# Supplementary material for: Epigenetic Regulation of Cell Type–Specific Expression Patterns in the Human Mammary Epithelium
Source: PLoS Genet. 2011 Apr 21;7(4):e1001369. doi: 10.1371/journal.pgen.1001369 (PMC3080862; doi:10.1371/journal.pgen.1001369)
Supplement: Table S1 — List of genes enriched for K27 mark in CD24+ or CD44+ cells or in both cell types. The excel file contains three worksheets (CD44+K27+, CD24+K27+, and K27+ in both). Gene symbol, RefSeq ID, approved name, and chromosomal location are indicated. (0.40 MB XLS) [file pgen.1001369.s008.xls]

## Sheet: K27+ in both
Gene symbol	RefSeq ID	Approved Name	Chromosome location
AATF	NM_012138	apoptosis antagonizing transcription factor	17q12
ACAN	NM_001135	aggrecan	15q26.1
ACCN1	NM_001094	amiloride-sensitive cation channel 1, neuronal	17q11.2-q12
ACOXL	NM_001105516	acyl-Coenzyme A oxidase-like	2
ACSF3	NM_174917	acyl-CoA synthetase family member 3	16q24.3
ACTC1	NM_005159	actin, alpha, cardiac muscle 1	15q11-q14
ACTN2	NM_001103	actinin, alpha 2	1q42-q43
ACTRT2	NM_080431	actin-related protein T2	1p36.3
ADAM23	NM_003812	ADAM metallopeptidase domain 23	2q33
ADAMTS20	NM_025003	ADAM metallopeptidase with thrombospondin type 1 motif, 20	12q12
ADAP2	NM_018404	ArfGAP with dual PH domains 2	17q11.2
ADCYAP1	NM_001099733	adenylate cyclase activating polypeptide 1 (pituitary)	18p11
ADRA1A	NM_033303	adrenergic, alpha-1A-, receptor	8p21.2
ADRA2C	NM_000683	adrenergic, alpha-2C-, receptor	4p16.3
ALKBH3	NM_139178	alkB, alkylation repair homolog 3 (E. coli)	11p11.2
ALOXE3	NM_021628	arachidonate lipoxygenase 3	17p13.1
ALPP	NM_001632	alkaline phosphatase, placental (Regan isozyme)	2q37.1
ALX1	NM_006982	ALX homeobox 1	12q21.31
ANKRD34B	NM_001004441	ankyrin repeat domain 34B	5q14.1
ANO4	NM_178826	anoctamin 4	12q23.3
APC2	NM_005883	adenomatosis polyposis coli 2	19p13.3
ARMCX2	NM_014782	armadillo repeat containing, X-linked 2	Xq21.33-q22.2
ARMCX3	NM_177947	armadillo repeat containing, X-linked 3	X
ARX	NM_139058	aristaless related homeobox	Xp21.3
ASB18	NM_212556	ankyrin repeat and SOCS box-containing 18	2q37.2
ASCL1	NM_004316	achaete-scute complex homolog 1 (Drosophila)	12q22-q23
ASCL4	NM_203436	achaete-scute complex homolog 4 (Drosophila)	12q24.11
ASRGL1	NM_001083926	asparaginase like 1	11q12.3
ASTN2	NM_198186	astrotactin 2	9q33
ATCAY	NM_033064	ataxia, cerebellar, Cayman type	19p13
ATOH1	NM_005172	atonal homolog 1 (Drosophila)	4q22
ATP1A3	NM_152296	ATPase, Na+/K+ transporting, alpha 3 polypeptide	19q13.2
ATP8A2	NM_016529	ATPase, aminophospholipid transporter-like, class I, type 8A, member 2	13q12
ATXN8OS	NR_002717	ATXN8 opposite strand (non-protein coding)	13q21
B3GNT6	NM_138706	UDP-GlcNAc:betaGal beta-1,3-N-acetylglucosaminyltransferase 6 (core 3 synthase)	11q13.4
BARHL1	NM_020064	BarH-like homeobox 1	9q34.13
BARHL2	NM_020063	BarH-like homeobox 2	1p22.2
BEST2	NM_017682	bestrophin 2	19p13.2-p13.12
BEX5	NM_001012978	brain expressed, X-linked 5	Xq22.1
BHLHB4	NM_080606	NA	NA
BMP15	NM_005448	bone morphogenetic protein 15	Xp11.2
BMP3	NM_001201	bone morphogenetic protein 3	4q21
BRS3	NM_001727	bombesin-like receptor 3	X
BSX	NM_001098169	brain-specific homeobox	11q24.1
BTBD17	NM_001080466	BTB (POZ) domain containing 17	17q25.1
BTNL2	NM_019602	butyrophilin-like 2 (MHC class II associated)	6p21.3
BTNL9	NM_152547	butyrophilin-like 9	5q35.3
BUB3	NM_004725	budding uninhibited by benzimidazoles 3 homolog (yeast)	10q24
C10orf53	NM_001042427	chromosome 10 open reading frame 53	10
C11orf87	NM_207645	chromosome 11 open reading frame 87	11q22.3
C13orf36	NM_203451	chromosome 13 open reading frame 36	13q13.3
C14orf39	NM_174978	chromosome 14 open reading frame 39	14q23.1
C17orf77	NM_152460	chromosome 17 open reading frame 77	17q25.1
C17orf92	NM_032391	NA	NA
C17orf93	NR_024103	chromosome 17 open reading frame 93	17q21.3
C19orf51	NM_178837	chromosome 19 open reading frame 51	19q13.42
C19orf59	NM_174918	chromosome 19 open reading frame 59	19p13.2
C19orf69	NM_001130514	chromosome 19 open reading frame 69	19
C1orf61	NM_006365	chromosome 1 open reading frame 61	1q22
C1orf94	NM_001134734	chromosome 1 open reading frame 94	1p34.3
C1QA	NM_015991	complement component 1, q subcomponent, A chain	1p36.3-p34.1
C1QL1	NM_006688	complement component 1, q subcomponent-like 1	17q21
C1QTNF8	NM_207419	C1q and tumor necrosis factor related protein 8	16p13.3
C21orf29	NM_144991	chromosome 21 open reading frame 29	21q22.3
C2orf70	NM_001105519	chromosome 2 open reading frame 70	2p23.3
C3orf72	NM_001040061	chromosome 3 open reading frame 72	3q22.3
C6orf159	NM_001009994	NA	NA
C6orf174	NM_001012279	chromosome 6 open reading frame 174	6q22.33
C7orf52	NM_198571	chromosome 7 open reading frame 52	7q22.1
C9orf125	NM_032342	chromosome 9 open reading frame 125	9q31.1
C9orf53	NR_024274	chromosome 9 open reading frame 53	9p21.3
CA10	NM_001082533	carbonic anhydrase X	17q21
CABP1	NM_001033677	calcium binding protein 1	12q24.31
CABP5	NM_019855	calcium binding protein 5	19q13.3
CACNA1A	NM_001127221	calcium channel, voltage-dependent, P/Q type, alpha 1A subunit	19p13
CACNA1B	NM_000718	calcium channel, voltage-dependent, N type, alpha 1B subunit	9q34
CACNA1E	NM_000721	calcium channel, voltage-dependent, R type, alpha 1E subunit	1q25-q31
CACNA1H	NM_021098	calcium channel, voltage-dependent, T type, alpha 1H subunit	16p13.3
CACNG2	NM_006078	calcium channel, voltage-dependent, gamma subunit 2	22q13.1
CACNG3	NM_006539	calcium channel, voltage-dependent, gamma subunit 3	16p12.1
CACNG5	NM_014404	calcium channel, voltage-dependent, gamma subunit 5	17q24
CACNG7	NM_031896	calcium channel, voltage-dependent, gamma subunit 7	19q13.4
CACNG8	NM_031895	calcium channel, voltage-dependent, gamma subunit 8	19q13.4
CADM3	NM_001127173	cell adhesion molecule 3	1q21.2-q22
CALCA	NM_001033953	calcitonin-related polypeptide alpha	11p15.2
CALCB	NM_000728	calcitonin-related polypeptide beta	11p14.2-p12
CAMK1G	NM_020439	calcium/calmodulin-dependent protein kinase IG	1q32-q41
CAMKV	NM_024046	CaM kinase-like vesicle-associated	3p21.31
CASR	NM_000388	calcium-sensing receptor	3q21.1
CBFA2T3	NM_005187	core-binding factor, runt domain, alpha subunit 2; translocated to, 3	16q24
CBLN1	NM_004352	cerebellin 1 precursor	16q12.1
CBX8	NM_020649	chromobox homolog 8 (Pc class homolog, Drosophila)	17q25.3
CCDC108	NM_194302	coiled-coil domain containing 108	2q35
CCDC140	NM_153038	coiled-coil domain containing 140	2q36.1
CCDC3	NM_031455	coiled-coil domain containing 3	10p14
CCK	NM_000729	cholecystokinin	3pter-p21
CCR3	NM_001837	chemokine (C-C motif) receptor 3	3p21.3
CD1D	NM_001766	CD1d molecule	1q22-q23
CD300C	NM_006678	CD300c molecule	17q25.2
CD300LD	NM_001115152	CD300 molecule-like family member d	17q25.1
CD300LF	NM_139018	CD300 molecule-like family member f	17q25.2
CD8A	NM_171827	CD8a molecule	2p12
CDH22	NM_021248	cadherin-like 22	20q13.1
CDK5R2	NM_003936	cyclin-dependent kinase 5, regulatory subunit 2 (p39)	2q35
CDKN2A	NM_000077	cyclin-dependent kinase inhibitor 2A (melanoma, p16, inhibits CDK4)	9p21
CDX2	NM_001265	caudal type homeobox 2	13q12.2
CDX4	NM_005193	caudal type homeobox 4	Xq13.2
CEACAM21	NM_001098506	carcinoembryonic antigen-related cell adhesion molecule 21	19q13.2
CEACAM4	NM_001817	carcinoembryonic antigen-related cell adhesion molecule 4	19q13.2
CEACAM5	NM_004363	carcinoembryonic antigen-related cell adhesion molecule 5	19q13.1-q13.2
CFP	NM_002621	complement factor properdin	Xp11.4
CHAT	NM_020549	choline acetyltransferase	10q11.2
CHD5	NM_015557	chromodomain helicase DNA binding protein 5	1p36.3
CHRDL1	NM_145234	chordin-like 1	Xq23
CHST8	NM_001127895	carbohydrate (N-acetylgalactosamine 4-0) sulfotransferase 8	19q13.1
CLEC2L	NM_001080511	C-type lectin domain family 2, member L	7q34
CLEC4G	NM_198492	C-type lectin domain family 4, member G	19p13.2
CLSTN2	NM_022131	calsyntenin 2	3q23
CNGA2	NM_005140	cyclic nucleotide gated channel alpha 2	Xq27
CNGA3	NM_001298	cyclic nucleotide gated channel alpha 3	2q11.2
CNPY1	NM_001103176	canopy 1 homolog (zebrafish)	7q36.3
CNTN2	NM_005076	contactin 2 (axonal)	1q32.1
CNTNAP5	NM_130773	contactin associated protein-like 5	2q14.1
COL9A1	NM_078485	collagen, type IX, alpha 1	6q12-q14
CPLX1	NM_006651	complexin 1	4p16.3
CPNE4	NM_130808	copine IV	3q22.1
CRCT1	NM_019060	cysteine-rich C-terminal 1	1q21
CRMP1	NM_001313	collapsin response mediator protein 1	4p16.1
CRYBA2	NM_005209	crystallin, beta A2	2q34-q36
CSMD3	NM_052900	CUB and Sushi multiple domains 3	8q23.3
CUX2	NM_015267	cut-like homeobox 2	12q24.12
CXorf27	NM_012274	chromosome X open reading frame 27	Xp21.1
CXorf36	NM_024689	chromosome X open reading frame 36	Xp11.3-p11.23
CYB5R4	NM_016230	cytochrome b5 reductase 4	6pter-q22.33
CYP1A1	NM_000499	cytochrome P450, family 1, subfamily A, polypeptide 1	15q24.1
CYP26A1	NM_057157	cytochrome P450, family 26, subfamily A, polypeptide 1	10q23-q24
CYP26C1	NM_183374	cytochrome P450, family 26, subfamily C, polypeptide 1	10q23.33
CYP2A13	NM_000766	cytochrome P450, family 2, subfamily A, polypeptide 13	19q13.2
DAB1	NM_021080	disabled homolog 1 (Drosophila)	1p32-p31
DBX1	NM_001029865	developing brain homeobox 1	11p15.1
DCC	NM_005215	deleted in colorectal carcinoma	18q21.1
DEFB119	NM_153289	defensin, beta 119	20q11.21
DGAT2L3	NM_001013579	NA	NA
DGKG	NM_001080744	diacylglycerol kinase, gamma 90kDa	3q27-q28
DLG3	NM_021120	discs, large homolog 3 (Drosophila)	Xq13.1
DLL4	NM_019074	delta-like 4 (Drosophila)	15q14
DLX1	NM_178120	distal-less homeobox 1	2q31.1
DLX2	NM_004405	distal-less homeobox 2	2q31.1
DLX3	NM_005220	distal-less homeobox 3	17q21.33
DLX5	NM_005221	distal-less homeobox 5	7q21.3
DLX6	NM_005222	distal-less homeobox 6	7q21.3
DMRT1	NM_021951	doublesex and mab-3 related transcription factor 1	9p24.3
DMRT3	NM_021240	doublesex and mab-3 related transcription factor 3	9p24.3
DMRTA2	NM_032110	DMRT-like family A2	1p33
DNER	NM_139072	delta/notch-like EGF repeat containing	2q36.3
DPF1	NM_004647	D4, zinc and double PHD fingers family 1	19q13.12
DPYS	NM_001385	dihydropyrimidinase	8q22
DPYSL5	NM_020134	dihydropyrimidinase-like 5	2p23.3
DQX1	NM_133637	DEAQ box RNA-dependent ATPase 1	2p12
DRD1	NM_000794	dopamine receptor D1	5q34-q35
DRGX	NM_001080520	dorsal root ganglia homeobox	10q11.23
DSC3	NM_024423	desmocollin 3	18q12.1
DSCAM	NM_001389	Down syndrome cell adhesion molecule	21q22.2-q22.3
DUOX2	NM_014080	dual oxidase 2	15q15.3-q21
DUOXA2	NM_207581	dual oxidase maturation factor 2	15q21.1
DUSP9	NM_001395	dual specificity phosphatase 9	Xq28
E2F7	NM_203394	E2F transcription factor 7	12q21.1
EBF3	NM_001005463	early B-cell factor 3	10q26.3
EBNA1BP2	NM_006824	EBNA1 binding protein 2	1p35-p33
EFNA2	NM_001405	ephrin-A2	19p13
EGR4	NM_001965	early growth response 4	2p13
EIF4E1B	NM_001099408	eukaryotic translation initiation factor 4E family member 1B	5q35.2
ELAVL2	NM_004432	ELAV (embryonic lethal, abnormal vision, Drosophila)-like 2 (Hu antigen B)	9p21
EMX1	NM_004097	empty spiracles homeobox 1	2p13.2
EN2	NM_001427	engrailed homeobox 2	7q36.2
EOMES	NM_005442	eomesodermin homolog (Xenopus laevis)	3p24.1
EPHA10	NM_001099439	EPH receptor A10	1p34.3
EPHA5	NM_182472	EPH receptor A5	4q13.1
ERN2	NM_033266	endoplasmic reticulum to nucleus signaling 2	16p12.2
ESAM	NM_138961	endothelial cell adhesion molecule	11q24.2
ESM1	NM_001135604	endothelial cell-specific molecule 1	5q11
ESX1	NM_153448	ESX homeobox 1	Xq22.2
EVX1	NM_001989	even-skipped homeobox 1	7p15.2
EVX2	NM_001080458	even-skipped homeobox 2	2q31.1
FAAH2	NM_174912	fatty acid amide hydrolase 2	Xp11.1
FADS6	NM_178128	fatty acid desaturase domain family, member 6	17q25.1
FAM123A	NM_152704	family with sequence similarity 123A	13q12.13
FAM123C	NM_152698	family with sequence similarity 123C	2q21.1
FAM135B	NM_015912	family with sequence similarity 135, member B	8q24.23
FAM150A	NM_207413	family with sequence similarity 150, member A	8q11.23
FAM150B	NM_001002919	family with sequence similarity 150, member B	2p25.3
FAM155A	NM_001080396	family with sequence similarity 155, member A	13q33.3
FAM155B	NM_015686	family with sequence similarity 155, member B	Xq13.1
FAM187B	NM_152481	family with sequence similarity 187, member B	19q13.12
FAM19A5	NM_001082967	family with sequence similarity 19 (chemokine (C-C motif)-like), member A5	22q13.32
FAM5B	NM_021165	family with sequence similarity 5, member B	1q24
FAM70A	NM_001104544	family with sequence similarity 70, member A	Xq24
FAM70B	NM_182614	family with sequence similarity 70, member B	13q34
FBXL15	NM_024326	F-box and leucine-rich repeat protein 15	10q24.32
FBXL16	NM_153350	F-box and leucine-rich repeat protein 16	16p13.3
FBXL21	NM_012159	F-box and leucine-rich repeat protein 21 (gene/pseudogene)	5q31
FCER2	NM_002002	Fc fragment of IgE, low affinity II, receptor for (CD23)	19p13.3
FERD3L	NM_152898	Fer3-like (Drosophila)	7p21.3
FEV	NM_017521	FEV (ETS oncogene family)	2q36
FEZF1	NM_001024613	FEZ family zinc finger 1	7q31.32
FEZF2	NM_018008	FEZ family zinc finger 2	3p21.1
FGF17	NM_003867	fibroblast growth factor 17	8p21.3
FGF23	NM_020638	fibroblast growth factor 23	12p13
FGF3	NM_005247	fibroblast growth factor 3 (murine mammary tumor virus integration site (v-int-2) oncogene homolog)	11q13
FGF5	NM_004464	fibroblast growth factor 5	4q21
FGF8	NM_033164	fibroblast growth factor 8 (androgen-induced)	10q25-q26
FLI1	NM_002017	Friend leukemia virus integration 1	11q24.1-q24.3
FLJ16165	NM_001004318	NA	NA
FLJ30058	NM_144967	NA	NA
FLJ33590	NM_173821	NA	NA
FLJ34048	NR_015448	NA	NA
FLJ42875	NR_015440	NA	NA
FLJ44815	NM_207454	NA	NA
FLJ45455	NM_207386	NA	NA
FLJ46082	NM_207417	NA	NA
FLJ46481	NM_207405	NA	NA
FOXA1	NM_004496	forkhead box A1	14q12-q13
FOXA2	NM_021784	forkhead box A2	20p11
FOXB1	NM_012182	forkhead box B1	15q22
FOXB2	NM_001013735	forkhead box B2	9q21.2
FOXD1	NM_004472	forkhead box D1	5q12-q13
FOXD3	NM_012183	forkhead box D3	1p31.3
FOXE1	NM_004473	forkhead box E1 (thyroid transcription factor 2)	9q22
FOXF1	NM_001451	forkhead box F1	16q24
FOXG1	NM_005249	forkhead box G1	14q11-q13
FOXI2	NM_207426	forkhead box I2	10q26.2
FOXI3	NM_001135649	forkhead box I3	2p11.2
FOXL2	NM_023067	forkhead box L2	3q23
FOXN4	NM_213596	forkhead box N4	12q24.12
FOXP3	NM_001114377	forkhead box P3	Xp11.23
FSTL4	NM_015082	follistatin-like 4	5q31.1
GABBR2	NM_005458	gamma-aminobutyric acid (GABA) B receptor, 2	9q22.1-q22.3
GABRA4	NM_000809	gamma-aminobutyric acid (GABA) A receptor, alpha 4	4p12
GABRB3	NM_021912	gamma-aminobutyric acid (GABA) A receptor, beta 3	15q11.2-q12
GABRG1	NM_173536	gamma-aminobutyric acid (GABA) A receptor, gamma 1	4p12
GAD1	NM_013445	glutamate decarboxylase 1 (brain, 67kDa)	2q31
GAD2	NM_001134366	glutamate decarboxylase 2 (pancreatic islets and brain, 65kDa)	10p13-p11.2
GALNT14	NM_024572	UDP-N-acetyl-alpha-D-galactosamine:polypeptide N-acetylgalactosaminyltransferase 14 (GalNAc-T14)	2p23.2
GALP	NM_033106	galanin-like peptide	19q13.42
GALR2	NM_003857	galanin receptor 2	17q25.3
GATA2	NM_032638	GATA binding protein 2	3q21
GATA4	NM_002052	GATA binding protein 4	8p23.1-p22
GATA5	NM_080473	GATA binding protein 5	20q13.33
GATA6	NM_005257	GATA binding protein 6	18q11-q12
GBX2	NM_001485	gastrulation brain homeobox 2	2q37.2
GDF6	NM_001001557	growth differentiation factor 6	8q22.1
GDF7	NM_182828	growth differentiation factor 7	2p24.1
GDPD2	NM_017711	glycerophosphodiester phosphodiesterase domain containing 2	Xq13.1
GHSR	NM_198407	growth hormone secretagogue receptor	3q26.31
GJA3	NM_021954	gap junction protein, alpha 3, 46kDa	13q12.11
GJD2	NM_020660	gap junction protein, delta 2, 36kDa	15q13.1
GLB1L3	NM_001080407	galactosidase, beta 1-like 3	11q25
GPC5	NM_004466	glypican 5	13q32
GPR101	NM_054021	G protein-coupled receptor 101	Xq26.3
GPR103	NM_198179	NA	NA
GPR119	NM_178471	G protein-coupled receptor 119	Xq26.1
GPR123	NM_001083909	G protein-coupled receptor 123	10q26
GPR142	NM_181790	G protein-coupled receptor 142	17q25.2
GPR143	NM_000273	G protein-coupled receptor 143	Xp22.3
GPR158	NM_020752	G protein-coupled receptor 158	10p12.31
GPR25	NM_005298	G protein-coupled receptor 25	1q32.1
GPR26	NM_153442	G protein-coupled receptor 26	10q26.2-q26.3
GPR4	NM_005282	G protein-coupled receptor 4	19q13.3
GPR50	NM_004224	G protein-coupled receptor 50	Xq28
GPR83	NM_016540	G protein-coupled receptor 83	11q21
GPX6	NM_182701	glutathione peroxidase 6 (olfactory)	6p22.1
GRID2	NM_001510	glutamate receptor, ionotropic, delta 2	4q22
GRIK2	NM_021956	glutamate receptor, ionotropic, kainate 2	6q16.3-q21
GRIK3	NM_000831	glutamate receptor, ionotropic, kainate 3	1p34-p33
GRIN1	NM_021569	glutamate receptor, ionotropic, N-methyl D-aspartate 1	9q34.3
GRIN2B	NM_000834	glutamate receptor, ionotropic, N-methyl D-aspartate 2B	12p12
GRIN3A	NM_133445	glutamate receptor, ionotropic, N-methyl-D-aspartate 3A	9q
GRM3	NM_000840	glutamate receptor, metabotropic 3	7q21.1-q21.2
GRM4	NM_000841	glutamate receptor, metabotropic 4	6p21.3
GRM8	NM_001127326	glutamate receptor, metabotropic 8	7q31.3-q32.1
GSC2	NM_005315	goosecoid homeobox 2	22q11.21
GSPT2	NM_018094	G1 to S phase transition 2	Xp11.22
GSX1	NM_145657	GS homeobox 1	13q12.2
HAND1	NM_004821	heart and neural crest derivatives expressed 1	5q33
HBA2	NM_000517	hemoglobin, alpha 2	16p13.3
HBM	NM_001003938	hemoglobin, mu	16p13.3
HCK	NM_002110	hemopoietic cell kinase	20q11-q12
HCN2	NM_001194	hyperpolarization activated cyclic nucleotide-gated potassium channel 2	19p13
HCRT	NM_001524	hypocretin (orexin) neuropeptide precursor	17q21
HCRTR2	NM_001526	hypocretin (orexin) receptor 2	6p11-q11
HELT	NM_001029887	HES/HEY-like transcription factor	4q35.1
HHIPL2	NM_024746	HHIP-like 2	1q41
HLA-DPB2	NR_001435	major histocompatibility complex, class II, DP beta 2 (pseudogene)	6p21.3
HMX2	NM_005519	H6 family homeobox 2	10q26.13
HMX3	NM_001105574	H6 family homeobox 3	10q26.13
HNF1B	NM_000458	HNF1 homeobox B	17q12
HOTAIR	NR_003716	hox transcript antisense RNA (non-protein coding)	12q13.13
HOXA13	NM_000522	homeobox A13	7p15.2
HOXB13	NM_006361	homeobox B13	17q21.32
HOXB6	NM_018952	homeobox B6	17q21.32
HOXB7	NM_004502	homeobox B7	17q21.32
HOXB8	NM_024016	homeobox B8	17q21.32
HOXB9	NM_024017	homeobox B9	17q21.32
HOXC11	NM_014212	homeobox C11	12q13.13
HOXC12	NM_173860	homeobox C12	12q13.13
HOXC13	NM_017410	homeobox C13	12q13.13
HOXD10	NM_002148	homeobox D10	2q31.1
HOXD11	NM_021192	homeobox D11	2q31.1
HOXD12	NM_021193	homeobox D12	2q31.1
HOXD13	NM_000523	homeobox D13	2q31.1
HOXD9	NM_014213	homeobox D9	2q31.1
HRH2	NM_022304	histamine receptor H2	5q35
HRNBP3	NM_001082575	NA	NA
HS3ST2	NM_006043	heparan sulfate (glucosamine) 3-O-sulfotransferase 2	16p12
HS6ST2	NM_001077188	heparan sulfate 6-O-sulfotransferase 2	Xq26.2
HS6ST3	NM_153456	heparan sulfate 6-O-sulfotransferase 3	13q32.2
HTR1A	NM_000524	5-hydroxytryptamine (serotonin) receptor 1A	5q11.2-q13
HTR1E	NM_000865	5-hydroxytryptamine (serotonin) receptor 1E	6q14-q15
HTR2C	NM_000868	5-hydroxytryptamine (serotonin) receptor 2C	Xq24
HTR3A	NM_213621	5-hydroxytryptamine (serotonin) receptor 3A	11q23.1-q23.2
HTR4	NM_001040172	5-hydroxytryptamine (serotonin) receptor 4	5q31-q33
HTR5A	NM_024012	5-hydroxytryptamine (serotonin) receptor 5A	7q36.1
IGF2BP1	NM_006546	insulin-like growth factor 2 mRNA binding protein 1	17q21.32
IGF2BP3	NM_006547	insulin-like growth factor 2 mRNA binding protein 3	7p15.3
IGFBPL1	NM_001007563	insulin-like growth factor binding protein-like 1	9p12
IGSF1	NM_205833	immunoglobulin superfamily, member 1	Xq25
IGSF21	NM_032880	immunoglobin superfamily, member 21	1p36.13
IHH	NM_002181	Indian hedgehog homolog (Drosophila)	2q33-q35
IL1F7	NM_014439	interleukin 1 family, member 7 (zeta)	2q12-q14.1
IL1RAPL2	NM_017416	interleukin 1 receptor accessory protein-like 2	Xq22
INA	NM_032727	internexin neuronal intermediate filament protein, alpha	10q24
INPP4B	NM_001101669	inositol polyphosphate-4-phosphatase, type II, 105kDa	4q31.1
INSM1	NM_002196	insulinoma-associated 1	20p11.2
IRF4	NM_002460	interferon regulatory factor 4	6p25-p23
IRS4	NM_003604	insulin receptor substrate 4	Xq22.3
ISL1	NM_002202	ISL LIM homeobox 1	5q11.2
ISL2	NM_145805	ISL LIM homeobox 2	15q24.3
ITGA9	NM_002207	integrin, alpha 9	3p21.3
ITGB1BP2	NM_012278	integrin beta 1 binding protein (melusin) 2	Xq12.1-q13
JPH3	NM_020655	junctophilin 3	16q24.3
KCNA3	NM_002232	potassium voltage-gated channel, shaker-related subfamily, member 3	1p13.3
KCNA5	NM_002234	potassium voltage-gated channel, shaker-related subfamily, member 5	12p13
KCNA7	NM_031886	potassium voltage-gated channel, shaker-related subfamily, member 7	19q13.3
KCNB1	NM_004975	potassium voltage-gated channel, Shab-related subfamily, member 1	20q13.2
KCNC1	NM_004976	potassium voltage-gated channel, Shaw-related subfamily, member 1	11p15
KCNC2	NM_139136	potassium voltage-gated channel, Shaw-related subfamily, member 2	12q14.1
KCNE1L	NM_012282	KCNE1-like	Xq22.3
KCNH4	NM_012285	potassium voltage-gated channel, subfamily H (eag-related), member 4	17q21
KCNH5	NM_172375	potassium voltage-gated channel, subfamily H (eag-related), member 5	14q23.1
KCNH7	NM_033272	potassium voltage-gated channel, subfamily H (eag-related), member 7	2q24.3
KCNJ1	NM_000220	potassium inwardly-rectifying channel, subfamily J, member 1	11q24
KCNJ6	NM_002240	potassium inwardly-rectifying channel, subfamily J, member 6	21q22.1
KCNK12	NM_022055	potassium channel, subfamily K, member 12	2p16.3
KCNK17	NM_031460	potassium channel, subfamily K, member 17	6p21
KCNQ2	NM_172107	potassium voltage-gated channel, KQT-like subfamily, member 2	20q13.33
KCNQ3	NM_004519	potassium voltage-gated channel, KQT-like subfamily, member 3	8q24
KCTD8	NM_198353	potassium channel tetramerisation domain containing 8	4p13
KHDRBS2	NM_152688	KH domain containing, RNA binding, signal transduction associated 2	6
KIAA1853	NM_194286	NA	NA
KIF1A	NM_004321	kinesin family member 1A	2q37.2
KIRREL3	NM_032531	kin of IRRE like 3 (Drosophila)	11q24
KLHL1	NM_020866	kelch-like 1 (Drosophila)	13q21
KLK2	NM_005551	kallikrein-related peptidase 2	19q13.33
KRT72	NM_080747	keratin 72	12q13.13
KRTAP10-10	NM_181688	keratin associated protein 10-10	21q22.3
KRTAP10-12	NM_198699	keratin associated protein 10-12	21q22.3
KRTAP10-8	NM_198695	keratin associated protein 10-8	21q22.3
KRTAP12-3	NM_198697	keratin associated protein 12-3	21q22.3
KRTAP12-4	NM_198698	keratin associated protein 12-4	21q22.3
KRTAP5-4	NM_001012709	keratin associated protein 5-4	11p15.5
KRTAP5-5	NM_001001480	keratin associated protein 5-5	11p15.5
L1CAM	NM_000425	L1 cell adhesion molecule	Xq28
LBX1	NM_006562	ladybird homeobox 1	10q24.32
LBXCOR1	NM_001031807	Lbxcor1 homolog (mouse)	15q23
LCAP	NM_001039768	NA	NA
LCE5A	NM_178438	late cornified envelope 5A	1q21.3
LCN9	NM_001001676	lipocalin 9	9q34
LEP	NM_000230	leptin	7q31
LGALS14	NM_020129	lectin, galactoside-binding, soluble, 14	19q13
LGI3	NM_139278	leucine-rich repeat LGI family, member 3	8p21.2
LHFPL3	NM_199000	lipoma HMGIC fusion partner-like 3	7q22.2
LHX1	NM_005568	LIM homeobox 1	17q12
LHX2	NM_004789	LIM homeobox 2	9q33.3
LHX3	NM_014564	LIM homeobox 3	9q34.3
LHX4	NM_033343	LIM homeobox 4	1q25.3
LHX5	NM_022363	LIM homeobox 5	12q24.13
LHX8	NM_001001933	LIM homeobox 8	1p31.1
LHX9	NM_001014434	LIM homeobox 9	1q31.1
LILRB5	NM_001081443	leukocyte immunoglobulin-like receptor, subfamily B (with TM and ITIM domains), member 5	19q13.4
LIN28	NM_024674	lin-28 homolog (C. elegans)	1p35.3
LMO1	NM_002315	LIM domain only 1 (rhombotin 1)	11p15
LOC100190940	NR_024457	NA	NA
LOC157627	NR_024281	NA	NA
LOC254559	NR_015411	NA	NA
LOC255167	NR_024424	NA	NA
LOC25845	NR_024158	NA	NA
LOC285548	NR_015450	NA	NA
LOC340602	NM_203407	NA	NA
LOC347376	NR_003933	NA	NA
LOC348840	NR_003291	NA	NA
LOC387890	NM_001136534	NA	NA
LOC388503	NM_001013640	NA	NA
LOC389332	NR_024418	NA	NA
LOC402665	NM_001101372	NA	NA
LOC440563	NM_001136561	NA	NA
LOC645323	NR_024384	NA	NA
LRRTM3	NM_178011	leucine rich repeat transmembrane neuronal 3	10q22.1
LUZP2	NM_001009909	leucine zipper protein 2	11p14.3
LY6H	NM_001130478	lymphocyte antigen 6 complex, locus H	8q24.3
MAFA	NM_201589	v-maf musculoaponeurotic fibrosarcoma oncogene homolog A (avian)	8q24.3
MAGEA1	NM_004988	melanoma antigen family A, 1 (directs expression of antigen MZ2-E)	Xq28
MAGEA10	NM_001011543	melanoma antigen family A, 10	Xq28
MAGEB4	NM_002367	melanoma antigen family B, 4	Xp21.3
MAGEE2	NM_138703	melanoma antigen family E, 2	Xq13
MAL	NM_022439	mal, T-cell differentiation protein	2q11.1
MAOB	NM_000898	monoamine oxidase B	Xp11.4-p11.3
MAP3K7	NM_145331	mitogen-activated protein kinase kinase kinase 7	6q15
MAP7D2	NM_152780	MAP7 domain containing 2	Xp22.12
MARCH11	NM_001102562	membrane-associated ring finger (C3HC4) 11	5p15.1
MAST1	NM_014975	microtubule associated serine/threonine kinase 1	19p13.2
MATK	NM_139354	megakaryocyte-associated tyrosine kinase	19p13.3
MBD3L1	NM_145208	methyl-CpG binding domain protein 3-like 1	19p13.2
MC3R	NM_019888	melanocortin 3 receptor	20q13.2-q13.3
MC5R	NM_005913	melanocortin 5 receptor	18p11.2
MDS1	NM_004991	NA	NA
MEGF11	NM_032445	multiple EGF-like-domains 11	15q22.31
MEIS3	NM_001009813	Meis homeobox 3	19q13.32
METRN	NM_024042	meteorin, glial cell differentiation regulator	16p13.3
MIAT	NR_003491	myocardial infarction associated transcript (non-protein coding)	22q12.1
MKX	NM_173576	mohawk homeobox	10p12.1
MMEL1	NM_033467	membrane metallo-endopeptidase-like 1	1p36
MMP9	NM_004994	matrix metallopeptidase 9 (gelatinase B, 92kDa gelatinase, 92kDa type IV collagenase)	20q12-q13
MOS	NM_005372	v-mos Moloney murine sarcoma viral oncogene homolog	8q11
MSX2	NM_002449	msh homeobox 2	5q35.2
MTNR1A	NM_005958	melatonin receptor 1A	4q35
MYF5	NM_005593	myogenic factor 5	12q21
MYF6	NM_002469	myogenic factor 6 (herculin)	12q21
MYH11	NM_001040113	myosin, heavy chain 11, smooth muscle	16p13.11
MYO1A	NM_005379	myosin IA	12q13-q15
MYOD1	NM_002478	myogenic differentiation 1	11p15
MYOM2	NM_003970	myomesin (M-protein) 2, 165kDa	8p23.3
MYRIP	NM_015460	myosin VIIA and Rab interacting protein	3p21.33
MYT1	NM_004535	myelin transcription factor 1	20q13.33
MYT1L	NM_015025	myelin transcription factor 1-like	2p25.3
NCAN	NM_004386	neurocan	19p12
NDP	NM_000266	Norrie disease (pseudoglioma)	Xp11.4-p11.3
NDRG4	NM_020465	NDRG family member 4	16q21-q22.3
NDUFA4L2	NM_020142	NADH dehydrogenase (ubiquinone) 1 alpha subcomplex, 4-like 2	12q13.3
NDUFB11	NM_019056	NADH dehydrogenase (ubiquinone) 1 beta subcomplex, 11, 17.3kDa	Xp11.3
NEFL	NM_006158	neurofilament, light polypeptide	8p21
NEFM	NM_005382	neurofilament, medium polypeptide	8p21
NEUROD1	NM_002500	neurogenic differentiation 1	2q32
NEUROD2	NM_006160	neurogenic differentiation 2	17q12
NEUROD4	NM_021191	neurogenic differentiation 4	12q13.13
NEUROG2	NM_024019	neurogenin 2	4q25
NEUROG3	NM_020999	neurogenin 3	10q21.3
NHLH2	NM_001111061	nescient helix loop helix 2	1p12-p11
NHSL2	NM_001013627	NHS-like 2	Xq13.1
NKX2-1	NM_003317	NK2 homeobox 1	14q13.3
NKX2-2	NM_002509	NK2 homeobox 2	20p11.22
NKX2-3	NM_145285	NK2 transcription factor related, locus 3 (Drosophila)	10
NKX2-5	NM_004387	NK2 transcription factor related, locus 5 (Drosophila)	5q34
NKX2-6	NM_001136271	NK2 transcription factor related, locus 6 (Drosophila)	8p21.2
NKX3-2	NM_001189	NK3 homeobox 2	4p16.3
NKX6-1	NM_006168	NK6 homeobox 1	4q21.33
NMBR	NM_002511	neuromedin B receptor	6q21-qter
NOS1	NM_000620	nitric oxide synthase 1 (neuronal)	12q14-qter
NOTO	NM_001134462	notochord homeobox	2p13.2
NOVA2	NM_002516	neuro-oncological ventral antigen 2	19q13.3
NPAS1	NM_002517	neuronal PAS domain protein 1	19q13.2-q13.3
NPHS2	NM_014625	nephrosis 2, idiopathic, steroid-resistant (podocin)	1q25-q31
NPPB	NM_002521	natriuretic peptide precursor B	1p36.2
NPTX1	NM_002522	neuronal pentraxin I	17q25.3
NPY2R	NM_000910	neuropeptide Y receptor Y2	4q31
NR2E1	NM_003269	nuclear receptor subfamily 2, group E, member 1	6q21
NRN1	NM_016588	neuritin 1	6p25.1
NRXN1	NM_138735	neurexin 1	2p16.3
NXPH1	NM_152745	neurexophilin 1	7p22
NXPH2	NM_007226	neurexophilin 2	2q22.1
ODF3L2	NM_182577	outer dense fiber of sperm tails 3-like 2	19p13.3
OLIG1	NM_138983	oligodendrocyte transcription factor 1	21q22.11
OLIG2	NM_005806	oligodendrocyte lineage transcription factor 2	21q22.11
OLIG3	NM_175747	oligodendrocyte transcription factor 3	6q23.3
ONECUT1	NM_004498	one cut homeobox 1	15q21.3
ONECUT2	NM_004852	one cut homeobox 2	18q21.31
ONECUT3	NM_001080488	one cut homeobox 3	19p13.3
OPRD1	NM_000911	opioid receptor, delta 1	1p36.1-p34.3
OR1F1	NM_012360	olfactory receptor, family 1, subfamily F, member 1	16p13.3
OR1F2P	NR_002169	olfactory receptor, family 1, subfamily F, member 2	16p13.3
OR2V2	NM_206880	olfactory receptor, family 2, subfamily V, member 2	5q35.3
OR4D2	NM_001004707	olfactory receptor, family 4, subfamily D, member 2	17
OR6S1	NM_001001968	olfactory receptor, family 6, subfamily S, member 1	14
OTOP2	NM_178160	otopetrin 2	17q25.3
OTOP3	NM_178233	otopetrin 3	17q25
OTP	NM_032109	orthopedia homeobox	5q14.1
OTX1	NM_014562	orthodenticle homeobox 1	2p15
OTX2	NM_172337	orthodenticle homeobox 2	14q22.3
P2RX2	NM_012226	purinergic receptor P2X, ligand-gated ion channel, 2	12q24.33
PADI1	NM_013358	peptidyl arginine deiminase, type I	1p36.13
PAEP	NM_002571	progestagen-associated endometrial protein	9q34
PAGE4	NM_007003	P antigen family, member 4 (prostate associated)	Xp11.23
PAP2D	NM_001010861	NA	NA
PAX1	NM_006192	paired box 1	20p11.22
PAX2	NM_003988	paired box 2	10q24.31
PAX3	NM_181460	paired box 3	2q36.1
PAX5	NM_016734	paired box 5	9p13.2
PAX6	NM_000280	paired box 6	11p13
PAX7	NM_013945	paired box 7	1p36.13
PAX9	NM_006194	paired box 9	14q13.3
PCDH10	NM_032961	protocadherin 10	4q28.3
PCDH17	NM_001040429	protocadherin 17	13q21.1
PCDH21	NM_033100	protocadherin 21	10q23.1
PCDH8	NM_032949	protocadherin 8	13q21.1
PCGF1	NM_032673	polycomb group ring finger 1	2p13.1
PCK1	NM_002591	phosphoenolpyruvate carboxykinase 1 (soluble)	20q13.31
PDE4A	NM_001111307	phosphodiesterase 4A, cAMP-specific (phosphodiesterase E2 dunce homolog, Drosophila)	19p13.2
PDE4C	NM_001098818	phosphodiesterase 4C, cAMP-specific (phosphodiesterase E1 dunce homolog, Drosophila)	19p13.11
PDX1	NM_000209	pancreatic and duodenal homeobox 1	13q12.1
PDYN	NM_024411	prodynorphin	20p13
PHACTR3	NM_080672	phosphatase and actin regulator 3	20q13.32-q13.33
PHF16	NM_014735	PHD finger protein 16	Xp11.3
PHOX2A	NM_005169	paired-like homeobox 2a	11q13.4
PHOX2B	NM_003924	paired-like homeobox 2b	4p13
PITX1	NM_002653	paired-like homeodomain 1	5q31.1
PITX2	NM_153427	paired-like homeodomain 2	4q25
PIWIL1	NM_004764	piwi-like 1 (Drosophila)	12q24.33
PLD5	NM_152666	phospholipase D family, member 5	1q43
PLUNC	NM_130852	palate, lung and nasal epithelium associated	20q11.21
PNPLA5	NM_138814	patatin-like phospholipase domain containing 5	22q13.31
POU3F1	NM_002699	POU class 3 homeobox 1	1p34.3
POU3F2	NM_005604	POU class 3 homeobox 2	6q16.2
POU3F3	NM_006236	POU class 3 homeobox 3	2q12.1
POU3F4	NM_000307	POU class 3 homeobox 4	Xq21.1
POU4F1	NM_006237	POU class 4 homeobox 1	13q31.1
POU4F2	NM_004575	POU class 4 homeobox 2	4q31.22
POU4F3	NM_002700	POU class 4 homeobox 3	5q32
PPP1R14C	NM_030949	protein phosphatase 1, regulatory (inhibitor) subunit 14C	6q24.3-q25.3
PRDM12	NM_021619	PR domain containing 12	9q33-q34
PRDM13	NM_021620	PR domain containing 13	6q16-q21
PRDM14	NM_024504	PR domain containing 14	8q13.3
PRDM16	NM_022114	PR domain containing 16	1p36.23-p33
PRHOXNB	NM_001105577	parahox cluster neighbor	13q12.2
PRKCG	NM_002739	protein kinase C, gamma	19q13.4
PRLHR	NM_004248	prolactin releasing hormone receptor	10q25.3-q26
PRMT8	NM_019854	protein arginine methyltransferase 8	12p13.3
PROKR1	NM_138964	prokineticin receptor 1	2p14
PROKR2	NM_144773	prokineticin receptor 2	20p12.3
PROX1	NM_002763	prospero homeobox 1	1q41
PRPH	NM_006262	peripherin	12q12-q13
PSD	NM_002779	pleckstrin and Sec7 domain containing	10q24
PTCHD2	NM_020780	patched domain containing 2	1p36.22
PTF1A	NM_178161	pancreas specific transcription factor, 1a	10p12.31
PTHLH	NM_198966	parathyroid hormone-like hormone	12p12.1-p11.2
PTPN5	NM_006906	protein tyrosine phosphatase, non-receptor type 5 (striatum-enriched)	11p15.1
PTPRN	NM_002846	protein tyrosine phosphatase, receptor type, N	2q35-q36.1
PTPRT	NM_007050	protein tyrosine phosphatase, receptor type, T	20q12-q13
PVALB	NM_002854	parvalbumin	22q13.1
R3HDML	NM_178491	R3H domain containing-like	20q13.12
RAB3B	NM_002867	RAB3B, member RAS oncogene family	1p32-p31
RAB40A	NM_080879	RAB40A, member RAS oncogene family	Xq22.1
RAX	NM_013435	retina and anterior neural fold homeobox	18q21.31
RBM10	NM_005676	RNA binding motif protein 10	Xp11.3
RBM20	NM_001134363	RNA binding motif protein 20	10q25.3
REEP1	NM_022912	receptor accessory protein 1	2p11.2
RFX4	NM_213594	regulatory factor X, 4 (influences HLA class II expression)	12q24
RFX6	NM_173560	regulatory factor X, 6	6q22.31
RIMS4	NM_182970	regulating synaptic membrane exocytosis 4	20q13.12
RLBP1L2	NM_001010852	retinaldehyde binding protein 1-like 2	6q22.31
RLTPR	NM_001013838	RGD motif, leucine rich repeats, tropomodulin domain and proline-rich containing	16q22.1
RNF128	NM_194463	ring finger protein 128	Xq22.3
RNF220	NM_018150	ring finger protein 220	1p34.1
ROBO3	NM_022370	roundabout, axon guidance receptor, homolog 3 (Drosophila)	11q24
RP1-177G6.2	NM_001126492	NA	NA
RPH3A	NM_014954	rabphilin 3A homolog (mouse)	12q24.21
RPRML	NM_203400	reprimo-like	17q21.32
RTBDN	NM_031429	retbindin	19p13
RUNX3	NM_004350	runt-related transcription factor 3	1p36
S100G	NM_004057	S100 calcium binding protein G	Xp22.2
SALL3	NM_171999	sal-like 3 (Drosophila)	18q23
SCAND3	NM_052923	SCAN domain containing 3	6p21.33
SCGN	NM_006998	secretagogin, EF-hand calcium binding protein	6p22.3-p22.1
SCRT1	NM_031309	scratch homolog 1, zinc finger protein (Drosophila)	8q24.3
SCTR	NM_002980	secretin receptor	2q14.1
SCUBE1	NM_173050	signal peptide, CUB domain, EGF-like 1	22q13
SEZ6L	NM_021115	seizure related 6 homolog (mouse)-like	22q12.1
SFTA3	NM_001101341	surfactant associated 3	14q13.3
SFTPC	NM_003018	surfactant protein C	8p21
SGCZ	NM_139167	sarcoglycan zeta	8p22
SH3GL2	NM_003026	SH3-domain GRB2-like 2	9p22
SHD	NM_020209	Src homology 2 domain containing transforming protein D	19p13.3
SHH	NM_000193	sonic hedgehog homolog (Drosophila)	7q36
SHISA3	NM_001080505	shisa homolog 3 (Xenopus laevis)	4p13
SIGLEC12	NM_033329	sialic acid binding Ig-like lectin 12	19q13.41
SIGLEC8	NM_014442	sialic acid binding Ig-like lectin 8	19q13.33-q13.41
SIM1	NM_005068	single-minded homolog 1 (Drosophila)	6q16.3-q21
SIM2	NM_009586	single-minded homolog 2 (Drosophila)	21q22.2
SIX3	NM_005413	SIX homeobox 3	2p21
SIX6	NM_007374	SIX homeobox 6	14q23.1
SLC12A5	NM_001134771	solute carrier family 12 (potassium-chloride transporter), member 5	20q13.12
SLC17A6	NM_020346	solute carrier family 17 (sodium-dependent inorganic phosphate cotransporter), member 6	11p14.3
SLC18A1	NM_003053	solute carrier family 18 (vesicular monoamine), member 1	8p21.3
SLC18A2	NM_003054	solute carrier family 18 (vesicular monoamine), member 2	10q25
SLC1A6	NM_005071	solute carrier family 1 (high affinity aspartate/glutamate transporter), member 6	19p13
SLC24A4	NM_153646	solute carrier family 24 (sodium/potassium/calcium exchanger), member 4	14
SLC30A2	NM_032513	solute carrier family 30 (zinc transporter), member 2	1p35.3
SLC30A3	NM_003459	solute carrier family 30 (zinc transporter), member 3	2p23.3
SLC32A1	NM_080552	solute carrier family 32 (GABA vesicular transporter), member 1	20q11
SLC38A4	NM_018018	solute carrier family 38, member 4	12q13
SLC44A5	NM_001130058	solute carrier family 44, member 5	1p31.1
SLC5A5	NM_000453	solute carrier family 5 (sodium iodide symporter), member 5	19p13.2-p12
SLC6A17	NM_001010898	solute carrier family 6, member 17	1p13.2
SLC6A3	NM_001044	solute carrier family 6 (neurotransmitter transporter, dopamine), member 3	5p15.3
SLC6A5	NM_004211	solute carrier family 6 (neurotransmitter transporter, glycine), member 5	11p15.1
SLC7A14	NM_020949	solute carrier family 7 (cationic amino acid transporter, y+ system), member 14	3q26.2
SLC7A3	NM_032803	solute carrier family 7 (cationic amino acid transporter, y+ system), member 3	Xq12
SLC8A3	NM_182936	solute carrier family 8 (sodium/calcium exchanger), member 3	14q24.1
SLITRK2	NM_032539	SLIT and NTRK-like family, member 2	Xq27.3
SNCB	NM_003085	synuclein, beta	5q35
SORCS3	NM_014978	sortilin-related VPS10 domain containing receptor 3	10q23-q25
SOX1	NM_005986	SRY (sex determining region Y)-box 1	13q34
SOX14	NM_004189	SRY (sex determining region Y)-box 14	3q22-q23
SOX17	NM_022454	SRY (sex determining region Y)-box 17	8q11.23
SOX2	NM_003106	SRY (sex determining region Y)-box 2	3q26.3-q27
SOX21	NM_007084	SRY (sex determining region Y)-box 21	13q31-q32
SOX3	NM_005634	SRY (sex determining region Y)-box 3	Xq27
SP8	NM_182700	Sp8 transcription factor	7p21.2
SPAG6	NM_172242	sperm associated antigen 6	10p12.31
SST	NM_001048	somatostatin	3q28
SSTR5	NM_001053	somatostatin receptor 5	16p13.3
ST8SIA5	NM_013305	ST8 alpha-N-acetyl-neuraminide alpha-2,8-sialyltransferase 5	18q12.3
STK33	NM_030906	serine/threonine kinase 33	11p15.3
SULT4A1	NM_014351	sulfotransferase family 4A, member 1	22q13.2
SV2C	NM_014979	synaptic vesicle glycoprotein 2C	5q13
SYT10	NM_198992	synaptotagmin X	12p11
SYT6	NM_205848	synaptotagmin VI	1p13.1
T	NM_003181	T, brachyury homolog (mouse)	6q27
TAL1	NM_003189	T-cell acute lymphocytic leukemia 1	1p32
TBC1D21	NM_153356	TBC1 domain family, member 21	15q24
TBR1	NM_006593	T-box, brain, 1	2q24.2
TBX20	NM_020417	T-box 20	7p14.3
TBX4	NM_018488	T-box 4	17q21-q22
TCEAL6	NM_001006938	transcription elongation factor A (SII)-like 6	Xq22.1
TCF21	NM_003206	transcription factor 21	6q23-q24
TCHH	NM_007113	trichohyalin	1q21-q23
TCL1B	NM_004918	T-cell leukemia/lymphoma 1B	14q32.1
TD1	NM_001085398	NA	NA
TERT	NM_198253	telomerase reverse transcriptase	5p15.33
TEX13B	NM_031273	testis expressed 13B	Xq23
TLX1	NM_005521	T-cell leukemia homeobox 1	10q24.32
TLX2	NM_016170	T-cell leukemia homeobox 2	2p13.1
TLX3	NM_021025	T-cell leukemia homeobox 3	5q35.1
TMEFF2	NM_016192	transmembrane protein with EGF-like and two follistatin-like domains 2	2q32.3
TMEM132E	NM_207313	transmembrane protein 132E	17q12
TMEM179	NM_207379	transmembrane protein 179	14q32.33
TMEM185A	NM_032508	transmembrane protein 185A	Xq28
TMEM196	NM_152774	transmembrane protein 196	7p15.3
TMEM47	NM_031442	transmembrane protein 47	Xp11.4
TNFAIP8L3	NM_207381	tumor necrosis factor, alpha-induced protein 8-like 3	15q21.2
TNFRSF9	NM_001561	tumor necrosis factor receptor superfamily, member 9	1p36
TNFSF9	NM_003811	tumor necrosis factor (ligand) superfamily, member 9	19p13.3
TNMD	NM_022144	tenomodulin	Xq21.33-q23
TNNI3	NM_000363	troponin I type 3 (cardiac)	19q13.4
TNNT1	NM_003283	troponin T type 1 (skeletal, slow)	19q13.4
TOX2	NM_001098797	TOX high mobility group box family member 2	20q13.12
TRAPPC5	NM_001042462	trafficking protein particle complex 5	19p13.3
TRH	NM_007117	thyrotropin-releasing hormone	3q13.3-q21
TRHDE	NM_013381	thyrotropin-releasing hormone degrading enzyme	12q15-q21
TRIM31	NM_007028	tripartite motif-containing 31	6p21.3
TRIM40	NM_138700	tripartite motif-containing 40	6p21.31
TRPC4	NM_001135955	transient receptor potential cation channel, subfamily C, member 4	13q13.3
TRPC5	NM_012471	transient receptor potential cation channel, subfamily C, member 5	Xq23
TSPAN7	NM_004615	tetraspanin 7	Xq11
TUBB4	NM_006087	tubulin, beta 4	19p13.3
UCN3	NM_053049	urocortin 3 (stresscopin)	10p15.1
UCP1	NM_021833	uncoupling protein 1 (mitochondrial, proton carrier)	4q28-q31
UGT1A7	NM_019077	UDP glucuronosyltransferase 1 family, polypeptide A7	2q37
ULBP1	NM_025218	UL16 binding protein 1	6q25
ULBP2	NM_025217	UL16 binding protein 2	6q25
UNC13A	NM_001080421	unc-13 homolog A (C. elegans)	19p13.12
UNC5A	NM_133369	unc-5 homolog A (C. elegans)	5q35.3
UNC93A	NM_018974	unc-93 homolog A (C. elegans)	6q27
UNCX	NM_001080461	UNC homeobox	7p22.3
USH1G	NM_173477	Usher syndrome 1G (autosomal recessive)	17q25.2
VAT1L	NM_020927	vesicle amine transport protein 1 homolog (T. californica)-like	16q23.1
VAX1	NM_001112704	ventral anterior homeobox 1	10q26.11
VENTX	NM_014468	VENT homeobox homolog (Xenopus laevis)	10q26.3
VGF	NM_003378	VGF nerve growth factor inducible	7q22
VGLL2	NM_182645	vestigial like 2 (Drosophila)	6q22.31
VSTM2A	NM_182546	V-set and transmembrane domain containing 2A	7p11.2
VSX1	NM_014588	visual system homeobox 1	20p11.21
VSX2	NM_182894	visual system homeobox 2	14q24.3
WAS	NM_000377	Wiskott-Aldrich syndrome (eczema-thrombocytopenia)	Xp11.4-p11.21
WDR65	NM_152498	WD repeat domain 65	1p34.2
WIF1	NM_007191	WNT inhibitory factor 1	12q14.2
WIT1	NR_023920	Wilms tumor upstream neighbor 1	11p13
WNT16	NM_057168	wingless-type MMTV integration site family, member 16	7q31
WNT3	NM_030753	wingless-type MMTV integration site family, member 3	17q21-q22
WNT9B	NM_003396	wingless-type MMTV integration site family, member 9B	17q21
WSCD1	NM_015253	WSC domain containing 1	17p13.2
WT1	NM_024424	Wilms tumor 1	11p13
XKR4	NM_052898	XK, Kell blood group complex subunit-related family, member 4	8q12.1
XKR7	NM_001011718	XK, Kell blood group complex subunit-related family, member 7	20q11.21
ZACN	NM_180990	zinc activated ligand-gated ion channel	17q25.3
ZAR1	NM_175619	zygote arrest 1	4p11
ZCCHC16	NM_001004308	zinc finger, CCHC domain containing 16	Xq23
ZFR2	NM_015174	zinc finger RNA binding protein 2	19p13.3
ZFYVE28	NM_020972	zinc finger, FYVE domain containing 28	4p16.3
ZIC1	NM_003412	Zic family member 1 (odd-paired homolog, Drosophila)	3q24
ZIC2	NM_007129	Zic family member 2 (odd-paired homolog, Drosophila)	13q32
ZIC3	NM_003413	Zic family member 3 (odd-paired homolog, Drosophila)	Xq24-q27.1
ZIC4	NM_032153	Zic family member 4	3q24
ZIC5	NM_033132	Zic family member 5 (odd-paired homolog, Drosophila)	13q32.2
ZMAT1	NM_032441	zinc finger, matrin type 1	Xq21
ZMAT4	NM_001135731	zinc finger, matrin type 4	8p11.21
ZNF167	NM_018651	zinc finger protein 167	3p21.32
ZNF804B	NM_181646	zinc finger protein 804B	7q21.13

## Sheet: CD44+K27+
Gene symbol	RefSeq ID	Approved Name	Chromosome location
A26A1	NM_001002920	NA	NA
AACSL	NR_024035	acetoacetyl-CoA synthetase-like	5q35
ACMSD	NM_138326	aminocarboxymuconate semialdehyde decarboxylase	2q21.3
ACTR5	NM_024855	ARP5 actin-related protein 5 homolog (yeast)	20q12
ADAM6	NR_002224	ADAM metallopeptidase domain 6 (pseudogene)	14
ADAM7	NM_003817	ADAM metallopeptidase domain 7	8p21.2
AGBL1	NM_152336	ATP/GTP binding protein-like 1	15q25.3
AGGF1	NM_018046	angiogenic factor with G patch and FHA domains 1	5q13.3
ALMS1	NM_015120	Alstrom syndrome 1	2p13.1
ALOX12B	NM_001139	arachidonate 12-lipoxygenase, 12R type	17p13.1
ALOX15	NM_001140	arachidonate 15-lipoxygenase	17p13.3
ALOX5	NM_000698	arachidonate 5-lipoxygenase	10q11.2
AMOT	NM_001113490	angiomotin	Xq23
ANKK1	NM_178510	ankyrin repeat and kinase domain containing 1	11q23.2
ANKRD29	NM_173505	ankyrin repeat domain 29	18q11.2
ANO2	NM_020373	anoctamin 2	12p13.3
AQP4	NM_001650	aquaporin 4	18q11.2-q12.1
ARHGEF15	NM_173728	Rho guanine nucleotide exchange factor (GEF) 15	17p13.1
ARID3C	NM_001017363	AT rich interactive domain 3C (BRIGHT-like)	9p13.2
ARMCX5	NM_022838	armadillo repeat containing, X-linked 5	Xq22.1-q22.3
ARR3	NM_004312	arrestin 3, retinal (X-arrestin)	Xq
ASB16	NM_080863	ankyrin repeat and SOCS box-containing 16	17q21.31
ASGR2	NM_080914	asialoglycoprotein receptor 2	17p
ATP2C2	NM_014861	ATPase, Ca++ transporting, type 2C, member 2	16q24.1
ATP5SL	NM_018035	ATP5S-like	19q13.2
ATP6V1B2	NM_001693	ATPase, H+ transporting, lysosomal 56/58kDa, V1 subunit B2	8p22-p21
ATP8A1	NM_001105529	ATPase, aminophospholipid transporter (APLT), class I, type 8A, member 1	4p14-p12
B3GAT1	NM_018644	beta-1,3-glucuronyltransferase 1 (glucuronosyltransferase P)	11q25
B4GALNT4	NM_178537	beta-1,4-N-acetyl-galactosaminyl transferase 4	11p15.5
BEX4	NM_001127688	brain expressed, X-linked 4	Xq22.1-q22.3
BHMT	NM_001713	betaine-homocysteine methyltransferase	5q13.1-q15
BMP1	NM_006128	bone morphogenetic protein 1	8p21
BMX	NM_203281	BMX non-receptor tyrosine kinase	Xp22.2
BPIL2	NM_174932	bactericidal/permeability-increasing protein-like 2	22q12.3
BSPRY	NM_017688	B-box and SPRY domain containing	9q33.1
BTC	NM_001729	betacellulin	4q13-q21
BTK	NM_000061	Bruton agammaglobulinemia tyrosine kinase	Xq21.33-q22
BTNL8	NM_024850	butyrophilin-like 8	5q35.3
C10orf97	NM_024948	NA	NA
C13orf39	NM_001010977	chromosome 13 open reading frame 39	13q33.1
C19orf45	NM_198534	chromosome 19 open reading frame 45	19p13.2
C1orf161	NM_152367	chromosome 1 open reading frame 161	1p13.1
C1orf225	NM_001013642	NA	NA
C1orf74	NM_152485	chromosome 1 open reading frame 74	1q32.2
C20orf103	NM_012261	chromosome 20 open reading frame 103	20p12
C20orf46	NM_018354	chromosome 20 open reading frame 46	20p13
C20orf71	NM_178466	chromosome 20 open reading frame 71	20q11.21
C2orf65	NM_138804	chromosome 2 open reading frame 65	2p13.1
C4orf19	NM_001104629	chromosome 4 open reading frame 19	4p14
C6orf127	NM_001010886	chromosome 6 open reading frame 127	6p21.31
C6orf138	NM_001013732	chromosome 6 open reading frame 138	6p12.3
C9orf135	NM_001010940	chromosome 9 open reading frame 135	9q21.11
C9orf61	NM_001127608	NA	NA
CACNG4	NM_014405	calcium channel, voltage-dependent, gamma subunit 4	17q24
CACNG6	NM_031897	calcium channel, voltage-dependent, gamma subunit 6	19q13.4
CADM1	NM_001098517	cell adhesion molecule 1	11q23.2
CADPS	NM_183393	Ca++-dependent secretion activator	3p21.1
CAPN13	NM_144575	calpain 13	2p22-p21
CARD11	NM_032415	caspase recruitment domain family, member 11	7p22
CARTPT	NM_004291	CART prepropeptide	5q13.2
CBLN3	NM_001039771	cerebellin 3 precursor	14q12
CCDC60	NM_178499	coiled-coil domain containing 60	12q24.23
CCDC64B	NM_001103175	coiled-coil domain containing 64B	16p13.3
CCR2	NM_000648	chemokine (C-C motif) receptor 2	3p21
CCR5	NM_000579	chemokine (C-C motif) receptor 5	3p21
CD1A	NM_001763	CD1a molecule	1q22-q23
CD244	NM_016382	CD244 molecule, natural killer cell receptor 2B4	1q23.1
CD300A	NM_007261	CD300a molecule	17q25.2
CD300E	NM_181449	CD300e molecule	17q25.1
CD3D	NM_001040651	CD3d molecule, delta (CD3-TCR complex)	11q23
CD3G	NM_000073	CD3g molecule, gamma (CD3-TCR complex)	11q23
CDH4	NM_001794	cadherin 4, type 1, R-cadherin (retinal)	20q13.3
CEACAM18	NM_001080405	carcinoembryonic antigen-related cell adhesion molecule 18	19q13.41
CEACAM6	NM_002483	carcinoembryonic antigen-related cell adhesion molecule 6 (non-specific cross reacting antigen)	19q13.1-q13.2
CEACAM7	NM_006890	carcinoembryonic antigen-related cell adhesion molecule 7	19q13.2
CEP72	NM_018140	centrosomal protein 72kDa	5p15.33
CETN2	NM_004344	centrin, EF-hand protein, 2	Xq28
CHD7	NM_017780	chromodomain helicase DNA binding protein 7	8q12.2
CHP2	NM_022097	NA	NA
CHRM2	NM_000739	cholinergic receptor, muscarinic 2	7q35-q36
CHRNG	NM_005199	cholinergic receptor, nicotinic, gamma	2q33-q34
CLDN6	NM_021195	claudin 6	16p13.3
CLDN9	NM_020982	claudin 9	16p13.3
CLEC1B	NM_001099431	C-type lectin domain family 1, member B	12p13.31
CLEC4GP1	NR_002931	C-type lectin domain family 4, member G pseudogene 1	19p13.2
CLEC4M	NM_214679	C-type lectin domain family 4, member M	19p13
CNFN	NM_032488	cornifelin	19q13.31
CNR1	NM_033181	cannabinoid receptor 1 (brain)	6q14-q15
CNTN5	NM_175566	contactin 5	11q21-q22.2
CPAMD8	NM_015692	C3 and PZP-like, alpha-2-macroglobulin domain containing 8	19p13.12
CRABP1	NM_004378	cellular retinoic acid binding protein 1	15q24
CRTAC1	NM_018058	cartilage acidic protein 1	10q22
CRYBB2	NM_000496	crystallin, beta B2	22q11.23
CSMD1	NM_033225	CUB and Sushi multiple domains 1	8p23.2
CST11	NM_080830	cystatin 11	20p11.21
CSTF2	NM_001325	cleavage stimulation factor, 3' pre-RNA, subunit 2, 64kDa	Xq22.1
CTNND2	NM_001332	catenin (cadherin-associated protein), delta 2 (neural plakophilin-related arm-repeat protein)	5p15.2
CXorf1	NM_004709	chromosome X open reading frame 1	Xq27.3
CXorf26	NM_016500	chromosome X open reading frame 26	Xq13.2
CXorf48	NM_001031705	chromosome X open reading frame 48	Xq26.3
CYP24A1	NM_000782	cytochrome P450, family 24, subfamily A, polypeptide 1	20q13.2-q13.3
CYP27B1	NM_000785	cytochrome P450, family 27, subfamily B, polypeptide 1	12q13.3-q14
CYP4F11	NM_001128932	cytochrome P450, family 4, subfamily F, polypeptide 11	19p13.1
CYP4F8	NM_007253	cytochrome P450, family 4, subfamily F, polypeptide 8	19p13.1
CYS1	NM_001037160	cystin 1	2p25.1
CYYR1	NM_052954	cysteine/tyrosine-rich 1	21q21.2
DACH1	NM_004392	dachshund homolog 1 (Drosophila)	13q22
DCTN3	NM_007234	dynactin 3 (p22)	9p13
DEFB123	NM_153324	defensin, beta 123	20q11.1
DEFB137	NM_001033018	NA	NA
DGAT1	NM_012079	diacylglycerol O-acyltransferase homolog 1 (mouse)	8q24.3
DGAT2L4	NM_001002254	NA	NA
DMBT1	NM_004406	deleted in malignant brain tumors 1	10q25.3-q26.1
DMRTC2	NM_001040283	DMRT-like family C2	19q13.2
DNAH8	NM_001371	dynein, axonemal, heavy chain 8	6p21.2
DNAJC22	NM_024902	DnaJ (Hsp40) homolog, subfamily C, member 22	12q13.12
DPH1	NM_001383	DPH1 homolog (S. cerevisiae)	17p13.3
DPPA5	NM_001025290	developmental pluripotency associated 5	6q13
DRD5	NM_000798	dopamine receptor D5	4p16.1
EBI3	NM_005755	Epstein-Barr virus induced 3	19p13
EDN1	NM_001955	endothelin 1	6p24.1
EEF1A2	NM_001958	eukaryotic translation elongation factor 1 alpha 2	20q13.3
EPS8L1	NM_133180	EPS8-like 1	19q13.42
ERC2	NM_015576	ELKS/RAB6-interacting/CAST family member 2	3p14.3
ESPN	NM_031475	espin	1p36.31
ESRRB	NM_004452	estrogen-related receptor beta	14q24.3
F5	NM_000130	coagulation factor V (proaccelerin, labile factor)	1q23
FABP1	NM_001443	fatty acid binding protein 1, liver	2p11
FAM181A	NM_138344	family with sequence similarity 181, member A	14
FAM3B	NM_058186	family with sequence similarity 3, member B	21q22.3
FAM55A	NM_152315	family with sequence similarity 55, member A	11q23.2
FAM5C	NM_199051	family with sequence similarity 5, member C	1q31.1
FAM83C	NM_178468	family with sequence similarity 83, member C	20q11.22
FATE1	NM_033085	fetal and adult testis expressed 1	Xq28
FCRLB	NM_001002901	Fc receptor-like B	1q23.3
FDXR	NM_024417	ferredoxin reductase	17q24-q25
FGF16	NM_003868	fibroblast growth factor 16	Xq21.1
FGF19	NM_005117	fibroblast growth factor 19	11q13.1
FGF9	NM_002010	fibroblast growth factor 9 (glia-activating factor)	13q11-q12
FLJ21511	NM_025087	NA	NA
FLJ40330	NR_015424	NA	NA
FLJ43390	NR_015358	NA	NA
FLJ45983	NR_024255	NA	NA
FLJ78302	NM_001123396	NA	NA
FLT3	NM_004119	fms-related tyrosine kinase 3	13q12
FOXC1	NM_001453	forkhead box C1	6p25
FPR2	NM_001005738	formyl peptide receptor 2	19q13.3-q13.4
FRG2C	NM_001124759	FSHD region gene 2 family, member C	3p12.3
FRMD4A	NM_018027	FERM domain containing 4A	10p14
FRMD5	NM_032892	FERM domain containing 5	15q15.3
FUT9	NM_006581	fucosyltransferase 9 (alpha (1,3) fucosyltransferase)	6q16
G6PC	NM_000151	glucose-6-phosphatase, catalytic subunit	17q21
GABRB1	NM_000812	gamma-aminobutyric acid (GABA) A receptor, beta 1	4p12
GALNT6	NM_007210	UDP-N-acetyl-alpha-D-galactosamine:polypeptide N-acetylgalactosaminyltransferase 6 (GalNAc-T6)	12q13
GAPDHS	NM_014364	glyceraldehyde-3-phosphate dehydrogenase, spermatogenic	19q13.1
GATA3	NM_002051	GATA binding protein 3	10p15
GCET2	NM_001008756	germinal center expressed transcript 2	3q13.13
GFI1B	NM_001135031	growth factor independent 1B transcription repressor	9q34.13
GJB3	NM_024009	gap junction protein, beta 3, 31kDa	1p34
GJC3	NM_181538	gap junction protein, gamma 3, 30.2kDa	7q22.1
GLOD5	NM_001080489	glyoxalase domain containing 5	Xp11.23
GLP1R	NM_002062	glucagon-like peptide 1 receptor	6p21
GLRA3	NM_006529	glycine receptor, alpha 3	4q33-q34
GLYCAM1	NR_003039	glycosylation dependent cell adhesion molecule 1 (pseudogene)	12q13.2
GNASAS	NR_002785	GNAS antisense RNA (non-protein coding)	20q13.32
GP2	NM_001502	glycoprotein 2 (zymogen granule membrane)	16p12.3
GPR12	NM_005288	G protein-coupled receptor 12	13q12
GPR120	NM_181745	G protein-coupled receptor 120	10q23.33
GPR64	NM_001079859	G protein-coupled receptor 64	Xp22.13
GRAP2	NM_004810	GRB2-related adaptor protein 2	22q13.2
GRHL1	NM_014552	grainyhead-like 1 (Drosophila)	2p25.2
GRIK5	NM_002088	glutamate receptor, ionotropic, kainate 5	19q13.2
GRIP1	NM_021150	glutamate receptor interacting protein 1	12q13.13
GRM6	NM_000843	glutamate receptor, metabotropic 6	5q35
GYG2	NM_003918	glycogenin 2	Xp22.3
H2BFWT	NM_001002916	H2B histone family, member W, testis-specific	Xq22.2
HCN4	NM_005477	hyperpolarization activated cyclic nucleotide-gated potassium channel 4	15q24.1
HCP5	NM_006674	HLA complex P5	6p21.3
HEMGN	NM_018437	hemogen	9q22.33
HES2	NM_019089	hairy and enhancer of split 2 (Drosophila)	1p36.31
HES5	NM_001010926	hairy and enhancer of split 5 (Drosophila)	1p36
HIST1H1B	NM_005322	histone cluster 1, H1b	6p22.1
HIST1H2AL	NM_003511	histone cluster 1, H2al	6p22.1
HIST1H2AM	NM_003514	histone cluster 1, H2am	6p22.1
HIST1H2BO	NM_003527	histone cluster 1, H2bo	6p22.1
HIST1H3I	NM_003533	histone cluster 1, H3i	6p22.1
HIST1H3J	NM_003535	histone cluster 1, H3j	6p22.1
HIST1H4L	NM_003546	histone cluster 1, H4l	6p22.1
HLA-DQB1	NM_002123	major histocompatibility complex, class II, DQ beta 1	6p21.3
HLA-DRA	NM_019111	major histocompatibility complex, class II, DR alpha	6p21.3
HMGCS2	NM_005518	3-hydroxy-3-methylglutaryl-Coenzyme A synthase 2 (mitochondrial)	1p13-p12
HOOK1	NM_015888	hook homolog 1 (Drosophila)	1p32.1
HRH3	NM_007232	histamine receptor H3	20pter-p12.1
HRK	NM_003806	harakiri, BCL2 interacting protein (contains only BH3 domain)	12q24.2
HS3ST4	NM_006040	heparan sulfate (glucosamine) 3-O-sulfotransferase 4	16p11.2
HTATIP2	NM_001098523	HIV-1 Tat interactive protein 2, 30kDa	11
HTATSF1	NM_014500	HIV-1 Tat specific factor 1	Xq26.3
HTR3B	NM_006028	5-hydroxytryptamine (serotonin) receptor 3B	11q23.1
HTR6	NM_000871	5-hydroxytryptamine (serotonin) receptor 6	1p36-p35
IGF2BP2	NM_006548	insulin-like growth factor 2 mRNA binding protein 2	3q27.2
IL17A	NM_002190	interleukin 17A	6p12
IL1RL1	NM_016232	interleukin 1 receptor-like 1	2q12
IL5RA	NM_175726	interleukin 5 receptor, alpha	3p26-p24
ILDR1	NM_175924	immunoglobulin-like domain containing receptor 1	3q21.1
IMP5	NM_175882	NA	NA
IMPACT	NM_018439	Impact homolog (mouse)	18q11.2-q12.1
IRX1	NM_024337	iroquois homeobox 1	5p15.33
JPH2	NM_020433	junctophilin 2	20q12-q13.11
KCNA10	NM_005549	potassium voltage-gated channel, shaker-related subfamily, member 10	1p13.1
KCNJ9	NM_004983	potassium inwardly-rectifying channel, subfamily J, member 9	1q23.2
KCNK5	NM_003740	potassium channel, subfamily K, member 5	6p21
KCNK9	NM_016601	potassium channel, subfamily K, member 9	8q24.3
KCNQ1	NM_000218	potassium voltage-gated channel, KQT-like subfamily, member 1	11p15.5
KCNS1	NM_002251	potassium voltage-gated channel, delayed-rectifier, subfamily S, member 1	20q12
KLF17	NM_173484	Kruppel-like factor 17	1p34.1
KLHL14	NM_020805	kelch-like 14 (Drosophila)	18q12.1
KREMEN2	NM_024507	kringle containing transmembrane protein 2	16p13.11
KRT14	NM_000526	keratin 14	17q12-q21
KRT19	NM_002276	keratin 19	17q21-q23
KRT28	NM_181535	keratin 28	17q21.2
KRT9	NM_000226	keratin 9	17q21.1-q21.2
KRTAP10-4	NM_198687	keratin associated protein 10-4	21q22.3
KRTAP10-5	NM_198694	keratin associated protein 10-5	21q22.3
KRTAP10-6	NM_198688	keratin associated protein 10-6	21q22.3
KRTAP12-1	NM_181686	keratin associated protein 12-1	21q22.3
KRTAP17-1	NM_031964	keratin associated protein 17-1	17q12-q21
KRTAP4-1	NM_033060	keratin associated protein 4-1	17q12-q21
KRTAP4-2	NM_033062	keratin associated protein 4-2	17q12-q21
KRTAP4-3	NM_033187	keratin associated protein 4-3	17q12-q21
KRTAP5-6	NM_001012416	keratin associated protein 5-6	11p15.5
KSR2	NM_173598	kinase suppressor of ras 2	12q24.22-q24.23
LCE1A	NM_178348	late cornified envelope 1A	1q21.3
LECT1	NM_001011705	leukocyte cell derived chemotaxin 1	13q14-q21
LHFPL5	NM_182548	lipoma HMGIC fusion partner-like 5	6p21.31
LILRA1	NM_006863	leukocyte immunoglobulin-like receptor, subfamily A (with TM domain), member 1	19q13.4
LILRA3	NM_006865	leukocyte immunoglobulin-like receptor, subfamily A (without TM domain), member 3	19q13.4
LILRA5	NM_021250	leukocyte immunoglobulin-like receptor, subfamily A (with TM domain), member 5	19q13.4
LILRB4	NM_001081438	leukocyte immunoglobulin-like receptor, subfamily B (with TM and ITIM domains), member 4	19q13.4
LILRP2	NR_003061	leukocyte immunoglobulin-like receptor pseudogene 2	19q13.4
LOC100192379	NR_024365	NA	NA
LOC150297	NM_001010859	NA	NA
LOC170082	NM_152634	NA	NA
LOC222699	NR_002936	NA	NA
LOC283514	NM_198849	NA	NA
LOC347487	NM_001013403	NA	NA
LOC387646	NR_003525	NA	NA
LOC402057	NM_001080499	NA	NA
LOC727797	NM_001105536	NA	NA
LOC90586	NR_002773	NA	NA
LPO	NM_006151	lactoperoxidase	17q23.1
LRIT2	NM_001017924	leucine-rich repeat, immunoglobulin-like and transmembrane domains 2	10q23.2
LRRC26	NM_001013653	leucine rich repeat containing 26	9q34.3
LRRC3B	NM_052953	leucine rich repeat containing 3B	3p24
LRRN4	NM_152611	leucine rich repeat neuronal 4	20p12.3
LRTM2	NM_001039029	leucine-rich repeats and transmembrane domains 2	12p13.33
LSR	NM_015925	lipolysis stimulated lipoprotein receptor	19q13.12
LTF	NM_002343	lactotransferrin	3p21.31
LYPD4	NM_173506	LY6/PLAUR domain containing 4	19q13.2
MAGEA11	NM_005366	melanoma antigen family A, 11	Xq28
MAGEB1	NM_002363	melanoma antigen family B, 1	Xp21.3
MATN4	NM_030592	matrilin 4	20q13.1-q13.2
MBIP	NM_016586	MAP3K12 binding inhibitory protein 1	14q13.2
MCF2L	NM_001112732	MCF.2 cell line derived transforming sequence-like	13q34
MFSD6L	NM_152599	major facilitator superfamily domain containing 6-like	17p13.1
MGC33407	NM_178525	NA	NA
MORC4	NM_024657	MORC family CW-type zinc finger 4	Xq22.3
MUC4	NM_004532	mucin 4, cell surface associated	3q29
MYCL1	NM_001033082	v-myc myelocytomatosis viral oncogene homolog 1, lung carcinoma derived (avian)	1p34.3
MYH14	NM_001077186	myosin, heavy chain 14	19q13.33
MYO16	NM_015011	myosin XVI	13q33.3
MYO18B	NM_032608	myosin XVIIIB	22q12.1
MYO3A	NM_017433	myosin IIIA	10p11.1
MYO5B	NM_001080467	myosin VB	18q
MYO5C	NM_018728	myosin VC	15q21
NAV2	NM_182964	neuron navigator 2	11p15.1
NCCRP1	NM_001001414	non-specific cytotoxic cell receptor protein 1 homolog (zebrafish)	19q13.2
NCRNA00112	NR_024028	non-protein coding RNA 112	21q22.3
NFATC1	NM_006162	nuclear factor of activated T-cells, cytoplasmic, calcineurin-dependent 1	18q23
NGEF	NM_001114090	neuronal guanine nucleotide exchange factor	2q37
NLGN4X	NM_020742	neuroligin 4, X-linked	Xp22.33
NLRC4	NM_021209	NLR family, CARD domain containing 4	2p22-p21
NOL4	NM_003787	nucleolar protein 4	18q12
NOTUM	NM_178493	notum pectinacetylesterase homolog (Drosophila)	17q25.3
NPSR1	NM_207172	neuropeptide S receptor 1	7p14.3
NPTXR	NM_014293	neuronal pentraxin receptor	22q13.1
NSDHL	NM_015922	NAD(P) dependent steroid dehydrogenase-like	Xq28
NYX	NM_022567	nyctalopin	Xp11.4
OPA3	NM_001017989	optic atrophy 3 (autosomal recessive, with chorea and spastic paraplegia)	19q13.2-q13.3
OR10H1	NM_013940	olfactory receptor, family 10, subfamily H, member 1	19p13.1
OR1A2	NM_012352	olfactory receptor, family 1, subfamily A, member 2	17p13.3
OR1I1	NM_001004713	olfactory receptor, family 1, subfamily I, member 1	19p13.1
OR2AT4	NM_001005285	olfactory receptor, family 2, subfamily AT, member 4	11q13.4
OR4C3	NM_001004702	olfactory receptor, family 4, subfamily C, member 3	11p11.2
OR4D9	NM_001004711	olfactory receptor, family 4, subfamily D, member 9	11q12.1
OR4L1	NM_001004717	olfactory receptor, family 4, subfamily L, member 1	14
OR7C1	NM_198944	olfactory receptor, family 7, subfamily C, member 1	19p13.1
OR7G3	NM_001001958	olfactory receptor, family 7, subfamily G, member 3	19
OR8D4	NM_001005197	olfactory receptor, family 8, subfamily D, member 4	11q24.1
OSCAR	NM_130771	osteoclast associated, immunoglobulin-like receptor	19q13.42
OTUD6A	NM_207320	OTU domain containing 6A	Xq13.1
OVOL1	NM_004561	ovo-like 1(Drosophila)	11q13
OVOL2	NM_021220	ovo-like 2 (Drosophila)	20q11.21-q11.23
P2RY6	NM_176798	pyrimidinergic receptor P2Y, G-protein coupled, 6	11q13.5
PABPC1L2A	NM_001012977	poly(A) binding protein, cytoplasmic 1-like 2A	Xq13.2
PADI2	NM_007365	peptidyl arginine deiminase, type II	1p35.2-p35.1
PAK3	NM_002578	p21 protein (Cdc42/Rac)-activated kinase 3	Xq22.3
PANK4	NM_018216	pantothenate kinase 4	1p36.32
PAQR4	NM_152341	progestin and adipoQ receptor family member IV	16p13
PCDH24	NM_017675	protocadherin 24	5q35.2
PCDHB1	NM_013340	protocadherin beta 1	5q31
PCP4	NM_006198	Purkinje cell protein 4	21q22.2
PCP4L1	NM_001102566	Purkinje cell protein 4 like 1	1q23.3
PCSK9	NM_174936	proprotein convertase subtilisin/kexin type 9	1p34.1-p32
PDCD1	NM_005018	programmed cell death 1	2q37.3
PDZRN4	NM_013377	PDZ domain containing ring finger 4	12q12
PGLYRP1	NM_005091	peptidoglycan recognition protein 1	19q13.2-q13.3
PGLYRP4	NM_020393	peptidoglycan recognition protein 4	1q21
PHKA2	NM_000292	phosphorylase kinase, alpha 2 (liver)	Xp22.2-p22.1
PJA1	NM_145119	praja ring finger 1	Xq13.1
PLA2G4E	NM_001080490	phospholipase A2, group IVE	15q15.1
PLCH2	NM_014638	phospholipase C, eta 2	1p36.32
PNLIPRP2	NM_005396	pancreatic lipase-related protein 2	10q26.12
PNMT	NM_002686	phenylethanolamine N-methyltransferase	17
PPAP2C	NM_003712	phosphatidic acid phosphatase type 2C	19p13
PPIE	NM_006112	peptidylprolyl isomerase E (cyclophilin E)	1p32
PPP1R11	NM_021959	protein phosphatase 1, regulatory (inhibitor) subunit 11	6p21.3
PPP3R2	NM_147180	protein phosphatase 3 (formerly 2B), regulatory subunit B, beta isoform	9q31
PRAMEF12	NM_001080830	PRAME family member 12	1p36.21
PRB2	NM_006248	proline-rich protein BstNI subfamily 2	12p13.2
PRG3	NM_006093	proteoglycan 3	11q12.1
PRKAB1	NM_006253	protein kinase, AMP-activated, beta 1 non-catalytic subunit	12q24.1-q24.3
PRLR	NM_000949	prolactin receptor	5p14-p13
PRSS21	NM_006799	protease, serine, 21 (testisin)	16p13.3
PRSS33	NM_152891	protease, serine, 33	16p13.3
PTCHD1	NM_173495	patched domain containing 1	Xp22.13
RAB3C	NM_138453	RAB3C, member RAS oncogene family	5q13
RAET1K	NR_024045	retinoic acid early transcript 1K pseudogene	6q24.1-25.1
RAET1L	NM_130900	retinoic acid early transcript 1L	6q24.1-25.1
RASGEF1A	NM_145313	RasGEF domain family, member 1A	10q11.21
RASSF6	NM_177532	Ras association (RalGDS/AF-6) domain family member 6	4q21.1
RBM41	NM_018301	RNA binding motif protein 41	Xq22.3
RBPJL	NM_014276	recombination signal binding protein for immunoglobulin kappa J region-like	20q12-q13.1
RETN	NM_020415	resistin	19p13.2
RGAG4	NM_001024455	retrotransposon gag domain containing 4	Xq13.1
RGS6	NM_004296	regulator of G-protein signaling 6	14q24.3
RGS9	NM_003835	regulator of G-protein signaling 9	17q24
RIC3	NM_001135109	resistance to inhibitors of cholinesterase 3 homolog (C. elegans)	11p15.4
RIMBP2	NM_015347	RIMS binding protein 2	12q24.33
RIMKLA	NM_173642	ribosomal modification protein rimK-like family member A	1p34.2
RIT2	NM_002930	Ras-like without CAAX 2	18q12.3
RNASE10	NM_001012975	ribonuclease, RNase A family, 10 (non-active)	14q11.1
RNASE3	NM_002935	ribonuclease, RNase A family, 3 (eosinophil cationic protein)	14q24-q31
RNF144B	NM_182757	ring finger protein 144B	6p22.3
RNF39	NM_025236	ring finger protein 39	6p21.3
RPL36A	NM_021029	ribosomal protein L36a	Xq22.1
RPL38	NM_001035258	ribosomal protein L38	17q25.1
RPRM	NM_019845	reprimo, TP53 dependent G2 arrest mediator candidate	2q24.1
RPS26L1	NR_002309	NA	NA
RTN4RL1	NM_178568	reticulon 4 receptor-like 1	17p13.3
S100A8	NM_002964	S100 calcium binding protein A8	1q12-q22
S100A9	NM_002965	S100 calcium binding protein A9	1q21
SART1	NM_005146	squamous cell carcinoma antigen recognized by T cells	11q13.1
SATB1	NM_001131010	SATB homeobox 1	3p24.3
SBSN	NM_198538	suprabasin	19q13.13
SCAMP5	NM_138967	secretory carrier membrane protein 5	15q23
SCGB1D2	NM_006551	secretoglobin, family 1D, member 2	11q13
SCGB1D4	NM_206998	secretoglobin, family 1D, member 4	11q12.3
SCGB2A2	NM_002411	secretoglobin, family 2A, member 2	11q13
SCGB3A1	NM_052863	secretoglobin, family 3A, member 1	5q35-qter
SCN3B	NM_001040151	sodium channel, voltage-gated, type III, beta	11q24.1
SCNN1G	NM_001039	sodium channel, nonvoltage-gated 1, gamma	16p12
SCRN2	NM_138355	secernin 2	17q21
SEC11C	NM_033280	SEC11 homolog C (S. cerevisiae)	18q21.32
SEC13	NM_183352	SEC13 homolog (S. cerevisiae)	3p25-p24
SELPLG	NM_003006	selectin P ligand	12q24
SEMA3E	NM_012431	sema domain, immunoglobulin domain (Ig), short basic domain, secreted, (semaphorin) 3E	7q21.11
SEMA4F	NM_004263	sema domain, immunoglobulin domain (Ig), transmembrane domain (TM) and short cytoplasmic domain, (semaphorin) 4F	2p13.1
SEMG1	NM_003007	semenogelin I	20q12-q13.2
SERPINA11	NM_001080451	serpin peptidase inhibitor, clade A (alpha-1 antiproteinase, antitrypsin), member 11	14q32.13
SGPP2	NM_152386	sphingosine-1-phosphate phosphotase 2	2q36.3
SGSM1	NM_001039948	small G protein signaling modulator 1	22q11.23
SH2D3A	NM_005490	SH2 domain containing 3A	19p13.3
SIDT1	NM_017699	SID1 transmembrane family, member 1	3q13.31
SIGLEC10	NM_033130	sialic acid binding Ig-like lectin 10	19q13.3
SLAMF7	NM_021181	SLAM family member 7	1q23.1-q24.1
SLC13A5	NM_177550	solute carrier family 13 (sodium-dependent citrate transporter), member 5	17p13.2
SLC14A1	NM_015865	solute carrier family 14 (urea transporter), member 1 (Kidd blood group)	18q11-q12
SLC15A1	NM_005073	solute carrier family 15 (oligopeptide transporter), member 1	13q33-q34
SLC16A11	NM_153357	solute carrier family 16, member 11 (monocarboxylic acid transporter 11)	17p13.2
SLC26A1	NM_134425	solute carrier family 26 (sulfate transporter), member 1	4p16.3
SLC26A4	NM_000441	solute carrier family 26, member 4	7q31
SLC29A2	NM_001532	solute carrier family 29 (nucleoside transporters), member 2	11q13
SLC2A4	NM_001042	solute carrier family 2 (facilitated glucose transporter), member 4	17p13
SLC34A2	NM_006424	solute carrier family 34 (sodium phosphate), member 2	4p15.2
SLC35B4	NM_032826	solute carrier family 35, member B4	7q33
SLC38A11	NM_173512	solute carrier family 38, member 11	2q24.3
SLC5A1	NM_000343	solute carrier family 5 (sodium/glucose cotransporter), member 1	22q12.3
SLC6A15	NM_182767	solute carrier family 6 (neutral amino acid transporter), member 15	12q21.3
SLC6A19	NM_001003841	solute carrier family 6 (neutral amino acid transporter), member 19	5p15
SMARCAL1	NM_014140	SWI/SNF related, matrix associated, actin dependent regulator of chromatin, subfamily a-like 1	2q35
SMC3	NM_005445	structural maintenance of chromosomes 3	10q25
SMPD3	NM_018667	sphingomyelin phosphodiesterase 3, neutral membrane (neutral sphingomyelinase II)	16q22.1
SNIP	NM_025248	NA	NA
SNRPB2	NM_003092	small nuclear ribonucleoprotein polypeptide B''	20p12.2-p11.22
SNTG2	NM_018968	syntrophin, gamma 2	2p25
SNX31	NM_152628	sorting nexin 31	8q22
SORCS1	NM_052918	sortilin-related VPS10 domain containing receptor 1	10q23-q25
SOX11	NM_003108	SRY (sex determining region Y)-box 11	2p25
SP6	NM_199262	Sp6 transcription factor	17q21.32
SP7	NM_152860	Sp7 transcription factor	12q13.13
SPACA1	NM_030960	sperm acrosome associated 1	6pter-6q22.33
SPATA19	NM_174927	spermatogenesis associated 19	11q25
SPHKAP	NM_030623	SPHK1 interactor, AKAP domain containing	2q36.3
SPIB	NM_003121	Spi-B transcription factor (Spi-1/PU.1 related)	19q13.3-q13.4
SPINK5	NM_001127699	serine peptidase inhibitor, Kazal type 5	5q31-q32
SRP68	NM_014230	signal recognition particle 68kDa	17q25.1
SSX6	NM_173357	synovial sarcoma, X breakpoint 6 (pseudogene)	Xp11.23
STC1	NM_003155	stanniocalcin 1	8p22-p12
SYCN	NM_001080468	syncollin	19q13.2
SYK	NM_003177	spleen tyrosine kinase	9q22
SYN1	NM_133499	synapsin I	Xp11.2
SYNM	NM_145728	synemin, intermediate filament protein	15q26.3
SYT15	NM_181519	synaptotagmin XV	10q11.1
SYT9	NM_175733	synaptotagmin IX	11p15.4
TAL2	NM_005421	T-cell acute lymphocytic leukemia 2	9q32
TBX10	NM_005995	T-box 10	11q13.2
TBX22	NM_001109879	T-box 22	Xq21.1
TCAP	NM_003673	titin-cap (telethonin)	17q12
TCEAL2	NM_080390	transcription elongation factor A (SII)-like 2	Xq22.1-q22.3
TCTE1	NM_182539	t-complex-associated-testis-expressed 1	6q21.1
TFAP2A	NM_001032280	transcription factor AP-2 alpha (activating enhancer binding protein 2 alpha)	6pter-p22.3
TFAP2C	NM_003222	transcription factor AP-2 gamma (activating enhancer binding protein 2 gamma)	20q13.2
TFF1	NM_003225	trefoil factor 1	21q22.3
TIGD3	NM_145719	tigger transposable element derived 3	11q13.1
TMEM151A	NM_153266	transmembrane protein 151A	11q13.2
TMEM155	NM_152399	transmembrane protein 155	4q27
TMEM61	NM_182532	transmembrane protein 61	1p32.3
TMPRSS13	NM_001077263	transmembrane protease, serine 13	11q23
TNFRSF10C	NM_003841	tumor necrosis factor receptor superfamily, member 10c, decoy without an intracellular domain	8p22-p21
TNFRSF11A	NM_003839	tumor necrosis factor receptor superfamily, member 11a, NFKB activator	18q22.1
TOX3	NM_001080430	TOX high mobility group box family member 3	16q12.1
TRIM15	NM_033229	tripartite motif-containing 15	6p21.33
TRIM28	NM_005762	tripartite motif-containing 28	19q13.4
TSP50	NM_013270	NA	NA
TSPAN33	NM_178562	tetraspanin 33	7q32.3
TTC14	NM_133462	tetratricopeptide repeat domain 14	3q27.2
TTYH1	NM_020659	tweety homolog 1 (Drosophila)	19q13.4
UCN	NM_003353	urocortin	2p23-p21
UMOD	NM_001008389	uromodulin	16p12.3
USP11	NM_004651	ubiquitin specific peptidase 11	Xp11.23
VAV1	NM_005428	vav 1 guanine nucleotide exchange factor	19p13.2
VAX2	NM_012476	ventral anterior homeobox 2	2p13.3
VGLL1	NM_016267	vestigial like 1 (Drosophila)	Xq26.3
VPREB1	NM_007128	pre-B lymphocyte 1	22q11.2
WDR24	NM_032259	WD repeat domain 24	16p13.3
WNK4	NM_032387	WNK lysine deficient protein kinase 4	17q21-q22
WNT7B	NM_058238	wingless-type MMTV integration site family, member 7B	22q13
XKR5	NM_207411	XK, Kell blood group complex subunit-related family, member 5	8p23.1
XKR6	NM_173683	XK, Kell blood group complex subunit-related family, member 6	8p23.1
YBX2	NM_015982	Y box binding protein 2	17p13.1
ZNF222	NM_013360	zinc finger protein 222	19q13.2
ZNF232	NM_014519	zinc finger protein 232	17p13.2
ZNF283	NM_181845	zinc finger protein 283	19q13.31
ZNF502	NM_001134442	zinc finger protein 502	3p21.32
ZNF574	NM_022752	zinc finger protein 574	19
ZNF649	NM_023074	zinc finger protein 649	19q13.41

## Sheet: CD24+K27+
Gene symbol	RefSeq IDs	Approved Name	Chromosome location
AARS2	NM_020745	alanyl-tRNA synthetase 2, mitochondrial (putative)	6p21.1
ABCB4	NM_018850	ATP-binding cassette, sub-family B (MDR/TAP), member 4	7q21
ABCB5	NM_178559	ATP-binding cassette, sub-family B (MDR/TAP), member 5	7p14
ABCC3	NM_003786	ATP-binding cassette, sub-family C (CFTR/MRP), member 3	17q21
ABCC8	NM_000352	ATP-binding cassette, sub-family C (CFTR/MRP), member 8	11p15.1
ABCC9	NM_020297	ATP-binding cassette, sub-family C (CFTR/MRP), member 9	12p12.1
ABCG4	NM_022169	ATP-binding cassette, sub-family G (WHITE), member 4	11q23
ABP1	NM_001091	amiloride binding protein 1 (amine oxidase (copper-containing))	7q34-qter
ABT1	NM_013375	activator of basal transcription 1	6p21.31
ACADL	NM_001608	acyl-Coenzyme A dehydrogenase, long chain	2q34-q35
ACCN2	NM_020039	amiloride-sensitive cation channel 2, neuronal	12q12
ACCN4	NM_018674	amiloride-sensitive cation channel 4, pituitary	2q36.1
ACD	NM_001082486	adrenocortical dysplasia homolog (mouse)	16q22
ACRC	NM_052957	acidic repeat containing	Xq13.1
ACTA1	NM_001100	actin, alpha 1, skeletal muscle	1q42.13
ACTL6B	NM_016188	actin-like 6B	7q22
ADAM11	NM_002390	ADAM metallopeptidase domain 11	17q21.3
ADAM19	NM_033274	ADAM metallopeptidase domain 19 (meltrin beta)	5q33.3
ADAM33	NM_025220	ADAM metallopeptidase domain 33	20p13
ADAMTS15	NM_139055	ADAM metallopeptidase with thrombospondin type 1 motif, 15	11q25
ADAMTS18	NM_199355	ADAM metallopeptidase with thrombospondin type 1 motif, 18	16q23
ADAMTS2	NM_021599	ADAM metallopeptidase with thrombospondin type 1 motif, 2	5q23-q24
ADAMTS5	NM_007038	ADAM metallopeptidase with thrombospondin type 1 motif, 5	21q21.3
ADAMTS8	NM_007037	ADAM metallopeptidase with thrombospondin type 1 motif, 8	11q25
ADAMTSL2	NM_014694	ADAMTS-like 2	9q34.3
ADAMTSL3	NM_207517	ADAMTS-like 3	15q25.2
ADARB2	NM_018702	adenosine deaminase, RNA-specific, B2 (RED2 homolog rat)	10p15.3
ADCY1	NM_021116	adenylate cyclase 1 (brain)	7p13-p12
ADCY2	NM_020546	adenylate cyclase 2 (brain)	5p15.3
ADCY5	NM_183357	adenylate cyclase 5	3q13.2-q21
ADCY8	NM_001115	adenylate cyclase 8 (brain)	8q24
ADCYAP1R1	NM_001118	adenylate cyclase activating polypeptide 1 (pituitary) receptor type I	7
ADD2	NM_017483	adducin 2 (beta)	2p13.3
ADM	NM_001124	adrenomedullin	11
ADRA1D	NM_000678	adrenergic, alpha-1D-, receptor	20p13
ADRA2A	NM_000681	adrenergic, alpha-2A-, receptor	10q24-q26
ADRA2B	NM_000682	adrenergic, alpha-2B-, receptor	2
ADRB3	NM_000025	adrenergic, beta-3-, receptor	8p12
AFAP1L1	NM_152406	actin filament associated protein 1-like 1	5q33.1
AFF2	NM_002025	AF4/FMR2 family, member 2	Xq28
AGAP2	NM_001122772	ArfGAP with GTPase domain, ankyrin repeat and PH domain 2	12q13.2
AHSG	NM_001622	alpha-2-HS-glycoprotein	3q27.3
AIM2	NM_004833	absent in melanoma 2	1q22
AIRE	NM_000383	autoimmune regulator	21q22.3
AJAP1	NM_001042478	adherens junctions associated protein 1	1p36.32
AKAP12	NM_144497	A kinase (PRKA) anchor protein 12	6q24-q25
AKAP4	NM_139289	A kinase (PRKA) anchor protein 4	Xp11.2
ALAS2	NM_000032	aminolevulinate, delta-, synthase 2	Xp11.21
ALDH1L2	NM_001034173	aldehyde dehydrogenase 1 family, member L2	12q23.3
ALG13	NM_018466	asparagine-linked glycosylation 13 homolog (S. cerevisiae)	Xq23
ALKBH8	NM_138775	alkB, alkylation repair homolog 8 (E. coli)	11q22.3
ALPL	NM_000478	alkaline phosphatase, liver/bone/kidney	1p36.12
ALX3	NM_006492	ALX homeobox 3	1p21-p13
ALX4	NM_021926	ALX homeobox 4	11p11.2
AMELX	NM_001142	amelogenin (amelogenesis imperfecta 1, X-linked)	Xp22.31-p22.1
AMH	NM_000479	anti-Mullerian hormone	19p13.3
AMN	NM_030943	amnionless homolog (mouse)	14q32.3
AMPH	NM_139316	amphiphysin	7p14-p13
AMZ1	NM_133463	archaelysin family metallopeptidase 1	7p22.3
ANGPT4	NM_015985	angiopoietin 4	20p13
ANK1	NM_020475	ankyrin 1, erythrocytic	8p21.1-p11.2
ANK2	NM_001127493	ankyrin 2, neuronal	4q25-q27
ANKRD45	NM_198493	ankyrin repeat domain 45	1q25.1
ANKS4B	NM_145865	ankyrin repeat and sterile alpha motif domain containing 4B	16p12.2
ANKS6	NM_173551	ankyrin repeat and sterile alpha motif domain containing 6	9q31.1
ANXA2P2	NR_003573	annexin A2 pseudogene 2	9p13.3
APBB1IP	NM_019043	amyloid beta (A4) precursor protein-binding, family B, member 1 interacting protein	10p12.1
APCS	NM_001639	amyloid P component, serum	1q21-q23
APLN	NM_017413	apelin	Xq25
APLNR	NM_005161	apelin receptor	11q12
APOB	NM_000384	apolipoprotein B (including Ag(x) antigen)	2p24-p23
AR	NM_000044	androgen receptor	Xq12
ARFGAP1	NM_175609	ADP-ribosylation factor GTPase activating protein 1	20q13.33
ARHGAP20	NM_020809	Rho GTPase activating protein 20	11q23.2
ARHGEF7	NM_001113511	Rho guanine nucleotide exchange factor (GEF) 7	13q33.3
ARL13A	NM_001012990	ADP-ribosylation factor-like 13A	Xq22.1
ARMC4	NM_018076	armadillo repeat containing 4	10p12.1-p11.23
ARPP-21	NM_016300	NA	NA
ASB4	NM_145872	ankyrin repeat and SOCS box-containing 4	7q21-q22
ASB9	NM_024087	ankyrin repeat and SOCS box-containing 9	Xp
ASPHD2	NM_020437	aspartate beta-hydroxylase domain containing 2	22q12.1
ASTN1	NM_207108	astrotactin 1	1q25.2
ASXL3	NM_030632	additional sex combs like 3 (Drosophila)	18q11
ATOH8	NM_032827	atonal homolog 8 (Drosophila)	2p11.2
ATP1B2	NM_001678	ATPase, Na+/K+ transporting, beta 2 polypeptide	17
ATP2B3	NM_001001344	ATPase, Ca++ transporting, plasma membrane 3	Xq28
ATP4A	NM_000704	ATPase, H+/K+ exchanging, alpha polypeptide	19q13.1
ATP4B	NM_000705	ATPase, H+/K+ exchanging, beta polypeptide	13q34
ATP6AP2	NM_005765	ATPase, H+ transporting, lysosomal accessory protein 2	Xp11.4
ATP6V1C2	NM_144583	ATPase, H+ transporting, lysosomal 42kDa, V1 subunit C2	2p25.1
ATP8B3	NM_138813	ATPase, class I, type 8B, member 3	19p13.3
ATRNL1	NM_207303	attractin-like 1	10q26
ATXN3L	NM_001135995	ataxin 3-like	Xp22
AVPR1A	NM_000706	arginine vasopressin receptor 1A	12q14-q15
AXL	NM_001699	AXL receptor tyrosine kinase	19q13.1
B3GAT2	NM_080742	beta-1,3-glucuronyltransferase 2 (glucuronosyltransferase S)	6q12
B4GALNT1	NM_001478	beta-1,4-N-acetyl-galactosaminyl transferase 1	12q13.3
B4GALNT2	NM_153446	beta-1,4-N-acetyl-galactosaminyl transferase 2	17q21.33
B4GALNT3	NM_173593	beta-1,4-N-acetyl-galactosaminyl transferase 3	12p13.33
BAALC	NM_001024372	brain and acute leukemia, cytoplasmic	8q22.3
BAI1	NM_001702	brain-specific angiogenesis inhibitor 1	8q24
BAI3	NM_001704	brain-specific angiogenesis inhibitor 3	6q12
BARX1	NM_021570	BARX homeobox 1	9q22.32
BASP1	NM_006317	brain abundant, membrane attached signal protein 1	5p15.1
BCAT1	NM_005504	branched chain aminotransferase 1, cytosolic	12pter-q12
BCDIN3D	NM_181708	BCDIN3 domain containing	12q13.13
BCL11B	NM_022898	B-cell CLL/lymphoma 11B (zinc finger protein)	14q32
BDKRB1	NM_000710	bradykinin receptor B1	14q32.1-q32.2
BEAN	NM_001136106	NA	NA
BEGAIN	NM_020836	brain-enriched guanylate kinase-associated homolog (rat)	14q32.2
BEND4	NM_207406	BEN domain containing 4	4p13
BEND6	NM_152731	BEN domain containing 6	6p12.1
BEX1	NM_018476	brain expressed, X-linked 1	Xq21-q23
BGN	NM_001711	biglycan	Xq28
BHLHB5	NM_152414	NA	NA
BMP6	NM_001718	bone morphogenetic protein 6	6p24-p23
BMP7	NM_001719	bone morphogenetic protein 7	20q13
BMPER	NM_133468	BMP binding endothelial regulator	7p14.3
BMPR1B	NM_001203	bone morphogenetic protein receptor, type IB	4q23-q24
BNC1	NM_001717	basonuclin 1	15q25.1
BNC2	NM_017637	basonuclin 2	9p22.2
BOLL	NM_033030	bol, boule-like (Drosophila)	2q33
BRSK2	NM_003957	BR serine/threonine kinase 2	11p15.5
BRUNOL4	NM_020180	bruno-like 4, RNA binding protein (Drosophila)	18q12
BRUNOL5	NM_021938	bruno-like 5, RNA binding protein (Drosophila)	19p13
BTG4	NM_017589	B-cell translocation gene 4	11q23
BVES	NM_147147	blood vessel epicardial substance	6q21
C10orf128	NM_001010863	chromosome 10 open reading frame 128	10q11.23
C10orf140	NM_207371	chromosome 10 open reading frame 140	10p12.31
C10orf72	NM_001031746	chromosome 10 open reading frame 72	10q11.23
C10orf92	NM_017609	chromosome 10 open reading frame 92	10q26.3
C11orf46	NM_152316	chromosome 11 open reading frame 46	11p14.1
C11orf88	NM_001100388	chromosome 11 open reading frame 88	11q23.1
C12orf42	NM_198521	chromosome 12 open reading frame 42	12q23.2
C12orf53	NM_153685	chromosome 12 open reading frame 53	12p13.31
C12orf68	NM_001013635	chromosome 12 open reading frame 68	12q13.11
C13orf30	NM_182508	chromosome 13 open reading frame 30	13q14.11
C13orf33	NM_032849	chromosome 13 open reading frame 33	13q12.3
C14orf132	NR_023938	chromosome 14 open reading frame 132	14
C14orf180	NM_001008404	chromosome 14 open reading frame 180	14q32.33
C14orf48	NR_024182	chromosome 14 open reading frame 48	14
C14orf70	NR_024096	chromosome 14 open reading frame 70	14
C15orf26	NM_173528	chromosome 15 open reading frame 26	15q24.3
C15orf32	NM_153040	chromosome 15 open reading frame 32	15q26.1
C15orf56	NM_001039905	chromosome 15 open reading frame 56	15q15.1
C16orf78	NM_144602	chromosome 16 open reading frame 78	16q12.1
C16orf81	NR_024347	chromosome 16 open reading frame 81	16q24.3
C17orf100	NM_001105520	chromosome 17 open reading frame 100	17p13.2
C18orf34	NM_001105528	chromosome 18 open reading frame 34	18q12.1
C1orf106	NM_018265	chromosome 1 open reading frame 106	1q32.1
C1orf114	NM_021179	chromosome 1 open reading frame 114	1q24
C1orf222	NM_001003808	chromosome 1 open reading frame 222	1p36.33
C1orf32	NM_199351	NA	NA
C1orf68	NM_001024679	chromosome 1 open reading frame 68	1q21.3
C1orf87	NM_152377	chromosome 1 open reading frame 87	1p31.3
C1orf92	NM_144702	chromosome 1 open reading frame 92	1q23.1
C1orf96	NM_145257	chromosome 1 open reading frame 96	1q42.13
C1QB	NM_000491	complement component 1, q subcomponent, B chain	1p36.3-p34.1
C1QC	NM_001114101	complement component 1, q subcomponent, C chain	1p36.11
C1QL2	NM_182528	complement component 1, q subcomponent-like 2	2q14.2
C1QTNF4	NM_031909	C1q and tumor necrosis factor related protein 4	11q11
C1R	NM_001733	complement component 1, r subcomponent	12p13
C20orf114	NM_033197	chromosome 20 open reading frame 114	20q11.21
C20orf160	NM_080625	chromosome 20 open reading frame 160	20
C20orf166	NM_178463	chromosome 20 open reading frame 166	20
C20orf197	NM_173644	chromosome 20 open reading frame 197	20q13.33
C20orf200	NM_152757	chromosome 20 open reading frame 200	20q13.33
C20orf39	NM_024893	NA	NA
C20orf85	NM_178456	chromosome 20 open reading frame 85	20
C21orf54	NR_024102	chromosome 21 open reading frame 54	21q22.11
C2orf21	NM_032504	NA	NA
C2orf66	NM_213608	chromosome 2 open reading frame 66	2q33.1
C3orf70	NM_001025266	chromosome 3 open reading frame 70	3q27
C5orf39	NM_001014279	chromosome 5 open reading frame 39	5p12
C5orf49	NM_001089584	chromosome 5 open reading frame 49	5p15.31
C6orf10	NM_006781	chromosome 6 open reading frame 10	6p21.3
C6orf222	NM_001010903	chromosome 6 open reading frame 222	6p21.31
C7orf23	NM_024315	chromosome 7 open reading frame 23	7
C7orf33	NM_145304	chromosome 7 open reading frame 33	7
C7orf57	NM_001100159	chromosome 7 open reading frame 57	7p12.3
C7orf58	NM_001105533	chromosome 7 open reading frame 58	7q31.31
C9orf156	NM_016481	chromosome 9 open reading frame 156	9q31.1
C9orf169	NM_199001	chromosome 9 open reading frame 169	9q34.3
C9orf4	NM_014334	chromosome 9 open reading frame 4	9q31.1-q31.2
C9orf69	NM_152833	chromosome 9 open reading frame 69	9q34
CA4	NM_000717	carbonic anhydrase IV	17q23
CA7	NM_005182	carbonic anhydrase VII	16q22.1
CACNA1C	NM_000719	calcium channel, voltage-dependent, L type, alpha 1C subunit	12p13.3
CACNA1G	NM_198376	calcium channel, voltage-dependent, T type, alpha 1G subunit	17q22
CACNA2D3	NM_018398	calcium channel, voltage-dependent, alpha 2/delta subunit 3	3p21.1
CACNB4	NM_000726	calcium channel, voltage-dependent, beta 4 subunit	2q22-q23
CALB1	NM_004929	calbindin 1, 28kDa	8p11
CALCR	NM_001742	calcitonin receptor	7q21.3
CALN1	NM_001017440	calneuron 1	7q11
CALY	NM_015722	calcyon neuron-specific vesicular protein	10q26.3
CAMK2B	NM_001220	calcium/calmodulin-dependent protein kinase II beta	7p14.3-p14.1
CAMK4	NM_001744	calcium/calmodulin-dependent protein kinase IV	5q21-q23
CAPN6	NM_014289	calpain 6	Xq23
CASK	NM_003688	calcium/calmodulin-dependent serine protein kinase (MAGUK family)	Xp11.4
CASQ2	NM_001232	calsequestrin 2 (cardiac muscle)	1p13.3-p11
CBLN4	NM_080617	cerebellin 4 precursor	20q13
CBX2	NM_032647	chromobox homolog 2 (Pc class homolog, Drosophila)	17q25.3
CBX4	NM_003655	chromobox homolog 4 (Pc class homolog, Drosophila)	17q25.3
CCBE1	NM_133459	collagen and calcium binding EGF domains 1	18q21.32
CCDC155	NM_144688	coiled-coil domain containing 155	19q13.33
CCDC42	NM_144681	coiled-coil domain containing 42	17p13.1
CCDC63	NM_152591	coiled-coil domain containing 63	12q24.11
CCDC90B	NM_021825	coiled-coil domain containing 90B	11q14.1
CCKAR	NM_000730	cholecystokinin A receptor	4
CCKBR	NM_176875	cholecystokinin B receptor	11p15.4
CCL1	NM_002981	chemokine (C-C motif) ligand 1	17q11.2
CCL16	NM_004590	chemokine (C-C motif) ligand 16	17q11.2
CCL24	NM_002991	chemokine (C-C motif) ligand 24	7q11.23
CCNB3	NM_033670	cyclin B3	Xp11
CCND2	NM_001759	cyclin D2	12p13
CD163	NM_203416	CD163 molecule	12p13
CD200	NM_005944	CD200 molecule	3
CD200R1	NM_170780	CD200 receptor 1	3q13
CD209	NM_021155	CD209 molecule	19p13
CD300LB	NM_174892	CD300 molecule-like family member b	17q25.1
CD40LG	NM_000074	CD40 ligand	Xq26
CD48	NM_001778	CD48 molecule	1q21.3-q22
CD70	NM_001252	CD70 molecule	19p13
CD93	NM_012072	CD93 molecule	20p11.21
CD99L2	NM_134445	CD99 molecule-like 2	Xq28
CDA	NM_001785	cytidine deaminase	1p36.2-p35
CDC20B	NM_152623	cell division cycle 20 homolog B (S. cerevisiae)	5q11.2
CDCA7	NM_031942	cell division cycle associated 7	2q31.1
CDCA7L	NM_001127370	cell division cycle associated 7-like	7p15.3
CDH10	NM_006727	cadherin 10, type 2 (T2-cadherin)	5p14.2
CDH11	NM_001797	cadherin 11, type 2, OB-cadherin (osteoblast)	16q21
CDH13	NM_001257	cadherin 13, H-cadherin (heart)	16q23.3
CDH15	NM_004933	cadherin 15, type 1, M-cadherin (myotubule)	16q24.3
CDH16	NM_004062	cadherin 16, KSP-cadherin	16q22.1
CDH2	NM_001792	cadherin 2, type 1, N-cadherin (neuronal)	18q12.1
CDH20	NM_031891	cadherin 20, type 2	18q21.33
CDH23	NM_052836	cadherin-like 23	10q22.1
CDH6	NM_004932	cadherin 6, type 2, K-cadherin (fetal kidney)	5p13.3
CDH8	NM_001796	cadherin 8, type 2	16q22.1
CDKN2B	NM_004936	cyclin-dependent kinase inhibitor 2B (p15, inhibits CDK4)	9p21
CDO1	NM_001801	cysteine dioxygenase, type I	5q23.2
CEP135	NM_025009	centrosomal protein 135kDa	4q12
CES4	NR_003276	carboxylesterase 4-like	16q13
CH25H	NM_003956	cholesterol 25-hydroxylase	10q23
CHCHD7	NM_001011670	coiled-coil-helix-coiled-coil-helix domain containing 7	8q11.23
CHGA	NM_001275	chromogranin A (parathyroid secretory protein 1)	14q32
CHGB	NM_001819	chromogranin B (secretogranin 1)	20pter-p12
CHL1	NM_006614	cell adhesion molecule with homology to L1CAM (close homolog of L1)	3p26
CHM	NM_000390	choroideremia (Rab escort protein 1)	Xq21.1-q21.3
CHN1	NM_001025201	chimerin (chimaerin) 1	2q31-q32.1
CHN2	NM_004067	chimerin (chimaerin) 2	7p15.3
CHRD	NM_003741	chordin	3q27
CHRDL2	NM_015424	chordin-like 2	11
CHRNA3	NM_000743	cholinergic receptor, nicotinic, alpha 3	15q24
CHRNA4	NM_000744	cholinergic receptor, nicotinic, alpha 4	20
CHRNA6	NM_004198	cholinergic receptor, nicotinic, alpha 6	8p22
CHRNA7	NM_000746	cholinergic receptor, nicotinic, alpha 7	15q13.3
CHST11	NM_018413	carbohydrate (chondroitin 4) sulfotransferase 11	12q23.3
CHST13	NM_152889	carbohydrate (chondroitin 4) sulfotransferase 13	3q21.3
CHST7	NM_019886	carbohydrate (N-acetylglucosamine 6-O) sulfotransferase 7	Xp11.3
CIDEA	NM_001279	cell death-inducing DFFA-like effector a	18p11.21
CITED1	NM_004143	Cbp/p300-interacting transactivator, with Glu/Asp-rich carboxy-terminal domain, 1	Xq13.1
CIZ1	NM_012127	CDKN1A interacting zinc finger protein 1	9q34.1
CKAP2L	NM_152515	cytoskeleton associated protein 2-like	2q13
CLC	NM_001828	Charcot-Leyden crystal protein	19q13.1
CLCN4	NM_001830	chloride channel 4	Xp22.3
CLDN18	NM_001002026	claudin 18	3q
CLDN2	NM_020384	claudin 2	Xq22.3-q23
CLDN5	NM_001130861	claudin 5	22q11.21
CLEC10A	NM_006344	C-type lectin domain family 10, member A	17p13.2
CLEC3A	NM_005752	C-type lectin domain family 3, member A	16q23
CLTCL1	NM_007098	clathrin, heavy chain-like 1	22q11.2
CMKLR1	NM_004072	chemokine-like receptor 1	12q24.1
CNIH3	NM_152495	cornichon homolog 3 (Drosophila)	1q42.12
CNKSR2	NM_014927	connector enhancer of kinase suppressor of Ras 2	Xp22.12
CNN1	NM_001299	calponin 1, basic, smooth muscle	19p13.2-p13.1
CNRIP1	NM_001111101	cannabinoid receptor interacting protein 1	2p13
CNTD2	NM_024877	cyclin N-terminal domain containing 2	19q13.2
CNTN1	NM_001843	contactin 1	12q11-q12
CNTNAP2	NM_014141	contactin associated protein-like 2	7q35
COG2	NM_007357	component of oligomeric golgi complex 2	1q42.2
COL11A1	NM_001854	collagen, type XI, alpha 1	1p21
COL12A1	NM_004370	collagen, type XII, alpha 1	6q12-q13
COL13A1	NM_080807	collagen, type XIII, alpha 1	10q22
COL14A1	NM_021110	collagen, type XIV, alpha 1	8q23
COL15A1	NM_001855	collagen, type XV, alpha 1	9q21-q22
COL1A1	NM_000088	collagen, type I, alpha 1	17q21.33
COL1A2	NM_000089	collagen, type I, alpha 2	7q21.3
COL20A1	NM_020882	collagen, type XX, alpha 1	20q13.33
COL24A1	NM_152890	collagen, type XXIV, alpha 1	1p22.3-p22.2
COL25A1	NM_198721	collagen, type XXV, alpha 1	4q25
COL4A1	NM_001845	collagen, type IV, alpha 1	13q34
COL4A2	NM_001846	collagen, type IV, alpha 2	13q34
COL5A1	NM_000093	collagen, type V, alpha 1	9q34.2-q34.3
COL5A3	NM_015719	collagen, type V, alpha 3	19p13.2
COMP	NM_000095	cartilage oligomeric matrix protein	19p13.1
CORO6	NM_032854	coronin 6	17q11.2
COX6A2	NM_005205	cytochrome c oxidase subunit VIa polypeptide 2	16p11.12
CPNE5	NM_020939	copine V	6p21
CPNE7	NM_014427	copine VII	16q24.3
CPVL	NM_019029	carboxypeptidase, vitellogenic-like	7p15.1
CPXM1	NM_019609	carboxypeptidase X (M14 family), member 1	20p13-p12.3
CPZ	NM_001014447	carboxypeptidase Z	4p16.1
CREB3L3	NM_032607	cAMP responsive element binding protein 3-like 3	19p13.3
CRH	NM_000756	corticotropin releasing hormone	8q13
CRHBP	NM_001882	corticotropin releasing hormone binding protein	5q
CRHR2	NM_001883	corticotropin releasing hormone receptor 2	7p21-p15
CRLF1	NM_004750	cytokine receptor-like factor 1	19p12
CRYBA4	NM_001886	crystallin, beta A4	22q12.1
CRYM	NM_001888	crystallin, mu	16p
CSHL1	NM_022579	chorionic somatomammotropin hormone-like 1	17q22-q24
CSMD2	NM_052896	CUB and Sushi multiple domains 2	1p34.3
CST4	NM_001899	cystatin S	20p11.2
CTAG2	NM_172377	cancer/testis antigen 2	Xq28
CTHRC1	NM_138455	collagen triple helix repeat containing 1	8q22.3
CTLA4	NM_005214	cytotoxic T-lymphocyte-associated protein 4	2q33
CTNNA2	NM_004389	catenin (cadherin-associated protein), alpha 2	2p12-p11.1
CTNNBL1	NM_030877	catenin, beta like 1	20q11.23-q12
CXorf23	NM_198279	chromosome X open reading frame 23	Xp22.13
CYMP	NR_003599	chymosin pseudogene	1
CYP11B2	NM_000498	cytochrome P450, family 11, subfamily B, polypeptide 2	8q21-q22
CYP17A1	NM_000102	cytochrome P450, family 17, subfamily A, polypeptide 1	10q24.3
CYP26B1	NM_019885	cytochrome P450, family 26, subfamily B, polypeptide 1	2p12
CYP2E1	NM_000773	cytochrome P450, family 2, subfamily E, polypeptide 1	10
CYP2S1	NM_030622	cytochrome P450, family 2, subfamily S, polypeptide 1	19q13.1
CYP2W1	NM_017781	cytochrome P450, family 2, subfamily W, polypeptide 1	7p22.3
CYP4F22	NM_173483	cytochrome P450, family 4, subfamily F, polypeptide 22	19p13.12
CYP4F3	NM_000896	cytochrome P450, family 4, subfamily F, polypeptide 3	19p13.2
CYP4X1	NM_178033	cytochrome P450, family 4, subfamily X, polypeptide 1	1p33
D4S234E	NM_014392	NA	NA
DACH2	NM_001139514	dachshund homolog 2 (Drosophila)	Xq21.3
DACT2	NM_214462	dapper, antagonist of beta-catenin, homolog 2 (Xenopus laevis)	6q27
DACT3	NM_145056	dapper, antagonist of beta-catenin, homolog 3 (Xenopus laevis)	19q13.32
DAPK1	NM_004938	death-associated protein kinase 1	9q34.1
DARC	NM_002036	Duffy blood group, chemokine receptor	1q21-q22
DBH	NM_000787	dopamine beta-hydroxylase (dopamine beta-monooxygenase)	9q34
DBX2	NM_001004329	developing brain homeobox 2	12q12
DCN	NM_001920	decorin	12q23
DCTN2	NM_006400	dynactin 2 (p50)	12q13.3
DDX25	NM_013264	DEAD (Asp-Glu-Ala-Asp) box polypeptide 25	11q24
DDX26B	NM_182540	DEAD/H (Asp-Glu-Ala-Asp/His) box polypeptide 26B	Xq26
DDX53	NM_182699	DEAD (Asp-Glu-Ala-Asp) box polypeptide 53	Xp22.13
DEFA3	NM_005217	defensin, alpha 3, neutrophil-specific	8p23.1
DEFB126	NM_030931	defensin, beta 126	20p13
DEK	NM_003472	DEK oncogene	6p23
DENND1C	NM_024898	DENN/MADD domain containing 1C	19p13.3
DENND2A	NM_015689	DENN/MADD domain containing 2A	7q34
DGAT2L6	NM_198512	diacylglycerol O-acyltransferase 2-like 6	Xq13.1
DGCR14	NM_022719	DiGeorge syndrome critical region gene 14	22q11.21
DGKI	NM_004717	diacylglycerol kinase, iota	7q32.3-q33
DGKK	NM_001013742	diacylglycerol kinase, kappa	Xp11.22
DHH	NM_021044	desert hedgehog homolog (Drosophila)	12q13.1
DIO3	NM_001362	deiodinase, iodothyronine, type III	14q32
DIO3OS	NR_002770	DIO3 opposite strand (non-protein coding)	14q32.33
DKFZp564N2472	NM_182595	NA	NA
DKK1	NM_012242	dickkopf homolog 1 (Xenopus laevis)	10q11.2
DKK2	NM_014421	dickkopf homolog 2 (Xenopus laevis)	4q25
DKK3	NM_001018057	dickkopf homolog 3 (Xenopus laevis)	11p15.3
DLEU2	NR_002612	deleted in lymphocytic leukemia 2 (non-protein coding)	13q14
DLEU7	NM_198989	deleted in lymphocytic leukemia, 7	13q14.3
DLGAP4	NM_014902	discs, large (Drosophila) homolog-associated protein 4	20
DLK1	NM_003836	delta-like 1 homolog (Drosophila)	14q32
DLK2	NM_023932	delta-like 2 homolog (Drosophila)	6p21.1
DLL3	NM_203486	delta-like 3 (Drosophila)	19q13.2
DLX4	NM_138281	distal-less homeobox 4	17q21.33
DMRT2	NM_001130865	doublesex and mab-3 related transcription factor 2	9p24.3
DMRTA1	NM_022160	DMRT-like family A1	9p21.3
DNAJB8	NM_153330	DnaJ (Hsp40) homolog, subfamily B, member 8	3q21.3
DNAJC5G	NM_173650	DnaJ (Hsp40) homolog, subfamily C, member 5 gamma	2p23
DNAL4	NM_005740	dynein, axonemal, light chain 4	22q13.1
DNM1	NM_004408	dynamin 1	9q34
DNTT	NM_001017520	deoxynucleotidyltransferase, terminal	10q23-q24
DOC2A	NM_003586	double C2-like domains, alpha	16p11.2
DOCK10	NM_014689	dedicator of cytokinesis 10	2q36.3
DOCK2	NM_004946	dedicator of cytokinesis 2	5q35.1
DOCK3	NM_004947	dedicator of cytokinesis 3	3p21
DOK6	NM_152721	docking protein 6	18q22.2
DOK7	NM_173660	docking protein 7	4p16.2
DPF3	NM_012074	D4, zinc and double PHD fingers, family 3	14q24.3-q31.1
DPP10	NM_020868	dipeptidyl-peptidase 10	2q14.1
DPYSL4	NM_006426	dihydropyrimidinase-like 4	10q25.2-q26
DRD2	NM_000795	dopamine receptor D2	11q22-q23
DRP2	NM_001939	dystrophin related protein 2	Xq22
DSCAML1	NM_020693	Down syndrome cell adhesion molecule like 1	11q22.2-q22.3
DUSP5P	NR_002834	dual specificity phosphatase 5 pseudogene	1q42.13
EBF1	NM_024007	early B-cell factor 1	5q34
EBF2	NM_022659	early B-cell factor 2	8p21.1
ECEL1	NM_004826	endothelin converting enzyme-like 1	2q37.1
EDAR	NM_022336	ectodysplasin A receptor	2q13
EDARADD	NM_145861	EDAR-associated death domain	1q42.3
EDIL3	NM_005711	EGF-like repeats and discoidin I-like domains 3	5q14
EDN3	NM_207032	endothelin 3	20q13.2-q13.3
EFHA1	NM_152726	EF-hand domain family, member A1	13q12.11
EFNB1	NM_004429	ephrin-B1	Xq12
EFR3B	NM_014971	EFR3 homolog B (S. cerevisiae)	2p24.1
EGFL6	NM_015507	EGF-like-domain, multiple 6	Xp22
EGFL7	NM_201446	EGF-like-domain, multiple 7	9q34.3
EGFLAM	NM_152403	EGF-like, fibronectin type III and laminin G domains	5p13.2-p13.1
EGR2	NM_001136179	early growth response 2	10q21.1
EHD2	NM_014601	EH-domain containing 2	19q13.3
EIF3M	NM_006360	eukaryotic translation initiation factor 3, subunit M	11p13
ELAVL3	NM_001420	ELAV (embryonic lethal, abnormal vision, Drosophila)-like 3 (Hu antigen C)	19p13.2
ELAVL4	NM_021952	ELAV (embryonic lethal, abnormal vision, Drosophila)-like 4 (Hu antigen D)	1p34
ELFN1	NM_001128636	extracellular leucine-rich repeat and fibronectin type III domain containing 1	7p22.3
ELFN2	NM_052906	extracellular leucine-rich repeat and fibronectin type III domain containing 2	22q13.1
ELK1	NM_001114123	ELK1, member of ETS oncogene family	Xp11.23
ELMO1	NM_001039459	engulfment and cell motility 1	7p14.1
ELMOD1	NM_001130037	ELMO/CED-12 domain containing 1	11q23.1
ELN	NM_001081755	elastin	7q11.1-q21.1
ELOVL2	NM_017770	elongation of very long chain fatty acids (FEN1/Elo2, SUR4/Elo3, yeast)-like 2	6p24.1
ELOVL4	NM_022726	elongation of very long chain fatty acids (FEN1/Elo2, SUR4/Elo3, yeast)-like 4	6q14
EMILIN2	NM_032048	elastin microfibril interfacer 2	18p11.3
EMR1	NM_001974	egf-like module containing, mucin-like, hormone receptor-like 1	19p13.3
EMR3	NM_032571	egf-like module containing, mucin-like, hormone receptor-like 3	19p13.1
EMX2	NM_004098	empty spiracles homeobox 2	10q26.11
EMX2OS	NR_002791	EMX2 opposite strand (non-protein coding)	10q26.11
EN1	NM_001426	engrailed homeobox 1	2q14.2
EPAS1	NM_001430	endothelial PAS domain protein 1	2p21-p16
EPB41L3	NM_012307	erythrocyte membrane protein band 4.1-like 3	18p11.32
EPDR1	NM_017549	ependymin related protein 1 (zebrafish)	7p14.1
EPHA3	NM_182644	EPH receptor A3	3p11.2
EPHA4	NM_004438	EPH receptor A4	2q36.3
EPHA6	NM_001080448	EPH receptor A6	3q12.1
EPO	NM_000799	erythropoietin	7q21
ERAF	NM_016633	erythroid associated factor	16p11.1
EREG	NM_001432	epiregulin	4q21.21
ERG	NM_001136155	v-ets erythroblastosis virus E26 oncogene homolog (avian)	21q22.3
ETV5	NM_004454	ets variant 5	3q28
EYA1	NM_172060	eyes absent homolog 1 (Drosophila)	8q13.3
EYA4	NM_172103	eyes absent homolog 4 (Drosophila)	6q23
F13A1	NM_000129	coagulation factor XIII, A1 polypeptide	6p24.2-p23
F7	NM_000131	coagulation factor VII (serum prothrombin conversion accelerator)	13q34
FABP5	NM_001444	fatty acid binding protein 5 (psoriasis-associated)	8q21.13
FAM101A	NM_181709	family with sequence similarity 101, member A	12q24.31
FAM104B	NM_138362	family with sequence similarity 104, member B	Xp11.22
FAM127B	NM_001078172	family with sequence similarity 127, member B	Xq26.3
FAM148C	NM_001136263	family with sequence similarity 148, member C	19p13.3
FAM159A	NM_001042693	family with sequence similarity 159, member A	1p32.3
FAM162B	NM_001085480	family with sequence similarity 162, member B	6q22.31
FAM163A	NM_173509	family with sequence similarity 163, member A	1q25.2
FAM163B	NM_001080515	family with sequence similarity 163, member B	9q34.2
FAM184B	NM_015688	family with sequence similarity 184, member B	4p16
FAM19A2	NM_178539	family with sequence similarity 19 (chemokine (C-C motif)-like), member A2	12q14.1
FAM19A4	NM_001005527	family with sequence similarity 19 (chemokine (C-C motif)-like), member A4	3p14.1
FAM43B	NM_207334	family with sequence similarity 43, member B	1p36.12
FAM48B1	NM_001136234	family with sequence similarity 48, member B1	Xp22.13
FAM57B	NM_031478	family with sequence similarity 57, member B	16p11.2
FAM62C	NM_031913	NA	NA
FAM78A	NM_033387	family with sequence similarity 78, member A	9q34
FAM9C	NM_174901	family with sequence similarity 9, member C	Xp22.32
FAT3	NM_001008781	FAT tumor suppressor homolog 3 (Drosophila)	11q14.3
FAT4	NM_024582	FAT tumor suppressor homolog 4 (Drosophila)	4q28.1
FBLN1	NM_006487	fibulin 1	22q13.31
FBXL7	NM_012304	F-box and leucine-rich repeat protein 7	5p15.1
FBXO39	NM_153230	F-box protein 39	17p13.2
FCN1	NM_002003	ficolin (collagen/fibrinogen domain containing) 1	9q34
FCRL3	NM_052939	Fc receptor-like 3	1q21-q22
FDPS	NM_001135821	farnesyl diphosphate synthase (farnesyl pyrophosphate synthetase, dimethylallyltranstransferase, geranyltranstransferase)	1q22
FEZ1	NM_022549	fasciculation and elongation protein zeta 1 (zygin I)	11q24.2
FFAR1	NM_005303	free fatty acid receptor 1	19q13.1
FFAR2	NM_005306	free fatty acid receptor 2	19q13.1
FFAR3	NM_005304	free fatty acid receptor 3	19q13.1
FGF10	NM_004465	fibroblast growth factor 10	5p13-p12
FGF12	NM_021032	fibroblast growth factor 12	3q28
FGF13	NM_004114	fibroblast growth factor 13	Xq26.3
FGF14	NM_175929	fibroblast growth factor 14	13q34
FGF2	NM_002006	fibroblast growth factor 2 (basic)	4q26
FGFR3	NM_022965	fibroblast growth factor receptor 3	4p16.3
FGG	NM_000509	fibrinogen gamma chain	4q28
FHL1	NM_001449	four and a half LIM domains 1	Xq26.3
FHOD3	NM_025135	formin homology 2 domain containing 3	18q12
FIBCD1	NM_032843	fibrinogen C domain containing 1	9q34.2
FILIP1L	NM_182909	filamin A interacting protein 1-like	3q12.1
FKBP1A	NM_000801	FK506 binding protein 1A, 12kDa	20p13
FKSG83	NM_032030	NA	NA
FLJ16779	NR_024389	NA	NA
FLJ21438	NM_022904	NA	NA
FLJ37078	NM_001110199	NA	NA
FLJ42709	NR_015369	NA	NA
FLJ43860	NM_207414	NA	NA
FLJ44635	NM_207422	NA	NA
FLJ45079	NM_001001685	NA	NA
FLJ45803	NM_207429	NA	NA
FLRT2	NM_013231	fibronectin leucine rich transmembrane protein 2	14q24-q32
FLT1	NM_002019	fms-related tyrosine kinase 1 (vascular endothelial growth factor/vascular permeability factor receptor)	13q12
FMN2	NM_020066	formin 2	1q43
FN1	NM_212478	fibronectin 1	2q34
FNDC1	NM_032532	fibronectin type III domain containing 1	6q25
FOXC2	NM_005251	forkhead box C2 (MFH-1, mesenchyme forkhead 1)	16q24.1
FOXD2	NM_004474	forkhead box D2	1p34-p32
FOXE3	NM_012186	forkhead box E3	1p32
FOXF2	NM_001452	forkhead box F2	6p25.3
FOXJ1	NM_001454	forkhead box J1	17q25.1
FOXP2	NM_148898	forkhead box P2	7q31
FOXQ1	NM_033260	forkhead box Q1	6p25
FOXR2	NM_198451	forkhead box R2	Xp11
FRG2B	NM_001080998	FSHD region gene 2 family, member B	10q26.3
FRMD7	NM_194277	FERM domain containing 7	Xq26.2
FRMPD4	NM_014728	FERM and PDZ domain containing 4	Xp22.31
FSD1	NM_024333	fibronectin type III and SPRY domain containing 1	19p13.3
FSTL5	NM_020116	follistatin-like 5	4q32.3
FTSJ1	NM_012280	FtsJ homolog 1 (E. coli)	Xp11.23
FXYD1	NM_021902	FXYD domain containing ion transport regulator 1	19q13.1
FXYD6	NM_022003	FXYD domain containing ion transport regulator 6	11q23.3
FXYD7	NM_022006	FXYD domain containing ion transport regulator 7	19q13.1
FZD10	NM_007197	frizzled homolog 10 (Drosophila)	12q24.33
G6PD	NM_000402	glucose-6-phosphate dehydrogenase	Xq28
GAB3	NM_080612	GRB2-associated binding protein 3	Xq28
GABRA1	NM_001127648	gamma-aminobutyric acid (GABA) A receptor, alpha 1	5q34-q35
GABRA2	NM_000807	gamma-aminobutyric acid (GABA) A receptor, alpha 2	4p12
GABRA3	NM_000808	gamma-aminobutyric acid (GABA) A receptor, alpha 3	Xq28
GABRA5	NM_000810	gamma-aminobutyric acid (GABA) A receptor, alpha 5	15q11-q13
GABRD	NM_000815	gamma-aminobutyric acid (GABA) A receptor, delta	1p36.3
GABRG2	NM_198904	gamma-aminobutyric acid (GABA) A receptor, gamma 2	5q34
GABRG3	NM_033223	gamma-aminobutyric acid (GABA) A receptor, gamma 3	15q11-q13
GABRR3	NM_001105580	gamma-aminobutyric acid (GABA) receptor, rho 3	3q12.2
GAL3ST3	NM_033036	galactose-3-O-sulfotransferase 3	11q13.1
GALNT12	NM_024642	UDP-N-acetyl-alpha-D-galactosamine:polypeptide N-acetylgalactosaminyltransferase 12 (GalNAc-T12)	9q22.33
GALNT13	NM_052917	UDP-N-acetyl-alpha-D-galactosamine:polypeptide N-acetylgalactosaminyltransferase 13 (GalNAc-T13)	2q24.1
GALNT9	NM_021808	UDP-N-acetyl-alpha-D-galactosamine:polypeptide N-acetylgalactosaminyltransferase 9 (GalNAc-T9)	12q24.33
GALNTL2	NM_054110	UDP-N-acetyl-alpha-D-galactosamine:polypeptide N-acetylgalactosaminyltransferase-like 2	3p25.1
GALNTL6	NM_001034845	UDP-N-acetyl-alpha-D-galactosamine:polypeptide N-acetylgalactosaminyltransferase-like 6	4q34.1
GALR1	NM_001480	galanin receptor 1	18q23
GATA1	NM_002049	GATA binding protein 1 (globin transcription factor 1)	Xp11.23
GBX1	NM_001098834	gastrulation brain homeobox 1	7q36.1
GCM2	NM_004752	glial cells missing homolog 2 (Drosophila)	6p24.2
GDA	NM_004293	guanine deaminase	9q21.13
GDAP1L1	NM_024034	ganglioside-induced differentiation-associated protein 1-like 1	20q12
GDF10	NM_004962	growth differentiation factor 10	10q11.22
GDNF	NM_199234	glial cell derived neurotrophic factor	5p13.1-p12
GFI1	NM_001127215	growth factor independent 1 transcription repressor	1p22
GFRA1	NM_145793	GDNF family receptor alpha 1	10q25-q26
GFRA2	NM_001495	GDNF family receptor alpha 2	8p21.3
GFRA4	NM_145762	GDNF family receptor alpha 4	20p13-p12
GIMAP1	NM_130759	GTPase, IMAP family member 1	7q36.1
GIMAP7	NM_153236	GTPase, IMAP family member 7	7q36.1
GIMAP8	NM_175571	GTPase, IMAP family member 8	7q36.1
GIP	NM_004123	gastric inhibitory polypeptide	17q21.3-q22
GJA10	NM_032602	gap junction protein, alpha 10, 62kDa	6q15-q16
GJB2	NM_004004	gap junction protein, beta 2, 26kDa	13q11-q12
GJB6	NM_001110219	gap junction protein, beta 6, 30kDa	13q12
GJC1	NM_001080383	gap junction protein, gamma 1, 45kDa	17q21.31
GJD4	NM_153368	gap junction protein, delta 4, 40.1kDa	10p11.22
GKN1	NM_019617	gastrokine 1	2p13.3
GLI1	NM_005269	GLI family zinc finger 1	12q13.2-q13.3
GLRA1	NM_000171	glycine receptor, alpha 1	5q31-q33
GLRA4	NM_001024452	glycine receptor, alpha 4	Xq22.2
GLT1D1	NM_144669	glycosyltransferase 1 domain containing 1	12q24.32
GLT8D2	NM_031302	glycosyltransferase 8 domain containing 2	12q
GML	NM_002066	glycosylphosphatidylinositol anchored molecule like protein	8q24.3
GNG13	NM_016541	guanine nucleotide binding protein (G protein), gamma 13	16p13.3
GNG4	NM_001098722	guanine nucleotide binding protein (G protein), gamma 4	1q42.3
GPA33	NM_005814	glycoprotein A33 (transmembrane)	1q24.1
GPC4	NM_001448	glypican 4	Xq26.1
GPNMB	NM_002510	glycoprotein (transmembrane) nmb	7p
GPR124	NM_032777	G protein-coupled receptor 124	8p11.22
GPR133	NM_198827	G protein-coupled receptor 133	12q24.33
GPR139	NM_001002911	G protein-coupled receptor 139	16p13.11
GPR149	NM_001038705	G protein-coupled receptor 149	3q25.2
GPR162	NM_014449	G protein-coupled receptor 162	12p13
GPR173	NM_018969	G protein-coupled receptor 173	Xp11
GPR32	NM_001506	G protein-coupled receptor 32	19q13.3
GPR45	NM_007227	G protein-coupled receptor 45	2q11.1-q12
GPR6	NM_005284	G protein-coupled receptor 6	6q21
GPR85	NM_018970	G protein-coupled receptor 85	7q31
GPR88	NM_022049	G protein-coupled receptor 88	1p21.3
GPRIN1	NM_052899	G protein regulated inducer of neurite outgrowth 1	5q35.2
GPX5	NM_003996	glutathione peroxidase 5 (epididymal androgen-related protein)	6p22.1
GRAMD1B	NM_020716	GRAM domain containing 1B	11q24.1
GREM1	NM_013372	gremlin 1, cysteine knot superfamily, homolog (Xenopus laevis)	15q13.3
GREM2	NM_022469	gremlin 2, cysteine knot superfamily, homolog (Xenopus laevis)	1q43
GRIA1	NM_001114183	glutamate receptor, ionotropic, AMPA 1	5q33
GRIA3	NM_000828	glutamate receptor, ionotrophic, AMPA 3	Xq25
GRIA4	NM_001112812	glutamate receptor, ionotrophic, AMPA 4	11q22
GRID1	NM_017551	glutamate receptor, ionotropic, delta 1	10q22
GRIN2A	NM_000833	glutamate receptor, ionotropic, N-methyl D-aspartate 2A	16p13.2
GRIN2C	NM_000835	glutamate receptor, ionotropic, N-methyl D-aspartate 2C	17q24-q25
GRIN2D	NM_000836	glutamate receptor, ionotropic, N-methyl D-aspartate 2D	19q13.1-qter
GRIN3B	NM_138690	glutamate receptor, ionotropic, N-methyl-D-aspartate 3B	19
GRIP2	NM_001080423	glutamate receptor interacting protein 2	3p24-p23
GRM1	NM_001114329	glutamate receptor, metabotropic 1	6q24
GRM7	NM_000844	glutamate receptor, metabotropic 7	3p26-p25
GRP	NM_002091	gastrin-releasing peptide	18q21.1-q21.32
GRPEL2	NM_152407	GrpE-like 2, mitochondrial (E. coli)	5q33.1
GRPR	NM_005314	gastrin-releasing peptide receptor	Xp22.2
GRXCR1	NM_001080476	glutaredoxin, cysteine rich 1	4p14
GSC	NM_173849	goosecoid homeobox	14q32.13
GSG1L	NM_144675	GSG1-like	16p11.2
GSX2	NM_133267	GS homeobox 2	4q12
GUCY1A2	NM_000855	guanylate cyclase 1, soluble, alpha 2	11q21-q22
GUCY1B2	NR_003923	guanylate cyclase 1, soluble, beta 2	13q14.3
GUCY2E	NR_024042	guanylate cyclase 2E	11q13.5
GUCY2F	NM_001522	guanylate cyclase 2F, retinal	Xq22
GVIN1	NR_003945	GTPase, very large interferon inducible 1	11p15.4
H19	NR_002196	H19, imprinted maternally expressed transcript (non-protein coding)	11p15.5
HAND2	NM_021973	heart and neural crest derivatives expressed 2	4q33
HAP1	NM_001079871	huntingtin-associated protein 1	17q21.2-q21.3
HAPLN2	NM_021817	hyaluronan and proteoglycan link protein 2	1q23.1
HAPLN4	NM_023002	hyaluronan and proteoglycan link protein 4	19p13.1
HAR1A	NR_003244	highly accelerated region 1A (non-protein coding)	20q13.33
HAR1B	NR_003245	highly accelerated region 1B (non-protein coding)	20q13.33
HAS1	NM_001523	hyaluronan synthase 1	19q13.3-q13.4
HAS2	NM_005328	hyaluronan synthase 2	8q24.12
HAS2AS	NR_002835	HAS2 antisense RNA (non-protein coding)	8q24.13
HBA1	NM_000558	hemoglobin, alpha 1	16p13.3
HBQ1	NM_005331	hemoglobin, theta 1	16p13.3
HCCS	NM_005333	holocytochrome c synthase (cytochrome c heme-lyase)	Xp22
HCN1	NM_021072	hyperpolarization activated cyclic nucleotide-gated potassium channel 1	5p12
HDAC8	NM_018486	histone deacetylase 8	Xq13
HDC	NM_002112	histidine decarboxylase	15
HECW1	NM_015052	HECT, C2 and WW domain containing E3 ubiquitin protein ligase 1	7p13
HEPACAM	NM_152722	hepatocyte cell adhesion molecule	11q24.2
HEPH	NM_138737	hephaestin	Xq11-q12
HEPN1	NM_001037558	HEPACAM opposite strand 1	11q24
HES3	NM_001024598	hairy and enhancer of split 3 (Drosophila)	1p36.31
HES7	NM_032580	hairy and enhancer of split 7 (Drosophila)	17p13.1
HEYL	NM_014571	hairy/enhancer-of-split related with YRPW motif-like	1p34.3
HFM1	NM_001017975	HFM1, ATP-dependent DNA helicase homolog (S. cerevisiae)	1p22.2
HHIP	NM_022475	hedgehog interacting protein	4q31.21-q31.3
HIPK2	NM_001113239	homeodomain interacting protein kinase 2	7q32-q34
HIST3H2A	NM_033445	histone cluster 3, H2a	1q42.13
HIST3H2BB	NM_175055	histone cluster 3, H2bb	1q42.13
HLA-DQB2	NR_003937	major histocompatibility complex, class II, DQ beta 2	6p21.3
HLA-G	NM_002127	major histocompatibility complex, class I, G	6p21.3
HLX	NM_021958	H2.0-like homeobox	1q41
HMGA2	NM_003484	high mobility group AT-hook 2	12q15
HMHA1	NM_012292	histocompatibility (minor) HA-1	19p13.3
HNF4A	NM_001030004	hepatocyte nuclear factor 4, alpha	20q13.12
HNT	NM_001048209	NA	NA
HOXA10	NM_018951	homeobox A10	7p15.2
HOXA11	NM_005523	homeobox A11	7p15.2
HOXA11AS	NR_002795	HOXA11 antisense RNA (non-protein coding)	7p15.2
HOXB5	NM_002147	homeobox B5	17q21.32
HOXC10	NM_017409	homeobox C10	12q13.13
HOXC8	NM_022658	homeobox C8	12q13.13
HOXC9	NM_006897	homeobox C9	12q13.13
HOXD1	NM_024501	homeobox D1	2q31.1
HOXD3	NM_006898	homeobox D3	2q31.1
HOXD4	NM_014621	homeobox D4	2q31.1
HOXD8	NM_019558	homeobox D8	2q31.1
HPCA	NM_002143	hippocalcin	1p35-p34.2
HPCAL4	NM_016257	hippocalcin like 4	1p34.2
HPSE2	NM_021828	heparanase 2	10q23-q24
HS3ST3A1	NM_006042	heparan sulfate (glucosamine) 3-O-sulfotransferase 3A1	17p12
HS3ST3B1	NM_006041	heparan sulfate (glucosamine) 3-O-sulfotransferase 3B1	17p12
HS3ST6	NM_001009606	heparan sulfate (glucosamine) 3-O-sulfotransferase 6	16p13.3
HSD17B10	NM_004493	hydroxysteroid (17-beta) dehydrogenase 10	Xp11.2
HSPA12B	NM_052970	heat shock 70kD protein 12B	20p13
HTR1B	NM_000863	5-hydroxytryptamine (serotonin) receptor 1B	6q13
HTR2A	NM_000621	5-hydroxytryptamine (serotonin) receptor 2A	13q14-q21
HTR7	NM_019860	5-hydroxytryptamine (serotonin) receptor 7 (adenylate cyclase-coupled)	10q21-q24
HYDIN	NM_032821	hydrocephalus inducing homolog (mouse)	16q22.2
ICAM4	NM_022377	intercellular adhesion molecule 4 (Landsteiner-Wiener blood group)	19p13.2-cen
ICAM5	NM_003259	intercellular adhesion molecule 5, telencephalin	19p13.2
ICOS	NM_012092	inducible T-cell co-stimulator	2q33
ICOSLG	NM_015259	inducible T-cell co-stimulator ligand	21q22.3
IFI27	NM_001130080	interferon, alpha-inducible protein 27	14q32
IFI27L2	NM_032036	interferon, alpha-inducible protein 27-like 2	14q32.13
IGF2	NM_000612	insulin-like growth factor 2 (somatomedin A)	11p15.5
IGF2AS	NM_016412	insulin-like growth factor 2 antisense	11p15.5
IGSF9B	NM_014987	immunoglobulin superfamily, member 9B	11q25
IKBKG	NM_001099856	inhibitor of kappa light polypeptide gene enhancer in B-cells, kinase gamma	Xq28
IL10RA	NM_001558	interleukin 10 receptor, alpha	11q23
IL11	NM_000641	interleukin 11	19q13.3-q13.4
IL12B	NM_002187	interleukin 12B (natural killer cell stimulatory factor 2, cytotoxic lymphocyte maturation factor 2, p40)	5q31.1-q33.1
IL12RB1	NM_005535	interleukin 12 receptor, beta 1	19p13.1
IL1A	NM_000575	interleukin 1, alpha	2q14
IL1B	NM_000576	interleukin 1, beta	2q14
IL1F9	NM_019618	interleukin 1 family, member 9	2q12-q21
IL1RAPL1	NM_014271	interleukin 1 receptor accessory protein-like 1	Xp22.1-p21.3
IL28A	NM_172138	interleukin 28A (interferon, lambda 2)	19q13.13
IL2RG	NM_000206	interleukin 2 receptor, gamma (severe combined immunodeficiency)	Xq13
IL9	NM_000590	interleukin 9	5q31-q35
INSM2	NM_032594	insulinoma-associated 2	14q13.1
INSRR	NM_014215	insulin receptor-related receptor	1q21-q23
IRAK1	NM_001569	interleukin-1 receptor-associated kinase 1	Xq28
IRX4	NM_016358	iroquois homeobox 4	5p15.33
ISLR2	NM_001130136	immunoglobulin superfamily containing leucine-rich repeat 2	15q24.1
ITGA1	NM_181501	integrin, alpha 1	5q11.1
ITGA11	NM_001004439	integrin, alpha 11	15q22.3-q23
ITGA4	NM_000885	integrin, alpha 4 (antigen CD49D, alpha 4 subunit of VLA-4 receptor)	2q31-q32
ITGA7	NM_002206	integrin, alpha 7	12q13
ITGA8	NM_003638	integrin, alpha 8	10p13
ITGAD	NM_005353	integrin, alpha D	16p13.1-p11
ITIH1	NM_002215	inter-alpha (globulin) inhibitor H1	3p21.2-p21.1
ITK	NM_005546	IL2-inducible T-cell kinase	5q31-q32
ITM2A	NM_004867	integral membrane protein 2A	Xq13.3-q21.2
JAKMIP1	NM_001099433	janus kinase and microtubule interacting protein 1	4p16.1
JAM3	NM_032801	junctional adhesion molecule 3	11q25
JAZF1	NM_175061	JAZF zinc finger 1	7p15.2-p15.1
JPH4	NM_032452	junctophilin 4	14q11
JSRP1	NM_144616	junctional sarcoplasmic reticulum protein 1	19p13.3
KANK3	NM_198471	KN motif and ankyrin repeat domains 3	19p13.2
KANK4	NM_181712	KN motif and ankyrin repeat domains 4	1p31.3
KCNA1	NM_000217	potassium voltage-gated channel, shaker-related subfamily, member 1 (episodic ataxia with myokymia)	12p13
KCNA2	NM_004974	potassium voltage-gated channel, shaker-related subfamily, member 2	1p13
KCNA4	NM_002233	potassium voltage-gated channel, shaker-related subfamily, member 4	11p14
KCNA6	NM_002235	potassium voltage-gated channel, shaker-related subfamily, member 6	12p13
KCNAB2	NM_003636	potassium voltage-gated channel, shaker-related subfamily, beta member 2	1p36.3
KCNB2	NM_004770	potassium voltage-gated channel, Shab-related subfamily, member 2	8q13.2
KCND1	NM_004979	potassium voltage-gated channel, Shal-related subfamily, member 1	Xp11.23
KCNE3	NM_005472	potassium voltage-gated channel, Isk-related family, member 3	11q13.4
KCNH1	NM_002238	potassium voltage-gated channel, subfamily H (eag-related), member 1	1q32.2
KCNH3	NM_012284	potassium voltage-gated channel, subfamily H (eag-related), member 3	12q13
KCNIP1	NM_001034838	Kv channel interacting protein 1	5q35
KCNK13	NM_022054	potassium channel, subfamily K, member 13	14q32.11
KCNK15	NM_022358	potassium channel, subfamily K, member 15	20q13.12
KCNK16	NM_001135105	potassium channel, subfamily K, member 16	6p21.2-p21.1
KCNK18	NM_181840	potassium channel, subfamily K, member 18	10q26.11
KCNK3	NM_002246	potassium channel, subfamily K, member 3	2p23
KCNMA1	NM_002247	potassium large conductance calcium-activated channel, subfamily M, alpha member 1	10q22
KCNMB1	NM_004137	potassium large conductance calcium-activated channel, subfamily M, beta member 1	5q34
KCNMB2	NM_181361	potassium large conductance calcium-activated channel, subfamily M, beta member 2	3q26.32
KCNN1	NM_002248	potassium intermediate/small conductance calcium-activated channel, subfamily N, member 1	19p13.1
KCNS2	NM_020697	potassium voltage-gated channel, delayed-rectifier, subfamily S, member 2	8q22
KCNT1	NM_020822	potassium channel, subfamily T, member 1	9q34.3
KCNT2	NM_198503	potassium channel, subfamily T, member 2	1q31.3
KCNV1	NM_014379	potassium channel, subfamily V, member 1	8q23.2
KDELR1	NM_006801	KDEL (Lys-Asp-Glu-Leu) endoplasmic reticulum protein retention receptor 1	19q13.3
KIAA0087	NR_022006	KIAA0087	7p15.2
KIAA0574	NM_015307	NA	NA
KIAA1024	NM_015206	KIAA1024	15q25.1
KIAA1199	NM_018689	KIAA1199	15q25.1
KIAA1462	NM_020848	KIAA1462	10p12.1
KIAA1486	NM_020864	KIAA1486	2q36.3
KIAA1614	NM_020950	KIAA1614	1q25.3
KIAA1644	NM_001099294	KIAA1644	22q13
KIAA2022	NM_001008537	KIAA2022	Xq13.3
KIF17	NM_020816	kinesin family member 17	1p36.13
KIF26A	NM_015656	kinesin family member 26A	14q32.33
KIF26B	NM_018012	kinesin family member 26B	1q44
KIF5A	NM_004984	kinesin family member 5A	12q13.13
KIR3DL1	NM_013289	killer cell immunoglobulin-like receptor, three domains, long cytoplasmic tail, 1	19q13.4
KIR3DX1	NM_001047605	killer cell immunoglobulin-like receptor, three domains, X1	19q13.42
KIRREL	NM_018240	kin of IRRE like (Drosophila)	1q21-q25
KIRREL2	NM_199179	kin of IRRE like 2 (Drosophila)	19q13.13
KL	NM_004795	klotho	13q12
KLF14	NM_138693	Kruppel-like factor 14	7q32.3
KLK1	NM_002257	kallikrein 1	19q13.3
KLK15	NM_017509	kallikrein-related peptidase 15	19q13.4
KLK3	NM_001030049	kallikrein-related peptidase 3	19q13.41
KLK4	NM_004917	kallikrein-related peptidase 4	19q13.3-q13.4
KLKP1	NR_002948	kallikrein pseudogene 1	19q13.41
KNCN	NM_001097611	kinocilin	1p33
KNDC1	NM_152643	kinase non-catalytic C-lobe domain (KIND) containing 1	10q26.3
KPRP	NM_001025231	keratinocyte proline-rich protein	1q21.3
KRT26	NM_181539	keratin 26	17q21.2
KRT27	NM_181537	keratin 27	17q21.2
KRT3	NM_057088	keratin 3	12q12-q13
KRTAP10-1	NM_198691	keratin associated protein 10-1	21q22.3
KRTAP10-11	NM_198692	keratin associated protein 10-11	21q22.3
KRTAP10-7	NM_198689	keratin associated protein 10-7	21q22.3
KRTAP5-3	NM_001012708	keratin associated protein 5-3	11p15.5
KY	NM_178554	kyphoscoliosis peptidase	3q22.1
LAMC3	NM_006059	laminin, gamma 3	9q31-q34
LANCL3	NM_198511	LanC lantibiotic synthetase component C-like 3 (bacterial)	Xp21.1
LAYN	NM_178834	layilin	11q23.1
LBH	NM_030915	limb bud and heart development homolog (mouse)	2p23.1
LCE3A	NM_178431	late cornified envelope 3A	1q21.3
LCN1	NM_002297	lipocalin 1 (tear prealbumin)	9q34
LCN10	NM_001001712	lipocalin 10	9q34.3
LDB2	NM_001290	LIM domain binding 2	4p16
LECT2	NM_002302	leukocyte cell-derived chemotaxin 2	5q31.1
LEF1	NM_001130713	lymphoid enhancer-binding factor 1	4q23-q25
LEPREL2	NM_014262	leprecan-like 2	12q13
LGALS13	NM_013268	lectin, galactoside-binding, soluble, 13	19q13.1
LGI2	NM_018176	leucine-rich repeat LGI family, member 2	4p15.31
LGR5	NM_003667	leucine-rich repeat-containing G protein-coupled receptor 5	12q22-q23
LGR6	NM_001017403	leucine-rich repeat-containing G protein-coupled receptor 6	1q32.1
LGSN	NM_016571	lengsin, lens protein with glutamine synthetase domain	6pter-q22.33
LHCGR	NM_000233	luteinizing hormone/choriogonadotropin receptor	2p21
LHFPL4	NM_198560	lipoma HMGIC fusion partner-like 4	3p25.3
LHX6	NM_199160	LIM homeobox 6	9q33.2
LILRA6	NM_024318	leukocyte immunoglobulin-like receptor, subfamily A (with TM domain), member 6	19q13.4
LILRB2	NM_005874	leukocyte immunoglobulin-like receptor, subfamily B (with TM and ITIM domains), member 2	19q13.4
LIN28B	NM_001004317	lin-28 homolog B (C. elegans)	6q21
LIN7A	NM_004664	lin-7 homolog A (C. elegans)	12q21
LINGO3	NM_001101391	leucine rich repeat and Ig domain containing 3	19p13.3
LMO2	NM_005574	LIM domain only 2 (rhombotin-like 1)	11p13
LMOD1	NM_012134	leiomodin 1 (smooth muscle)	1q32.1
LOC100133545	NR_024471	NA	NA
LOC100192378	NR_024360	NA	NA
LOC120376	NM_001136105	NA	NA
LOC129293	NM_001080824	NA	NA
LOC145845	NR_024264	NA	NA
LOC146325	NM_145270	NA	NA
LOC151300	NR_015390	NA	NA
LOC153328	NM_145282	NA	NA
LOC158830	NM_001025265	NA	NA
LOC220930	NR_024284	NA	NA
LOC283867	NM_001101346	NA	NA
LOC345630	NR_024356	NA	NA
LOC388199	NM_001013638	NA	NA
LOC388965	NR_003663	NA	NA
LOC389458	NR_015343	NA	NA
LOC389827	NM_001080483	NA	NA
LOC399959	NR_024430	NA	NA
LOC401399	NM_001114726	NA	NA
LOC401463	NR_015374	NA	NA
LOC402644	NM_001126493	NA	NA
LOC643486	NR_003539	NA	NA
LOC643923	NM_001039772	NA	NA
LOC647121	NR_003955	NA	NA
LOC651503	NM_001080842	NA	NA
LOC732275	NR_024406	NA	NA
LOC92973	NR_024006	NA	NA
LONRF3	NM_024778	LON peptidase N-terminal domain and ring finger 3	Xq24
LOR	NM_000427	loricrin	1q21
LPAR3	NM_012152	lysophosphatidic acid receptor 3	1p22.3
LPPR4	NM_014839	NA	NA
LRCH2	NM_020871	leucine-rich repeats and calponin homology (CH) domain containing 2	Xq24
LRFN5	NM_152447	leucine rich repeat and fibronectin type III domain containing 5	14q21.1
LRP4	NM_002334	low density lipoprotein receptor-related protein 4	11p11.2
LRRC15	NM_001135057	leucine rich repeat containing 15	3q29
LRRC3	NM_030891	leucine rich repeat containing 3	21q22.3
LRRC30	NM_001105581	leucine rich repeat containing 30	18p11.23
LRRC4B	NM_001080457	leucine rich repeat containing 4B	19q13.33
LRRTM1	NM_178839	leucine rich repeat transmembrane neuronal 1	2p12
LRTM1	NM_020678	leucine-rich repeats and transmembrane domains 1	3p14.3
LTK	NM_002344	leukocyte receptor tyrosine kinase	15q15.1-q21.1
LVRN	NM_173800	NA	NA
LYZL4	NM_144634	lysozyme-like 4	3p21.33
MAB21L1	NM_005584	mab-21-like 1 (C. elegans)	13q13.3
MACF1	NM_012090	microtubule-actin crosslinking factor 1	1p32-p31
MADCAM1	NM_130762	mucosal vascular addressin cell adhesion molecule 1	19p13.3
MAG	NM_002361	myelin associated glycoprotein	19q13.1
MAGEB10	NM_182506	melanoma antigen family B, 10	Xp21.3
MAGEB2	NM_002364	melanoma antigen family B, 2	Xp21.3
MAGEB3	NM_002365	melanoma antigen family B, 3	Xp21.3
MAGEE1	NM_020932	melanoma antigen family E, 1	Xq13
MAMLD1	NM_005491	mastermind-like domain containing 1	Xq28
MAN1C1	NM_020379	mannosidase, alpha, class 1C, member 1	1p35
MAOA	NM_000240	monoamine oxidase A	Xp11.4-p11.3
MAP1A	NM_002373	microtubule-associated protein 1A	15q15.3
MAP6	NM_033063	microtubule-associated protein 6	11q13.5
MAP7D3	NM_024597	MAP7 domain containing 3	Xq26.3
MAPT	NM_016835	microtubule-associated protein tau	17q21
MARCH4	NM_020814	membrane-associated ring finger (C3HC4) 4	2q35
MAS1	NM_002377	MAS1 oncogene	6q24-q27
MAS1L	NM_052967	MAS1 oncogene-like	6p21
MBL2	NM_000242	mannose-binding lectin (protein C) 2, soluble (opsonic defect)	10q11.2
MCF2	NM_005369	MCF.2 cell line derived transforming sequence	Xq26.3-q27.1
MCF2L2	NM_015078	MCF.2 cell line derived transforming sequence-like 2	3q27
MCHR2	NM_001040179	melanin-concentrating hormone receptor 2	6q16
MCOLN2	NM_153259	mucolipin 2	1p22
MDGA1	NM_153487	MAM domain containing glycosylphosphatidylinositol anchor 1	6p21
MED31	NM_016060	mediator complex subunit 31	17p13.1
MED4	NM_014166	mediator complex subunit 4	13q14.12
MEG8	NR_024149	maternally expressed 8 (non-protein coding)	14q32.31
MEOX2	NM_005924	mesenchyme homeobox 2	7p22.1-p21.3
MFAP5	NM_003480	microfibrillar associated protein 5	12p13.1-p12.3
MGAT5B	NM_144677	mannosyl (alpha-1,6-)-glycoprotein beta-1,6-N-acetyl-glucosaminyltransferase, isozyme B	17q25.3
MID1	NM_000381	midline 1 (Opitz/BBB syndrome)	Xp22
MITF	NM_198159	microphthalmia-associated transcription factor	3p14.1-p12.3
MIXL1	NM_031944	Mix1 homeobox-like 1 (Xenopus laevis)	1q42.12
MLC1	NM_139202	megalencephalic leukoencephalopathy with subcortical cysts 1	22q13.33
MLN	NM_001040109	motilin	6p21.3-p21.2
MMD2	NM_001100600	monocyte to macrophage differentiation-associated 2	7p22
MME	NM_000902	membrane metallo-endopeptidase	3q21-q27
MMP16	NM_005941	matrix metallopeptidase 16 (membrane-inserted)	8q21
MMP25	NM_022468	matrix metallopeptidase 25	16p13.3
MMP28	NM_024302	matrix metallopeptidase 28	17q21.1
MMP8	NM_002424	matrix metallopeptidase 8 (neutrophil collagenase)	11q21-q22
MNX1	NM_005515	motor neuron and pancreas homeobox 1	7q36
MOV10L1	NM_018995	Mov10l1, Moloney leukemia virus 10-like 1, homolog (mouse)	22q13.33
MOXD1	NM_015529	monooxygenase, DBH-like 1	6q23.2
MPP2	NM_005374	membrane protein, palmitoylated 2 (MAGUK p55 subfamily member 2)	17q12-q21
MPP6	NM_016447	membrane protein, palmitoylated 6 (MAGUK p55 subfamily member 6)	7p15
MPPED1	NM_001044370	metallophosphoesterase domain containing 1	22q13.31
MRGPRE	NM_001039165	MAS-related GPR, member E	11p15.5
MRGPRF	NM_001098515	MAS-related GPR, member F	11q13.1
MRGPRX4	NM_054032	MAS-related GPR, member X4	11p15.1
MRPL16	NM_017840	mitochondrial ribosomal protein L16	11q12.1
MRPS22	NM_020191	mitochondrial ribosomal protein S22	3q23
MSC	NM_005098	musculin (activated B-cell factor-1)	8q21
MSX1	NM_002448	msh homeobox 1	4p16.2
MSX2P1	NR_002307	msh homeobox 2 pseudogene 1	17q23.2
MT1G	NM_005950	metallothionein 1G	16q13
MT1H	NM_005951	metallothionein 1H	16q13
MT1IP	NR_003669	metallothionein 1I (pseudogene)	16q13
MT3	NM_005954	metallothionein 3	16q13
MTMR6	NM_004685	myotubularin related protein 6	13q12
MTMR9	NM_015458	myotubularin related protein 9	8p23-p22
MTNR1B	NM_005959	melatonin receptor 1B	11q21-q22
MTR	NM_000254	5-methyltetrahydrofolate-homocysteine methyltransferase	1q43
MTX3	NM_001010891	metaxin 3	5q14.1
MUC17	NM_001040105	mucin 17, cell surface associated	7q22
MUC6	NM_005961	mucin 6, oligomeric mucus/gel-forming	11p15.5
MUM1L1	NM_152423	melanoma associated antigen (mutated) 1-like 1	Xq22.3
MYH6	NM_002471	myosin, heavy chain 6, cardiac muscle, alpha	14q11.2-q13
MYL2	NM_000432	myosin, light chain 2, regulatory, cardiac, slow	12q24.11
MYL7	NM_021223	myosin, light chain 7, regulatory	7p21-p11.2
MYLC2PL	NM_138403	NA	NA
MYO10	NM_012334	myosin X	5p15.1-p14.3
MYO1F	NM_012335	myosin IF	19p13.3-p13.2
MYO1H	NM_001101421	myosin IH	12q24.11
MYOCD	NM_153604	myocardin	17p11.2
NAALAD2	NM_005467	N-acetylated alpha-linked acidic dipeptidase 2	11q14.3-q21
NACA2	NM_199290	nascent polypeptide-associated complex alpha subunit 2	17q23.3
NAP1L2	NM_021963	nucleosome assembly protein 1-like 2	Xq13
NBEA	NM_015678	neurobeachin	13q13
NBLA00301	NR_003679	NA	NA
NCRNA00051	NR_024378	non-protein coding RNA 51	8q24.3
NECAB1	NM_022351	N-terminal EF-hand calcium binding protein 1	8q21.3
NELL1	NM_006157	NEL-like 1 (chicken)	11p15.1
NETO1	NM_153181	neuropilin (NRP) and tolloid (TLL)-like 1	18q22.2
NEU4	NM_080741	sialidase 4	2q37.3
NEURL	NM_004210	neuralized homolog (Drosophila)	10q25.1
NEUROD6	NM_022728	neurogenic differentiation 6	7p15.1
NEUROG1	NM_006161	neurogenin 1	5q23-q31
NGB	NM_021257	neuroglobin	14q24.3
NGF	NM_002506	nerve growth factor (beta polypeptide)	1p13.1
NGFR	NM_002507	nerve growth factor receptor (TNFR superfamily, member 16)	17q21-q22
NHS	NM_001136024	Nance-Horan syndrome (congenital cataracts and dental anomalies)	Xp22.3-p21.1
NID1	NM_002508	nidogen 1	1q43
NID2	NM_007361	nidogen 2 (osteonidogen)	14q22.1
NKAIN2	NM_001040214	Na+/K+ transporting ATPase interacting 2	6q21
NKAIN3	NM_173688	Na+/K+ transporting ATPase interacting 3	8q12.3
NKAIN4	NM_152864	Na+/K+ transporting ATPase interacting 4	20q13.33
NKD1	NM_033119	naked cuticle homolog 1 (Drosophila)	16q12.1
NKX2-4	NM_033176	NK2 homeobox 4	20p11.22
NKX2-8	NM_014360	NK2 homeobox 8	14q13.3
NKX3-1	NM_006167	NK3 homeobox 1	8p21.2
NKX6-2	NM_177400	NK6 homeobox 2	10q26.3
NLRP3	NM_183395	NLR family, pyrin domain containing 3	1q44
NODAL	NM_018055	nodal homolog (mouse)	10q22.1
NOG	NM_005450	noggin	17q22
NOS3	NM_000603	nitric oxide synthase 3 (endothelial cell)	7q36
NOVA1	NM_002515	neuro-oncological ventral antigen 1	14q12
NPAS4	NM_178864	neuronal PAS domain protein 4	11q13.2
NPBWR1	NM_005285	neuropeptides B/W receptor 1	8p22-q21.13
NPHP4	NM_015102	nephronophthisis 4	1p36
NPHS1	NM_004646	nephrosis 1, congenital, Finnish type (nephrin)	19q12-q13.1
NPM3	NM_006993	nucleophosmin/nucleoplasmin 3	10q24.31
NPPC	NM_024409	natriuretic peptide precursor C	2q24-qter
NPTX2	NM_002523	neuronal pentraxin II	7q21.3-q22.1
NPVF	NM_022150	neuropeptide VF precursor	7p21-p15
NPY	NM_000905	neuropeptide Y	7p15.3
NR0B1	NM_000475	nuclear receptor subfamily 0, group B, member 1	Xp21.3
NR2F1	NM_005654	nuclear receptor subfamily 2, group F, member 1	5q14
NR5A1	NM_004959	nuclear receptor subfamily 5, group A, member 1	9q33
NR5A2	NM_003822	nuclear receptor subfamily 5, group A, member 2	1q32.11
NRD1	NM_001101662	nardilysin (N-arginine dibasic convertase)	1p32.2-p32.1
NRG1	NM_013962	neuregulin 1	8p21-p12
NRG3	NM_001010848	neuregulin 3	10q22-q23
NRP2	NM_201279	neuropilin 2	2q33.3
NRSN1	NM_080723	neurensin 1	6p22.1
NRXN2	NM_138734	neurexin 2	11q13
NT5C1A	NM_032526	5'-nucleotidase, cytosolic IA	1p34.3-p33
NTF3	NM_001102654	neurotrophin 3	12p13
NTNG1	NM_014917	netrin G1	1p13.2-p13.1
NTNG2	NM_032536	netrin G2	9q34
NTRK1	NM_002529	neurotrophic tyrosine kinase, receptor, type 1	1q21-q22
NTRK3	NM_002530	neurotrophic tyrosine kinase, receptor, type 3	15q24-q25
NTSR1	NM_002531	neurotensin receptor 1 (high affinity)	20q13
NUDT10	NM_153183	nudix (nucleoside diphosphate linked moiety X)-type motif 10	Xp11.22-p11.1
NUDT11	NM_018159	nudix (nucleoside diphosphate linked moiety X)-type motif 11	Xp11.22-p11.1
NUPL1	NM_014089	nucleoporin like 1	13q12.12
NXF5	NM_032946	nuclear RNA export factor 5	Xq22
NXNL1	NM_138454	nucleoredoxin-like 1	19p13.12
NXPH4	NM_007224	neurexophilin 4	12q13
OCA2	NM_000275	oculocutaneous albinism II	15q11.2-q12
ODZ4	NM_001098816	odz, odd Oz/ten-m homolog 4 (Drosophila)	11q13
OGDHL	NM_018245	oxoglutarate dehydrogenase-like	10
OLFM1	NM_014279	olfactomedin 1	9q34.3
OLFM3	NM_058170	olfactomedin 3	1p22
OPALIN	NM_033207	oligodendrocytic myelin paranodal and inner loop protein	10q23-q24
OPRM1	NM_001008504	opioid receptor, mu 1	6q24-q25
OR10A6	NM_001004461	olfactory receptor, family 10, subfamily A, member 6	11p15.4
OR10H2	NM_013939	olfactory receptor, family 10, subfamily H, member 2	19p13.1
OR10H3	NM_013938	olfactory receptor, family 10, subfamily H, member 3	19p13.1
OR10J3	NM_001004467	olfactory receptor, family 10, subfamily J, member 3	1
OR10P1	NM_206899	olfactory receptor, family 10, subfamily P, member 1	12q13.13
OR12D2	NM_013936	olfactory receptor, family 12, subfamily D, member 2	6p22.2-p21.31
OR13H1	NM_001004486	olfactory receptor, family 13, subfamily H, member 1	X
OR1D2	NM_002548	olfactory receptor, family 1, subfamily D, member 2	17p13.3
OR1G1	NM_003555	olfactory receptor, family 1, subfamily G, member 1	17p13.3
OR2AG1	NM_001004489	olfactory receptor, family 2, subfamily AG, member 1	11p15.4
OR2B11	NM_001004492	olfactory receptor, family 2, subfamily B, member 11	1q44
OR2C1	NM_012368	olfactory receptor, family 2, subfamily C, member 1	16p13.3
OR2D2	NM_003700	olfactory receptor, family 2, subfamily D, member 2	11p15.4
OR2T11	NM_001001964	olfactory receptor, family 2, subfamily T, member 11	1q44
OR2W5	NM_001004698	olfactory receptor, family 2, subfamily W, member 5	1q44
OR2Y1	NM_001001657	olfactory receptor, family 2, subfamily Y, member 1	5q35
OR3A4	NR_024128	olfactory receptor, family 3, subfamily A, member 4	17p13.3
OR4D1	NM_012374	olfactory receptor, family 4, subfamily D, member 1	17
OR51D1	NM_001004751	olfactory receptor, family 51, subfamily D, member 1	11p15.4
OR51I2	NM_001004754	olfactory receptor, family 51, subfamily I, member 2	11p15.4
OR51L1	NM_001004755	olfactory receptor, family 51, subfamily L, member 1	11p15.4
OR52I2	NM_001005170	olfactory receptor, family 52, subfamily I, member 2	11p15.4
OR52L1	NM_001005173	olfactory receptor, family 52, subfamily L, member 1	11p15.4
OR52M1	NM_001004137	olfactory receptor, family 52, subfamily M, member 1	11p15.4
OR56A1	NM_001001917	olfactory receptor, family 56, subfamily A, member 1	11p15.4
OR5AP2	NM_001002925	olfactory receptor, family 5, subfamily AP, member 2	11q11
OR6A2	NM_003696	olfactory receptor, family 6, subfamily A, member 2	11p15.4
OR6B2	NM_001005853	olfactory receptor, family 6, subfamily B, member 2	2q37.3
OR6B3	NM_173351	olfactory receptor, family 6, subfamily B, member 3	2
OR7E37P	NR_002163	olfactory receptor, family 7, subfamily E, member 37 pseudogene	13
OR7G1	NM_001005192	olfactory receptor, family 7, subfamily G, member 1	19
OR8B2	NM_001005468	olfactory receptor, family 8, subfamily B, member 2	11q24.1
OR8B4	NM_001005196	olfactory receptor, family 8, subfamily B, member 4	11q24
OR9I1	NM_001005211	olfactory receptor, family 9, subfamily I, member 1	11q12.1
OSAP	NM_032623	NA	NA
OSR1	NM_145260	odd-skipped related 1 (Drosophila)	2p24.1
OSR2	NM_053001	odd-skipped related 2 (Drosophila)	8q22.2
OTC	NM_000531	ornithine carbamoyltransferase	Xp21.1
OTOP1	NM_177998	otopetrin 1	4p16.2
OTOR	NM_020157	otoraplin	20p12.1-p11.23
OXR1	NM_018002	oxidation resistance 1	8q23
OXTR	NM_000916	oxytocin receptor	3p25
P4HA3	NM_182904	prolyl 4-hydroxylase, alpha polypeptide III	11q13
PAG1	NM_018440	phosphoprotein associated with glycosphingolipid microdomains 1	8q21.13
PAGE1	NM_003785	P antigen family, member 1 (prostate associated)	Xp11.23
PAGE3	NM_001017931	P antigen family, member 3 (prostate associated)	Xp11
PAK7	NM_177990	p21 protein (Cdc42/Rac)-activated kinase 7	20p12
PALM2	NM_053016	paralemmin 2	9q31.3
PALM2-AKAP2	NM_147150	NA	NA
PANX3	NM_052959	pannexin 3	11q24.2
PAQR8	NM_133367	progestin and adipoQ receptor family member VIII	6p12
PAQR9	NM_198504	progestin and adipoQ receptor family member IX	3q23
PARD6A	NM_001037281	par-6 partitioning defective 6 homolog alpha (C. elegans)	16q22.1-q22.3
PARVG	NR_024427	parvin, gamma	22q13.31
PAX4	NM_006193	paired box 4	7q32.1
PCBP3	NM_020528	poly(rC) binding protein 3	21q22.3
PCDH15	NM_033056	protocadherin 15	10q21.1
PCDH19	NM_001105243	protocadherin 19	Xq13.3
PCDH20	NM_022843	protocadherin 20	13q21
PCDH7	NM_032456	protocadherin 7	4p15
PCDH9	NM_020403	protocadherin 9	13q21.32
PCDHAC1	NM_031882	protocadherin alpha subfamily C, 1	5q31
PCDHGA1	NM_031993	protocadherin gamma subfamily A, 1	5q31
PCDHGA2	NM_032009	protocadherin gamma subfamily A, 2	5q31
PCDHGA3	NM_032011	protocadherin gamma subfamily A, 3	5q31
PCDHGA5	NM_032054	protocadherin gamma subfamily A, 5	5q31
PCDHGA6	NM_032086	protocadherin gamma subfamily A, 6	5q31
PCDHGB2	NM_032096	protocadherin gamma subfamily B, 2	5q31
PCDHGB3	NM_032097	protocadherin gamma subfamily B, 3	5q31
PCOLCE2	NM_013363	procollagen C-endopeptidase enhancer 2	3q21-q24
PCSK1	NM_000439	proprotein convertase subtilisin/kexin type 1	5q15-q21
PCSK2	NM_002594	proprotein convertase subtilisin/kexin type 2	20p11.2
PCSK5	NM_006200	proprotein convertase subtilisin/kexin type 5	9
PCYT1B	NM_004845	phosphate cytidylyltransferase 1, choline, beta	Xp22
PDE10A	NM_006661	phosphodiesterase 10A	6q26
PDE1B	NM_000924	phosphodiesterase 1B, calmodulin-dependent	12q13
PDE2A	NM_002599	phosphodiesterase 2A, cGMP-stimulated	11q13.1-q14.1
PDE3A	NM_000921	phosphodiesterase 3A, cGMP-inhibited	12p12
PDE3B	NM_000922	phosphodiesterase 3B, cGMP-inhibited	11p15.2
PDE6B	NM_000283	phosphodiesterase 6B, cGMP-specific, rod, beta	4p16.3
PDPN	NM_198389	podoplanin	1p36.21
PDRG1	NM_030815	p53 and DNA-damage regulated 1	20q11.21
PDZD4	NM_032512	PDZ domain containing 4	Xq28
PEAR1	NM_001080471	platelet endothelial aggregation receptor 1	1q23.1
PELO	NM_015946	pelota homolog (Drosophila)	5q11.2
PENK	NM_006211	proenkephalin	8q23-q24
PEX5L	NM_016559	peroxisomal biogenesis factor 5-like	3q27.1
PGA3	NM_001079807	pepsinogen 3, group I (pepsinogen A)	11q13
PHACTR1	NM_030948	phosphatase and actin regulator 1	6p23
PHF21B	NM_138415	PHD finger protein 21B	22q13.31
PHOSPHO1	NM_178500	phosphatase, orphan 1	17q21.32
PHYHIP	NM_001099335	phytanoyl-CoA 2-hydroxylase interacting protein	8p21.2
PID1	NM_001100818	phosphotyrosine interaction domain containing 1	2q36.3
PIGA	NM_020473	phosphatidylinositol glycan anchor biosynthesis, class A	Xp22.1
PIK3CD	NM_005026	phosphoinositide-3-kinase, catalytic, delta polypeptide	1p36.2
PIK3R5	NM_014308	phosphoinositide-3-kinase, regulatory subunit 5	17p13.1
PIK3R6	NM_001010855	phosphoinositide-3-kinase, regulatory subunit 6	17p13.1
PIM2	NM_006875	pim-2 oncogene	Xp11.23
PIN4	NM_006223	protein (peptidylprolyl cis/trans isomerase) NIMA-interacting, 4 (parvulin)	Xq13.1
PIR	NM_003662	pirin (iron-binding nuclear protein)	Xp22.31
PKD2L1	NM_016112	polycystic kidney disease 2-like 1	10q24.31
PKDREJ	NM_006071	polycystic kidney disease (polycystin) and REJ homolog (sperm receptor for egg jelly homolog, sea urchin)	22q13.31
PKHD1L1	NM_177531	polycystic kidney and hepatic disease 1 (autosomal recessive)-like 1	8q23
PKIA	NM_006823	protein kinase (cAMP-dependent, catalytic) inhibitor alpha	8q21.11
PKLR	NM_181871	pyruvate kinase, liver and RBC	1q22
PKNOX2	NM_022062	PBX/knotted 1 homeobox 2	11q24.2
PLA2G2A	NM_000300	phospholipase A2, group IIA (platelets, synovial fluid)	1p35
PLA2G4D	NM_178034	phospholipase A2, group IVD (cytosolic)	15q14
PLAG1	NM_001114635	pleiomorphic adenoma gene 1	8q12
PLCB2	NM_004573	phospholipase C, beta 2	15q15
PLEK	NM_002664	pleckstrin	2p13.3
PLS3	NM_005032	plastin 3 (T isoform)	Xq23
PLXNA4	NM_001105543	plexin A4	7q32.3
PLXNC1	NM_005761	plexin C1	12q23
PNCK	NM_001135740	pregnancy up-regulated non-ubiquitously expressed CaM kinase	Xq28
PNLIPRP1	NM_006229	pancreatic lipase-related protein 1	10q26.12
PNMA2	NM_007257	paraneoplastic antigen MA2	8p21.1
PNMA3	NM_013364	paraneoplastic antigen MA3	Xq28
PNMA5	NM_052926	paraneoplastic antigen like 5	Xq28
PNOC	NM_006228	prepronociceptin	8p21
PNPT1	NM_033109	polyribonucleotide nucleotidyltransferase 1	2p15
PODN	NM_153703	podocan	1p32.3
POLA1	NM_016937	polymerase (DNA directed), alpha 1, catalytic subunit	Xp22.1-p21.3
POLS	NM_006999	polymerase (DNA directed) sigma	5p15
POMC	NM_000939	proopiomelanocortin	2p23
PON1	NM_000446	paraoxonase 1	7q21.3
PORCN	NM_203476	porcupine homolog (Drosophila)	Xp11.23
POU2AF1	NM_006235	POU class 2 associating factor 1	11q23.1
POU2F2	NM_002698	POU class 2 homeobox 2	19q13.2
PPAPDC1A	NM_001030059	phosphatidic acid phosphatase type 2 domain containing 1A	10q26.13
PPFIA2	NM_003625	protein tyrosine phosphatase, receptor type, f polypeptide (PTPRF), interacting protein (liprin), alpha 2	12q21.31
PPM1E	NM_014906	protein phosphatase 1E (PP2C domain containing)	17q24.2
PPP1R16B	NM_015568	protein phosphatase 1, regulatory (inhibitor) subunit 16B	20q11.23
PPP1R2P9	NR_002191	protein phosphatase 1, regulatory (inhibitor) subunit 2 pseudogene 9	Xp11.3
PPP2R2C	NM_020416	protein phosphatase 2 (formerly 2A), regulatory subunit B, gamma isoform	4p16.1
PPP4R4	NM_020958	protein phosphatase 4, regulatory subunit 4	14q32.2
PRAP1	NM_145202	proline-rich acidic protein 1	10q26.3
PRDM6	NM_001136239	PR domain containing 6	5q21-q23
PRDM8	NM_020226	PR domain containing 8	4q21
PRKCB	NM_212535	protein kinase C, beta	16p12
PRKG1	NM_001098512	protein kinase, cGMP-dependent, type I	10q11.2
PRKG2	NM_006259	protein kinase, cGMP-dependent, type II	4q13.1-q21.1
PRNT	NR_024269	prion protein (testis specific)	20p13
PROK1	NM_032414	prokineticin 1	1p21
PROK2	NM_021935	prokineticin 2	3p21.1
PROP1	NM_006261	PROP paired-like homeobox 1	5q35.3
PRR18	NM_175922	proline rich 18	6q27
PRRG1	NM_000950	proline rich Gla (G-carboxyglutamic acid) 1	Xp21.1
PRRG3	NM_024082	proline rich Gla (G-carboxyglutamic acid) 3 (transmembrane)	Xq28
PRRX1	NM_006902	paired related homeobox 1	1q24.3
PRSS16	NM_005865	protease, serine, 16 (thymus)	6p21
PRSS3	NM_007343	protease, serine, 3	9p13
PRTN3	NM_002777	proteinase 3	19p13.3
PRUNE2	NM_015225	prune homolog 2 (Drosophila)	9q21.32
PSAPL1	NM_001085382	prosaposin-like 1	4p16.1
PSMD6	NM_014814	proteasome (prosome, macropain) 26S subunit, non-ATPase, 6	3p14.1
PTENP1	NR_023917	phosphatase and tensin homolog pseudogene 1	9p21
PTGDR	NM_000953	prostaglandin D2 receptor (DP)	14q22.1
PTH1R	NM_000316	parathyroid hormone 1 receptor	3p22-p21.1
PTH2	NM_178449	parathyroid hormone 2	19q13.33
PTH2R	NM_005048	parathyroid hormone 2 receptor	2q33
PTPRD	NM_130391	protein tyrosine phosphatase, receptor type, D	9p24.1-p23
PTPRM	NM_001105244	protein tyrosine phosphatase, receptor type, M	18p11.2
PTPRN2	NM_130843	protein tyrosine phosphatase, receptor type, N polypeptide 2	7q36
PTPRO	NM_030667	protein tyrosine phosphatase, receptor type, O	12p13-p12
PTPRS	NM_130855	protein tyrosine phosphatase, receptor type, S	19p13.3
PTPRV	NR_002930	protein tyrosine phosphatase, receptor type, V (pseudogene)	1q32.1
PUNC	NM_004884	NA	NA
PUS3	NM_031307	pseudouridylate synthase 3	11q24.2
PXDN	NM_012293	peroxidasin homolog (Drosophila)	2p25.3
PZP	NM_002864	pregnancy-zone protein	12p13-p12.2
RAB11FIP4	NM_032932	RAB11 family interacting protein 4 (class II)	17q11.2
RAB33A	NM_004794	RAB33A, member RAS oncogene family	Xq26
RAB37	NM_175738	RAB37, member RAS oncogene family	17q25.2
RAB39	NM_017516	RAB39, member RAS oncogene family	11q22-q23
RAB3IL1	NM_013401	RAB3A interacting protein (rabin3)-like 1	11q12.2
RADIL	NM_018059	Ras association and DIL domains	7p22.1
RAI2	NM_021785	retinoic acid induced 2	Xp22
RALYL	NM_001100392	RALY RNA binding protein-like	8q21.2
RASGRF2	NM_006909	Ras protein-specific guanine nucleotide-releasing factor 2	5q13
RASGRP4	NM_170604	RAS guanyl releasing protein 4	19q13.1
RBMX2	NM_016024	RNA binding motif protein, X-linked 2	Xq26.1
RBMXL2	NM_014469	RNA binding motif protein, X-linked-like 2	11p15
RCSD1	NM_052862	RCSD domain containing 1	1q24.2
RCVRN	NM_002903	recoverin	17p13.1
RDH8	NM_015725	retinol dehydrogenase 8 (all-trans)	19p13.2
RDHE2	NM_138969	NA	NA
RELN	NM_173054	reelin	7q22
RFPL2	NM_001098527	ret finger protein-like 2	22q12.3
RFTN1	NM_015150	raftlin, lipid raft linker 1	3p24.3
RG9MTD1	NM_017819	RNA (guanine-9-) methyltransferase domain containing 1	3q12.3
RGAG1	NM_020769	retrotransposon gag domain containing 1	Xq23
RGS17	NM_012419	regulator of G-protein signaling 17	6q25-q26
RGS22	NM_015668	regulator of G-protein signaling 22	8q22.2
RGS4	NM_001102445	regulator of G-protein signaling 4	1q23.3
RGS7	NM_002924	regulator of G-protein signaling 7	1q43
RHBDL3	NM_138328	rhomboid, veinlet-like 3 (Drosophila)	17q11.2
RIMS1	NM_014989	regulating synaptic membrane exocytosis 1	6q12-q13
RIMS2	NM_001100117	regulating synaptic membrane exocytosis 2	8q22.3
RNF157	NM_052916	ring finger protein 157	17q25.3
RNF175	NM_173662	ring finger protein 175	4q31.3
RNF182	NM_152737	ring finger protein 182	6p23
RNF212	NM_001131034	ring finger protein 212	4p16.3
ROBO1	NM_133631	roundabout, axon guidance receptor, homolog 1 (Drosophila)	3p12.3
ROBO2	NM_002942	roundabout, axon guidance receptor, homolog 2 (Drosophila)	3p12.3
RORB	NM_006914	RAR-related orphan receptor B	9q22
RP1L1	NM_178857	retinitis pigmentosa 1-like 1	8p23
RPP30	NM_006413	ribonuclease P/MRP 30kDa subunit	10q23.32-q23.33
RPS4X	NM_001007	ribosomal protein S4, X-linked	Xq13.1
RPS6KA3	NM_004586	ribosomal protein S6 kinase, 90kDa, polypeptide 3	Xp22.2-p22.1
RRAD	NM_001128850	Ras-related associated with diabetes	16q22
RSAD2	NM_080657	radical S-adenosyl methionine domain containing 2	2p25.2
RSPO1	NM_001038633	R-spondin homolog (Xenopus laevis)	1p34.2
RSPO2	NM_178565	R-spondin 2 homolog (Xenopus laevis)	8q23.1
RSPO3	NM_032784	R-spondin 3 homolog (Xenopus laevis)	6q22.33
RSPO4	NM_001040007	R-spondin family, member 4	20p13
RSRC1	NM_016625	arginine/serine-rich coiled-coil 1	3q25.32
RTN1	NM_206852	reticulon 1	14q21-q22
RUNX1T1	NM_175635	runt-related transcription factor 1; translocated to, 1 (cyclin D-related)	8q22
RXFP3	NM_016568	relaxin/insulin-like family peptide receptor 3	5p15.1-p14
RXRG	NM_001009598	retinoid X receptor, gamma	1q22-q23
RYR1	NM_001042723	ryanodine receptor 1 (skeletal)	19q13.1
RYR3	NM_001036	ryanodine receptor 3	15q14-q15
S100A7L2	NM_001045479	S100 calcium binding protein A7-like 2	1q21.3
S1PR1	NM_001400	sphingosine-1-phosphate receptor 1	1p21
SALL1	NM_002968	sal-like 1 (Drosophila)	16q12.1
SALL2	NM_005407	sal-like 2 (Drosophila)	14q11.1-q12.1
SALL4	NM_020436	sal-like 4 (Drosophila)	20q13.2
SAMD11	NM_152486	sterile alpha motif domain containing 11	1p36.33
SAMD5	NM_001030060	sterile alpha motif domain containing 5	6q24.3
SATB2	NM_015265	SATB homeobox 2	2q33.1
SCARF2	NM_153334	scavenger receptor class F, member 2	22q11.21
SCD	NM_005063	stearoyl-CoA desaturase (delta-9-desaturase)	10q23-q24
SCFD2	NM_152540	sec1 family domain containing 2	4q12
SCG3	NM_013243	secretogranin III	15
SCGB1D1	NM_006552	secretoglobin, family 1D, member 1	11q13
SCML1	NM_001037540	sex comb on midleg-like 1 (Drosophila)	Xp22
SCML4	NM_198081	sex comb on midleg-like 4 (Drosophila)	6q21
SCN5A	NM_198056	sodium channel, voltage-gated, type V, alpha subunit	3p21
SCRT2	NM_033129	scratch homolog 2, zinc finger protein (Drosophila)	20p13
SCUBE3	NM_152753	signal peptide, CUB domain, EGF-like 3	6p21.3
SELE	NM_000450	selectin E	1q22-q25
SELV	NM_182704	NA	NA
SEMA5B	NM_001031702	sema domain, seven thrombospondin repeats (type 1 and type 1-like), transmembrane domain (TM) and short cytoplasmic domain, (semaphorin) 5B	3q21.1
SEMA6D	NM_153618	sema domain, transmembrane domain (TM), and cytoplasmic domain, (semaphorin) 6D	15q21.1
SENP7	NM_020654	SUMO1/sentrin specific peptidase 7	3q12
SERPINA12	NM_173850	serpin peptidase inhibitor, clade A (alpha-1 antiproteinase, antitrypsin), member 12	14q32.1
SERPINE2	NM_001136529	serpin peptidase inhibitor, clade E (nexin, plasminogen activator inhibitor type 1), member 2	2q33-q35
SEZ6	NM_001098635	seizure related 6 homolog (mouse)	17q11.2
SF3B2	NM_006842	splicing factor 3b, subunit 2, 145kDa	11q13
SFRP2	NM_003013	secreted frizzled-related protein 2	4q31.3
SFRP4	NM_003014	secreted frizzled-related protein 4	7p14.1
SFRP5	NM_003015	secreted frizzled-related protein 5	10q24
SFTPD	NM_003019	surfactant protein D	10q22.2-q23.1
SGOL2	NM_152524	shugoshin-like 2 (S. pombe)	2q33.2
SH3KBP1	NM_001024666	SH3-domain kinase binding protein 1	Xp22.1-p21.3
SH3RF3	NM_001099289	SH3 domain containing ring finger 3	2q13
SHANK1	NM_016148	SH3 and multiple ankyrin repeat domains 1	19q13.3
SHE	NM_001010846	Src homology 2 domain containing E	1q21.3
SHMT2	NM_005412	serine hydroxymethyltransferase 2 (mitochondrial)	12q12-q14
SHOX2	NM_003030	short stature homeobox 2	3q25.32
SIGLEC6	NM_198845	sialic acid binding Ig-like lectin 6	19q13.3
SIGLEC7	NM_016543	sialic acid binding Ig-like lectin 7	19q13.3
SIGLEC9	NM_014441	sialic acid binding Ig-like lectin 9	19q13.3-q13.4
SIX1	NM_005982	SIX homeobox 1	14q23.1
SIX2	NM_016932	SIX homeobox 2	2p21
SLC16A12	NM_213606	solute carrier family 16, member 12 (monocarboxylic acid transporter 12)	10q23.32
SLC17A7	NM_020309	solute carrier family 17 (sodium-dependent inorganic phosphate cotransporter), member 7	19q13
SLC18A3	NM_003055	solute carrier family 18 (vesicular acetylcholine), member 3	10q11.2
SLC1A2	NM_004171	solute carrier family 1 (glial high affinity glutamate transporter), member 2	11p13-p12
SLC22A11	NM_018484	solute carrier family 22 (organic anion/urate transporter), member 11	11q13.3
SLC22A15	NM_018420	solute carrier family 22, member 15	1p12
SLC22A2	NM_003058	solute carrier family 22 (organic cation transporter), member 2	6q25.3
SLC22A3	NM_021977	solute carrier family 22 (extraneuronal monoamine transporter), member 3	6q25.3
SLC22A9	NM_080866	solute carrier family 22 (organic anion transporter), member 9	11q12.3
SLC24A2	NM_020344	solute carrier family 24 (sodium/potassium/calcium exchanger), member 2	9p22-p13
SLC26A10	NM_133489	solute carrier family 26, member 10	12q13
SLC26A9	NM_052934	solute carrier family 26, member 9	1q31-q32
SLC27A6	NM_014031	solute carrier family 27 (fatty acid transporter), member 6	5q23.3
SLC2A14	NM_153449	solute carrier family 2 (facilitated glucose transporter), member 14	12p13.31
SLC2A2	NM_000340	solute carrier family 2 (facilitated glucose transporter), member 2	3q26.2-q27
SLC30A10	NM_018713	solute carrier family 30, member 10	1q41
SLC34A3	NM_080877	solute carrier family 34 (sodium phosphate), member 3	9q34
SLC35D3	NM_001008783	solute carrier family 35, member D3	6q23.2
SLC35F1	NM_001029858	solute carrier family 35, member F1	6q22.31
SLC36A2	NM_181776	solute carrier family 36 (proton/amino acid symporter), member 2	5q33.1
SLC38A5	NM_033518	solute carrier family 38, member 5	Xp11.23
SLC38A8	NM_001080442	solute carrier family 38, member 8	16q23.3
SLC6A1	NM_003042	solute carrier family 6 (neurotransmitter transporter, GABA), member 1	3p25-p24
SLC6A13	NM_016615	solute carrier family 6 (neurotransmitter transporter, GABA), member 13	12p13.3
SLC6A18	NM_182632	solute carrier family 6, member 18	5p15
SLC6A4	NM_001045	solute carrier family 6 (neurotransmitter transporter, serotonin), member 4	17q11.2
SLC6A7	NM_014228	solute carrier family 6 (neurotransmitter transporter, L-proline), member 7	5q31-q32
SLC8A2	NM_015063	solute carrier family 8 (sodium/calcium exchanger), member 2	19q13.2
SLC9A3	NM_004174	solute carrier family 9 (sodium/hydrogen exchanger), member 3	5p15.3
SLC9A6	NM_006359	solute carrier family 9 (sodium/hydrogen exchanger), member 6	Xq26.3
SLIT1	NM_003061	slit homolog 1 (Drosophila)	10q23.3-q24
SLIT3	NM_003062	slit homolog 3 (Drosophila)	5q35
SLITRK1	NM_052910	SLIT and NTRK-like family, member 1	13q31.1
SLITRK3	NM_014926	SLIT and NTRK-like family, member 3	3q26.1
SLITRK4	NM_173078	SLIT and NTRK-like family, member 4	Xq27.3
SLMO1	NM_006553	slowmo homolog 1 (Drosophila)	18p11.21
SLN	NM_003063	sarcolipin	11q22-q23
SMAP1	NM_021940	small ArfGAP 1	6q12-q13
SMEK3P	NR_002784	SMEK homolog 3, suppressor of mek1 (Dictyostelium) pseudogene	Xp21.3
SMOC2	NM_022138	SPARC related modular calcium binding 2	6q27
SMPX	NM_014332	small muscle protein, X-linked	Xp22.2-p22.1
SNAI2	NM_003068	snail homolog 2 (Drosophila)	8q11.21
SNAI3	NM_178310	snail homolog 3 (Drosophila)	16q24.3
SNAP25	NM_003081	synaptosomal-associated protein, 25kDa	20p12-p11.2
SNAR-B1	NR_024231	small ILF3/NF90-associated RNA B1	19q13.33
SNAR-B2	NR_024230	small ILF3/NF90-associated RNA B2	19q13.33
SNAR-D	NR_024243	small ILF3/NF90-associated RNA D	19q13.33
SNCA	NM_000345	synuclein, alpha (non A4 component of amyloid precursor)	4q21.3-q22
SNORA11	NR_002953	small nucleolar RNA, H/ACA box 11	Xp11.21
SNORD112	NR_003080	small nucleolar RNA, C/D box 112	14q32.31
SNORD96B	NR_004379	small nucleolar RNA, C/D box 96B	Xq23
SNTG1	NM_018967	syntrophin, gamma 1	8q11-q12
SNX19	NM_014758	sorting nexin 19	11q25
SNX20	NM_182854	sorting nexin 20	16q12.1
SOBP	NM_018013	sine oculis binding protein homolog (Drosophila)	6q21
SOHLH1	NM_001012415	spermatogenesis and oogenesis specific basic helix-loop-helix 1	9q34.3
SORCS2	NM_020777	sortilin-related VPS10 domain containing receptor 2	4p16.1
SOST	NM_025237	sclerosteosis	17q12-q21
SOX7	NM_031439	SRY (sex determining region Y)-box 7	8p22
SP5	NM_001003845	Sp5 transcription factor	2q31
SPATS1	NM_145026	spermatogenesis associated, serine-rich 1	6p21.1
SPECC1	NM_152904	NA	NA
SPEG	NM_005876	SPEG complex locus	2q35
SPIN3	NM_001010862	spindlin family, member 3	Xp11.22
SPOCK1	NM_004598	sparc/osteonectin, cwcv and kazal-like domains proteoglycan (testican) 1	5q31.2
SPOCK2	NM_014767	sparc/osteonectin, cwcv and kazal-like domains proteoglycan (testican) 2	10pter-q25.3
SPOCK3	NM_001040159	sparc/osteonectin, cwcv and kazal-like domains proteoglycan (testican) 3	4q32.3
SPRR1A	NM_005987	small proline-rich protein 1A	1q21-q22
SPRR2G	NM_001014291	small proline-rich protein 2G	1q21-q22
SPSB4	NM_080862	splA/ryanodine receptor domain and SOCS box containing 4	3q23
SRD5A2	NM_000348	steroid-5-alpha-reductase, alpha polypeptide 2 (3-oxo-5 alpha-steroid delta 4-dehydrogenase alpha 2)	2p23.1
SRPX2	NM_014467	sushi-repeat-containing protein, X-linked 2	Xq21.33-q23
SRXN1	NM_080725	sulfiredoxin 1 homolog (S. cerevisiae)	20p13
SSTR1	NM_001049	somatostatin receptor 1	14q13
SSTR2	NM_001050	somatostatin receptor 2	17q24
SSTR4	NM_001052	somatostatin receptor 4	20
SSU72	NM_014188	SSU72 RNA polymerase II CTD phosphatase homolog (S. cerevisiae)	1p36
ST18	NM_014682	suppression of tumorigenicity 18 (breast carcinoma) (zinc finger protein)	8q11.23
ST6GAL2	NM_032528	ST6 beta-galactosamide alpha-2,6-sialyltranferase 2	2q11-q12
ST8SIA2	NM_006011	ST8 alpha-N-acetyl-neuraminide alpha-2,8-sialyltransferase 2	15q26
ST8SIA3	NM_015879	ST8 alpha-N-acetyl-neuraminide alpha-2,8-sialyltransferase 3	18
ST8SIA4	NM_175052	ST8 alpha-N-acetyl-neuraminide alpha-2,8-sialyltransferase 4	5q21
STK32A	NM_145001	serine/threonine kinase 32A	5q32
STK32B	NM_018401	serine/threonine kinase 32B	4p16
STK39	NM_013233	serine threonine kinase 39 (STE20/SPS1 homolog, yeast)	2q24.3
STMN2	NM_007029	stathmin-like 2	8q21.13
STX1B	NM_052874	syntaxin 1B	16p12-p11
STXBP5L	NM_014980	syntaxin binding protein 5-like	3q13.33-q21.1
STXBP6	NM_014178	syntaxin binding protein 6 (amisyn)	14q11.2
SULF1	NM_015170	sulfatase 1	8q13.1
SULT1C2	NM_176825	sulfotransferase family, cytosolic, 1C, member 2	2q12.3
SVEP1	NM_153366	sushi, von Willebrand factor type A, EGF and pentraxin domain containing 1	9q31-q32
SYCE1	NM_201564	synaptonemal complex central element protein 1	10q26.3
SYCP1	NM_003176	synaptonemal complex protein 1	1p13-p12
SYCP2L	NM_001040274	synaptonemal complex protein 2-like	6p24.2
SYN2	NM_133625	synapsin II	3
SYNPR	NM_001130003	synaptoporin	3p14.3
SYPL2	NM_001040709	synaptophysin-like 2	1p13.3
SYT1	NM_001135805	synaptotagmin I	12cen-q21
SYT13	NM_020826	synaptotagmin XIII	11p12-p11
SYT14	NM_153262	synaptotagmin XIV	1q32.2
SYT2	NM_001136504	synaptotagmin II	1q32.1
SYT3	NM_032298	synaptotagmin III	19q13.41
SYT5	NM_003180	synaptotagmin V	19q
TAC1	NM_003182	tachykinin, precursor 1	7q21-q22
TAC3	NM_013251	tachykinin 3	12q13-q21
TACR1	NM_001058	tachykinin receptor 1	2p13.1-p12
TAF9B	NM_015975	TAF9B RNA polymerase II, TATA box binding protein (TBP)-associated factor, 31kDa	Xq13.1-q21.1
TAGAP	NM_138810	T-cell activation RhoGTPase activating protein	6q25.3
TAS2R60	NM_177437	taste receptor, type 2, member 60	7
TBRG1	NM_032811	transforming growth factor beta regulator 1	11q24.2
TBX15	NM_152380	T-box 15	1p11.1
TBX18	NM_001080508	T-box 18	6q14.1-q15
TBX2	NM_005994	T-box 2	17q23
TBX21	NM_013351	T-box 21	17q21.2
TBX5	NM_080717	T-box 5	12q24.1
TCEAL1	NM_004780	transcription elongation factor A (SII)-like 1	Xq22.1
TCEAL3	NM_001006933	transcription elongation factor A (SII)-like 3	Xq22.2
TCEAL5	NM_001012979	transcription elongation factor A (SII)-like 5	Xq22.2
TCEAL7	NM_152278	transcription elongation factor A (SII)-like 7	Xq22.1
TCEAL8	NM_001006684	transcription elongation factor A (SII)-like 8	Xq22.1
TCERG1L	NM_174937	transcription elongation regulator 1-like	10q26.3
TCF15	NM_004609	transcription factor 15 (basic helix-loop-helix)	20p13
TCF4	NM_001083962	transcription factor 4	18q21.1
TCHHL1	NM_001008536	trichohyalin-like 1	1q21.3
TCL1A	NM_021966	T-cell leukemia/lymphoma 1A	14q32.1
TCTEX1D1	NM_152665	Tctex1 domain containing 1	1p31.2
TDGF3	NR_002718	teratocarcinoma-derived growth factor 3, pseudogene	Xq21-q22
TDRD10	NM_182499	tudor domain containing 10	1q21.3
TEKT1	NM_053285	tektin 1	17p13.2
TESC	NM_017899	tescalcin	12q24.22
TEX15	NM_031271	testis expressed 15	8p22
TFAP2D	NM_172238	transcription factor AP-2 delta (activating enhancer binding protein 2 delta)	6p12.3
TFR2	NM_003227	transferrin receptor 2	7q22
THBD	NM_000361	thrombomodulin	20p12-cen
THBS4	NM_003248	thrombospondin 4	5q13
THPO	NM_000460	thrombopoietin	3q27
THSD3	NM_199265	NA	NA
THY1	NM_006288	Thy-1 cell surface antigen	11q23.3
TIMP3	NM_000362	TIMP metallopeptidase inhibitor 3	22q12.3
TLL1	NM_012464	tolloid-like 1	4q32-q33
TLL2	NM_012465	tolloid-like 2	10q23-q24
TLR8	NM_138636	toll-like receptor 8	Xp22
TM6SF1	NM_023003	transmembrane 6 superfamily member 1	15q24-q26
TM7SF4	NM_030788	transmembrane 7 superfamily member 4	8q22
TMC3	NM_001080532	transmembrane channel-like 3	15q24.3
TMEM100	NM_018286	transmembrane protein 100	17q23.1
TMEM130	NM_152913	transmembrane protein 130	7q22.1
TMEM132D	NM_133448	transmembrane protein 132D	12q24.32-q24.33
TMEM151B	NM_001137560	transmembrane protein 151B	6p21.1
TMEM163	NM_030923	transmembrane protein 163	2q21.3
TMEM164	NM_032227	transmembrane protein 164	Xq22.3
TMEM178	NM_152390	transmembrane protein 178	2p22.1
TMEM188	NM_153261	transmembrane protein 188	16q12.1
TMEM190	NM_139172	transmembrane protein 190	19q13.42
TMEM195	NM_001004320	transmembrane protein 195	7p21.1
TMEM20	NM_001134658	transmembrane protein 20	10q23.33
TMEM215	NM_212558	transmembrane protein 215	9p21.1
TMEM222	NM_032125	transmembrane protein 222	1p36.11
TMEM27	NM_020665	transmembrane protein 27	Xp22
TMEM35	NM_021637	transmembrane protein 35	Xq22
TMEM38B	NM_018112	transmembrane protein 38B	9q31.3
TMEM59L	NM_012109	transmembrane protein 59-like	19p12
TMEM90A	NM_001105579	transmembrane protein 90A	14q24.3
TMEM92	NM_153229	transmembrane protein 92	17q21.33
TMIGD2	NM_144615	transmembrane and immunoglobulin domain containing 2	19p13.3
TMPRSS6	NM_153609	transmembrane protease, serine 6	22q13.1
TMSL8	NM_021992	NA	NA
TMTC1	NM_175861	transmembrane and tetratricopeptide repeat containing 1	12p11.22
TNN	NM_022093	tenascin N	1q23-q24
TNNC2	NM_003279	troponin C type 2 (fast)	20q12-q13.11
TNNT2	NM_000364	troponin T type 2 (cardiac)	1q32
TNNT3	NM_001042782	troponin T type 3 (skeletal, fast)	11p15.5
TNR	NM_003285	tenascin R (restrictin, janusin)	1q24
TOP1P2	NR_001283	topoisomerase (DNA) I pseudogene 2	22q11.2-q13.1
TP73	NM_001126241	tumor protein p73	1p36.3
TPSD1	NM_012217	tryptase delta 1	16p13.3
TREM2	NM_018965	triggering receptor expressed on myeloid cells 2	6p21.1
TREML2	NM_024807	triggering receptor expressed on myeloid cells-like 2	6p21.1
TRIM36	NM_018700	tripartite motif-containing 36	5q22
TRIM67	NM_001004342	tripartite motif-containing 67	1q42.2
TRIM68	NM_018073	tripartite motif-containing 68	11p15.4
TRIM71	NM_001039111	tripartite motif-containing 71	3p22.3
TRIM9	NM_015163	tripartite motif-containing 9	14q21.3
TRPC7	NM_020389	transient receptor potential cation channel, subfamily C, member 7	5q31.2
TRPM2	NM_003307	transient receptor potential cation channel, subfamily M, member 2	21q22.3
TRPM3	NM_020952	transient receptor potential cation channel, subfamily M, member 3	9q21.11
TSHZ3	NM_020856	teashirt zinc finger homeobox 3	19q13.11
TSIX	NR_003255	XIST antisense RNA (non-protein coding)	Xq13.2
TSLP	NM_138551	thymic stromal lymphopoietin	5q22.1
TSPAN2	NM_005725	tetraspanin 2	1p13.1
TSPAN31	NM_005981	tetraspanin 31	12q13-q14
TSPYL2	NM_022117	TSPY-like 2	Xp11
TTBK1	NM_032538	tau tubulin kinase 1	6p21.1
TTC9B	NM_152479	tetratricopeptide repeat domain 9B	19q13.2
TTF1	NM_007344	transcription termination factor, RNA polymerase I	9q34.3
TTMA	NM_001080209	NA	NA
TUSC5	NM_172367	tumor suppressor candidate 5	17p13.3
TWIST1	NM_000474	twist homolog 1 (Drosophila)	7p21
UCHL1	NM_004181	ubiquitin carboxyl-terminal esterase L1 (ubiquitin thiolesterase)	4p13
UGT1A1	NM_000463	UDP glucuronosyltransferase 1 family, polypeptide A1	2q37
UGT1A10	NM_019075	UDP glucuronosyltransferase 1 family, polypeptide A10	2q37
UGT3A1	NM_152404	UDP glycosyltransferase 3 family, polypeptide A1	5p13.2
UGT3A2	NM_174914	UDP glycosyltransferase 3 family, polypeptide A2	5p13.2
UMODL1	NM_173568	uromodulin-like 1	21q22.3
UMPS	NM_000373	uridine monophosphate synthetase	3q13
UNC5B	NM_170744	unc-5 homolog B (C. elegans)	10q22.2
UPK1A	NM_007000	uroplakin 1A	19q13.1
UROC1	NM_144639	urocanase domain containing 1	3q21.2
USH1C	NM_153676	Usher syndrome 1C (autosomal recessive, severe)	11p14.3
USP26	NM_031907	ubiquitin specific peptidase 26	Xq26.2
UTF1	NM_003577	undifferentiated embryonic cell transcription factor 1	10q26
UTS2R	NM_018949	urotensin 2 receptor	17q25.3
UXT	NM_153477	ubiquitously-expressed transcript	Xp11.23-p11.22
VASH1	NM_014909	vasohibin 1	14q24.3
VCX	NM_013452	variable charge, X-linked	Xp22.31
VIPR2	NM_003382	vasoactive intestinal peptide receptor 2	7q36.3
VMO1	NM_182566	vitelline membrane outer layer 1 homolog (chicken)	17p13.2
VN1R4	NM_173857	vomeronasal 1 receptor 4	19q13.42
VSIG2	NM_014312	V-set and immunoglobulin domain containing 2	11q24
VSIG4	NM_001100431	V-set and immunoglobulin domain containing 4	Xq12-q13.3
VSTM2L	NM_080607	V-set and transmembrane domain containing 2 like	20q11.23
VWC2	NM_198570	von Willebrand factor C domain containing 2	7p12.3-p12.2
WASF3	NM_006646	WAS protein family, member 3	13q12
WBSCR17	NM_022479	Williams-Beuren syndrome chromosome region 17	7q11.23
WDR61	NM_025234	WD repeat domain 61	15q25.1
WFDC1	NM_021197	WAP four-disulfide core domain 1	16q24.3
WFIKKN2	NM_175575	WAP, follistatin/kazal, immunoglobulin, kunitz and netrin domain containing 2	17q21
WNT1	NM_005430	wingless-type MMTV integration site family, member 1	12q13
WNT10A	NM_025216	wingless-type MMTV integration site family, member 10A	2q35
WNT10B	NM_003394	wingless-type MMTV integration site family, member 10B	12q13
WNT11	NM_004626	wingless-type MMTV integration site family, member 11	11q13.5
WNT2	NM_003391	wingless-type MMTV integration site family member 2	7q31
WNT3A	NM_033131	wingless-type MMTV integration site family, member 3A	1q42
WNT7A	NM_004625	wingless-type MMTV integration site family, member 7A	3p25
WSCD2	NM_014653	WSC domain containing 2	12q23.3
XAGE3	NM_130776	X antigen family, member 3	Xp11.22
XAGE5	NM_130775	X antigen family, member 5	Xp11.23
XCL1	NM_002995	chemokine (C motif) ligand 1	1q24.2
XPNPEP2	NM_003399	X-prolyl aminopeptidase (aminopeptidase P) 2, membrane-bound	Xq25
YPEL4	NM_145008	yippee-like 4 (Drosophila)	11q12
ZBTB32	NM_014383	zinc finger and BTB domain containing 32	19q13.1
ZC3H12B	NM_001010888	zinc finger CCCH-type containing 12B	Xq12
ZC4H2	NM_018684	zinc finger, C4H2 domain containing	Xq11.1
ZCCHC12	NM_173798	zinc finger, CCHC domain containing 12	Xq24
ZCCHC5	NM_152694	zinc finger, CCHC domain containing 5	Xq13.3
ZDHHC22	NM_174976	zinc finger, DHHC-type containing 22	14q24.3
ZEB1	NM_030751	zinc finger E-box binding homeobox 1	10p11.22
ZEB2	NM_014795	zinc finger E-box binding homeobox 2	2q22.3
ZFHX4	NM_024721	zinc finger homeobox 4	8q21.11
ZFP42	NM_174900	zinc finger protein 42 homolog (mouse)	4q35.2
ZFP92	NM_001136273	zinc finger protein 92 homolog (mouse)	Xq28
ZFPM2	NM_012082	zinc finger protein, multitype 2	8q23
ZNF12	NM_006956	zinc finger protein 12	7p21.1
ZNF121	NM_001008727	zinc finger protein 121	19p13.2
ZNF175	NM_007147	zinc finger protein 175	19q13.4
ZNF280A	NM_080740	zinc finger protein 280A	22q11.21
ZNF322A	NM_024639	zinc finger protein 322A	6p22.1
ZNF334	NM_018102	zinc finger protein 334	20
ZNF423	NM_015069	zinc finger protein 423	16q12
ZNF518B	NM_053042	zinc finger protein 518B	4p16.1
ZNF645	NM_152577	zinc finger protein 645	Xp22.11
ZNF678	NM_178549	zinc finger protein 678	1q42.13
ZNF804A	NM_194250	zinc finger protein 804A	2q32.1
ZNRF4	NM_181710	zinc and ring finger 4	19p13.3
ZSCAN1	NM_182572	zinc finger and SCAN domain containing 1	19q13.43
ZSCAN4	NM_152677	zinc finger and SCAN domain containing 4	19q13.43
ZXDA	NM_007156	zinc finger, X-linked, duplicated A	Xp11.21
