# Supplementary material for: Epigenetic Regulation of Cell Type–Specific Expression Patterns in the Human Mammary Epithelium
Source: PLoS Genet. 2011 Apr 21;7(4):e1001369. doi: 10.1371/journal.pgen.1001369 (PMC3080862; doi:10.1371/journal.pgen.1001369)
Supplement: Table S2 — Summary of GeneGo pathway, network, and interactome analysis for K27-enriched genes. The excel file contains multiple worksheets. GeneGo processes and canonical pathway maps are listed with p-values indicating the significance of enrichment for K27 enriched genes. Functional enrichment analysis by protein class. r: number of genes showing indicated class in the list, n: total number of genes in the list, R: number of genes showing indicated class in the background list, N: total number of genes in the background list, mean value for hypergeometric distribution (n*R/N), z-score: z-score ((r-mean)/sqrt(variance)), p-value probability to have the given value of r or higher (or lower for negative z-score). Average connectivity, number of overconnected objects, and name of overconnected objects for each list. (1.30 MB XLS) [file pgen.1001369.s009.xls]

## Sheet: Statistics
Pathway maps	Dataset	Processes	UniqueTails	% of Unique
	CD24+/K27+	75	74	0.9866
	CD44+/K27+	28	27	0.9642
GO processes	Dataset	Processes	UniqueTails	% of Unique
	CD24+/K27+	2104	1718	0.8165
	CD44+/K27+	1400	1014	0.7242

## Sheet: Intersection
	Map	CD24+/K27+	CD44+/K27+
Pathway maps	Transcription_Role of VDR in regulation of genes involved in osteoporosis	0.003067	0.02987
GO processes	Map	CD24+/K27+	CD44+/K27+
	multicellular organismal process	9.697e-60	1.11e-11
	cell communication	1.335e-35	1.425e-10
	developmental process	2.18e-47	2.221e-10
	multicellular organismal development	7.887e-50	1.026e-09
	regulation of multicellular organismal process	4.242e-28	6.134e-09
	regulation of system process	1.408e-19	1.705e-08
	regulation of cyclic nucleotide metabolic process	9.33e-17	1.767e-08
	memory	5.229e-18	3.225e-08
	regulation of ion transport	1.292e-16	4.07e-08
	synaptic transmission	2.145e-34	4.959e-08
	regulation of cyclic nucleotide biosynthetic process	1.954e-15	5.12e-08
	regulation of nucleotide biosynthetic process	1.954e-15	5.12e-08
	cognition	2.125e-16	7.352e-08
	system process	4.742e-28	7.684e-08
	anatomical structure development	2.698e-50	8.219e-08
	learning or memory	4.001e-16	1.521e-07
	calcium ion homeostasis	2.725e-15	1.887e-07
	system development	5.548e-52	1.944e-07
	regulation of transport	2.243e-19	1.969e-07
	transmission of nerve impulse	1.081e-32	2.073e-07
	metal ion homeostasis	3.889e-16	2.238e-07
	neurological system process	6.41e-21	2.928e-07
	cellular metal ion homeostasis	7.035e-16	4.271e-07
	cellular calcium ion homeostasis	3.123e-15	4.767e-07
	cytosolic calcium ion homeostasis	1.114e-14	4.84e-07
	cation homeostasis	4.783e-13	5.787e-07
	activation of adenylate cyclase activity	6.457e-13	8.474e-07
	positive regulation of adenylate cyclase activity	1.227e-12	1.075e-06
	regulation of biological quality	5.441e-24	1.2e-06
	positive regulation of cyclase activity	5.02e-13	1.517e-06
	regulation of localization	7.264e-21	1.636e-06
	positive regulation of lyase activity	9.359e-13	1.895e-06
	di-, tri-valent inorganic cation homeostasis	1.041e-12	2.414e-06
	regulation of nucleotide metabolic process	5.294e-16	2.954e-06
	cell differentiation	1.437e-36	3.576e-06
	cellular di-, tri-valent inorganic cation homeostasis	3.606e-13	3.597e-06
	response to external stimulus	2.014e-15	4.128e-06
	cellular developmental process	2.084e-35	4.605e-06
	behavior	1.739e-23	5.307e-06
	ion transmembrane transport	2.348e-13	8.005e-06
	positive regulation of transport	1.596e-10	1.075e-05
	positive regulation of phospholipase C activity	2.086e-13	1.221e-05
	activation of phospholipase C activity	2.086e-13	1.221e-05
	organ development	7.476e-34	1.393e-05
	biological regulation	2.645e-23	1.511e-05
	adult behavior	2.469e-13	1.982e-05
	response to stimulus	8.077e-11	2.23e-05
	muscle contraction	1.565e-10	2.305e-05
	positive regulation of phospholipase activity	1.094e-14	2.39e-05
	regulation of sensory perception of pain	1.045e-11	3.074e-05
	regulation of sensory perception	1.045e-11	3.074e-05
	muscle system process	3.512e-11	3.097e-05
	regulation of metal ion transport	6.329e-16	3.126e-05
	regulation of phospholipase activity	1.38e-15	3.537e-05
	signaling	6.436e-36	5.352e-05
	positive regulation of lipase activity	2.168e-13	5.519e-05
	tissue development	4.375e-21	5.89e-05
	regulation of calcium ion transport	8.487e-12	6.365e-05
	positive regulation of ion transport	2.603e-10	0.0001397
	nervous system development	2.78e-33	0.000143
	response to steroid hormone stimulus	3.88e-12	0.0001631
	cell development	2.113e-22	0.0001686
	regulation of cell communication	1.808e-17	0.0001701
	kidney development	4.518e-08	0.0001789
	localization of cell	4.02e-14	0.0001898
	cell motility	4.02e-14	0.0001898
	regulation of lipase activity	4.858e-14	0.000205
	temperature homeostasis	4.27e-10	0.000209
	reproductive process	2.684e-09	0.0002228
	renal system development	8.095e-08	0.000223
	signaling process	1.606e-24	0.0002317
	signal transmission	1.606e-24	0.0002317
	reproduction	4.108e-09	0.0002574
	neuropeptide signaling pathway	2.256e-12	0.0002927
	regulation of developmental process	9.555e-16	0.0003115
	signal transduction	1.044e-17	0.0003124
	regulation of biological process	1.649e-19	0.0003327
	regulation of neurotransmitter levels	3.09e-07	0.0003519
	regulation of MAPKKK cascade	6.455e-07	0.0003535
	extracellular structure organization	1.48e-16	0.0003684
	G-protein coupled receptor protein signaling pathway	4.234e-12	0.0004012
	negative regulation of lipid metabolic process	4.194e-08	0.0004496
	reflex	7.73e-07	0.0004629
	regulation of response to stimulus	9.908e-08	0.000517
	locomotory behavior	1.358e-18	0.0005278
	response to estradiol stimulus	8.19e-08	0.0005278
	adult locomotory behavior	1.305e-11	0.000529
	metanephros development	7.424e-08	0.0005466
	negative regulation of multicellular organismal process	3.626e-12	0.0005579
	regulation of potassium ion transport	5.734e-11	0.0005703
	regulation of ossification	1.182e-06	0.000593
	locomotion	1.675e-17	0.000594
	response to corticosteroid stimulus	2.009e-08	0.0006232
	regulation of ion homeostasis	6.562e-11	0.0006605
	positive regulation of biomineral tissue development	1.167e-06	0.0006637
	regulation of cellular process	9.536e-19	0.0006951
	regulation of cell differentiation	2.205e-08	0.0007051
	cellular component movement	3.906e-13	0.0007173
	positive regulation of MAP kinase activity	7.396e-09	0.0007881
	visual behavior	2.505e-07	0.0008281
	neuromuscular process	8.058e-11	0.0008435
	regulation of muscle contraction	3.129e-11	0.001024
	response to ethanol	1.602e-09	0.001047
	positive regulation of hydrolase activity	4.52e-12	0.001051
	positive regulation of protein kinase activity	5.573e-10	0.001082
	positive regulation of homeostatic process	5.731e-07	0.001113
	negative regulation of G-protein coupled receptor protein signaling pathway	4.928e-06	0.001155
	negative regulation of molecular function	3.534e-06	0.001178
	cell migration	4.27e-13	0.001421
	adult walking behavior	2.367e-08	0.001482
	urogenital system development	3.024e-07	0.00161
	positive regulation of kinase activity	9.893e-10	0.001666
	heart morphogenesis	2.411e-06	0.001799
	negative regulation of steroid metabolic process	2.986e-06	0.001826
	regulation of multicellular organismal development	2.935e-14	0.001876
	regulation of angiogenesis	8.875e-07	0.001927
	positive regulation of cell proliferation	2.182e-11	0.001971
	negative regulation of locomotion	1.62e-08	0.001984
	cell surface receptor linked signaling pathway	1.382e-21	0.002019
	calcium ion-dependent exocytosis	2.214e-05	0.002095
	elevation of cytosolic calcium ion concentration involved in G-protein signaling coupled to IP3 second messenger	4.852e-07	0.002136
	regulation of anatomical structure size	2.179e-09	0.002177
	positive regulation of catalytic activity	1.011e-12	0.002254
	positive regulation of calcium ion transport	1.807e-07	0.002356
	positive regulation of transferase activity	1.373e-09	0.002361
	response to inorganic substance	2.77e-07	0.002402
	negative regulation of cell communication	1.93e-15	0.002456
	positive regulation of nucleotide metabolic process	1.247e-06	0.00256
	positive regulation of cyclic nucleotide metabolic process	1.247e-06	0.00256
	signaling pathway	8.129e-15	0.002584
	positive regulation of protein serine/threonine kinase activity	1.33e-08	0.002672
	peristalsis	1.21e-05	0.002675
	transmembrane receptor protein tyrosine kinase signaling pathway	4.088e-06	0.002687
	cell morphogenesis involved in differentiation	5.468e-17	0.002716
	cellular response to chemical stimulus	2.141e-10	0.002749
	regulation of muscle system process	1.095e-10	0.002825
	nephron development	9.02e-06	0.002875
	regulation of action potential	2.542e-07	0.003023
	response to wounding	8.836e-09	0.003155
	blood vessel development	3.758e-11	0.003283
	negative regulation of calcium ion transport via voltage-gated calcium channel activity	2.269e-05	0.003348
	regulation of MAP kinase activity	5.611e-09	0.003457
	negative regulation of cellular process	6.899e-15	0.003466
	regulation of response to external stimulus	5.53e-08	0.003615
	monovalent inorganic cation transport	6.633e-06	0.003795
	glutamate signaling pathway	1.992e-05	0.003846
	cellular component morphogenesis	8.119e-15	0.004593
	vasodilation	1.126e-06	0.00461
	cellular response to growth factor stimulus	3.553e-07	0.004705
	cell morphogenesis	5.033e-14	0.00486
	rhythmic process	3.2e-08	0.004904
	vasculature development	4.077e-12	0.004962
	positive regulation of developmental process	1.664e-10	0.005501
	negative regulation of response to external stimulus	4.689e-05	0.005532
	blood vessel morphogenesis	6.175e-10	0.005788
	regulation of organ growth	6.394e-05	0.005951
	positive regulation of release of sequestered calcium ion into cytosol	1.01e-05	0.005952
	regulation of the force of heart contraction	1.226e-05	0.006006
	telencephalon cell migration	7.71e-05	0.006006
	receptor internalization	7.71e-05	0.006006
	negative regulation of apoptosis	0.0001271	0.006423
	forebrain cell migration	1.694e-05	0.006689
	regulation of catalytic activity	1.434e-08	0.00681
	response to abiotic stimulus	2.367e-06	0.006977
	smooth muscle contraction involved in micturition	1.125e-05	0.007027
	positive regulation of action potential	1.125e-05	0.007027
	regulation of molecular function	6.829e-11	0.007395
	cellular response to steroid hormone stimulus	3.893e-05	0.00772
	response to organic cyclic substance	1.34e-11	0.00781
	embryonic organ morphogenesis	1.945e-13	0.008036
	positive regulation of growth	0.0001318	0.008155
	sensory organ development	1.061e-12	0.008269
	response to metal ion	1.154e-09	0.008438
	positive regulation of molecular function	5.646e-13	0.008622
	regulation of steroid biosynthetic process	8.854e-09	0.008759
	cellular response to organic substance	5.988e-10	0.008831
	taxis	1.013e-07	0.008925
	chemotaxis	1.013e-07	0.008925
	response to endogenous stimulus	6.781e-14	0.009047
	positive regulation of nucleotide biosynthetic process	1.143e-05	0.009414
	positive regulation of cyclic nucleotide biosynthetic process	1.143e-05	0.009414
	regulation of protein kinase activity	5.858e-09	0.009485
	response to hormone stimulus	9.64e-13	0.009548
	positive regulation of epithelial cell proliferation	2.493e-05	0.009641
	embryonic morphogenesis	1.814e-13	0.009832
	embryonic organ development	1.251e-11	0.009835
	response to pain	0.0002821	0.00993
	cellular process	1.576e-10	0.01013
	MAPKKK cascade	8.667e-07	0.01028
	activation of MAPK activity	3.404e-06	0.0105
	wound healing	3.383e-05	0.01052
	regulation of steroid metabolic process	4.762e-10	0.01065
	cardiac chamber morphogenesis	8.022e-05	0.01065
	positive regulation of developmental growth	7.083e-05	0.01087
	negative regulation of cell death	5.697e-05	0.0109
	paraxial mesoderm development	6.499e-05	0.0109
	negative regulation of biological process	4.593e-18	0.01101
	regulation of intracellular protein kinase cascade	7.469e-05	0.01126
	response to growth factor stimulus	3.718e-05	0.01172
	mesoderm development	0.0001148	0.01172
	cell adhesion	2.382e-19	0.01207
	camera-type eye development	0.0003708	0.01207
	response to organic substance	3.45e-13	0.01209
	anatomical structure morphogenesis	8.278e-37	0.01223
	biological adhesion	2.644e-19	0.01225
	response to dietary excess	9.565e-05	0.01241
	protein kinase C signaling cascade	3.555e-06	0.01273
	regulation of dopamine uptake	9.275e-05	0.01273
	regulation of catecholamine uptake involved in synaptic transmission	9.275e-05	0.01273
	urinary bladder smooth muscle contraction	9.275e-05	0.01273
	regulation of neurotransmitter uptake	9.275e-05	0.01273
	heart development	1.289e-06	0.01299
	cerebellum development	3.328e-05	0.0132
	muscle tissue morphogenesis	0.0001346	0.0132
	cardiac muscle tissue morphogenesis	0.0001346	0.0132
	positive regulation of intracellular protein kinase cascade	0.0002737	0.01323
	cellular response to hormone stimulus	7.12e-10	0.01356
	cardiac chamber development	5.095e-05	0.01394
	sleep	0.0001374	0.01404
	regulation of kinase activity	1.46e-08	0.01412
	response to lipopolysaccharide	5.003e-06	0.01432
	regulation of developmental growth	2.625e-07	0.01468
	response to nutrient levels	0.0001139	0.0149
	chordate embryonic development	6.485e-09	0.0152
	regulation of anatomical structure morphogenesis	1.905e-14	0.01538
	positive regulation of locomotion	0.0001547	0.01552
	regulation of odontogenesis	2.609e-05	0.01579
	kidney morphogenesis	2.609e-05	0.01579
	artery morphogenesis	0.000193	0.01579
	epithelial cell differentiation	3.93e-05	0.01597
	urinary tract smooth muscle contraction	1.001e-05	0.01613
	regulation of uterine smooth muscle contraction	0.0001962	0.01613
	positive regulation of uterine smooth muscle contraction	0.0001962	0.01613
	cell-cell adhesion	6.077e-12	0.01618
	response to glucocorticoid stimulus	2.31e-06	0.01644
	response to extracellular stimulus	5.14e-06	0.01657
	regulation of cell size	1.875e-06	0.01695
	regulation of locomotion	8.598e-09	0.01762
	embryo development ending in birth or egg hatching	1.401e-08	0.01803
	regulation of hydrolase activity	2.286e-09	0.01819
	tube development	4.81e-07	0.01847
	negative regulation of transporter activity	0.0003598	0.01963
	regulation of transferase activity	2.956e-08	0.01971
	substrate-independent telencephalic tangential interneuron migration	2.347e-05	0.01987
	substrate-independent telencephalic tangential migration	2.347e-05	0.01987
	atrial cardiac muscle tissue morphogenesis	0.0003689	0.01987
	atrial cardiac muscle tissue development	0.0003689	0.01987
	gastric acid secretion	0.0003689	0.01987
	cardiac ventricle development	3.163e-05	0.02005
	positive regulation of signal transduction	4.221e-05	0.02037
	muscle organ morphogenesis	3.811e-05	0.02118
	angiogenesis	3.717e-07	0.02166
	acid secretion	1.05e-05	0.02172
	negative regulation of behavior	1.05e-05	0.02172
	artery development	7.664e-05	0.02172
	regulation of release of sequestered calcium ion into cytosol	0.000479	0.02172
	positive regulation of biological process	9.562e-17	0.02216
	metencephalon development	0.0001698	0.02236
	cellular response to endogenous stimulus	1.233e-11	0.02245
	positive regulation of signaling process	1.586e-05	0.02297
	response to nutrient	0.0004131	0.02297
	detection of external stimulus	0.0007334	0.02306
	eye development	4.759e-05	0.02344
	regulation of synapse structure and activity	2.707e-08	0.02356
	positive regulation of penile erection	0.0006359	0.02393
	long-term memory	1.601e-09	0.02394
	negative regulation of heart contraction	0.0006284	0.02394
	negative regulation of calcium ion transport	0.0006284	0.02394
	response to molecule of bacterial origin	5.631e-06	0.02401
	regulation of lipid biosynthetic process	3.208e-08	0.02461
	striated muscle contraction	1.898e-07	0.02484
	ear development	1.714e-09	0.0249
	positive regulation of behavior	0.0002729	0.02614
	regulation of kidney development	2.18e-05	0.02627
	negative regulation of muscle contraction	0.0008131	0.02627
	catechol metabolic process	1.985e-06	0.02684
	catecholamine metabolic process	1.985e-06	0.02684
	diol metabolic process	1.985e-06	0.02684
	ear morphogenesis	6.034e-08	0.02795
	mechanosensory behavior	5.961e-06	0.0283
	lymph vessel development	9.094e-05	0.0283
	positive regulation of smoothened signaling pathway	0.001025	0.0283
	gamma-aminobutyric acid transport	0.001025	0.0283
	phenol metabolic process	2.604e-06	0.02859
	positive regulation of steroid metabolic process	0.0001918	0.02872
	negative regulation of ossification	0.001039	0.02872
	response to chemical stimulus	6.794e-12	0.0298
	positive regulation of cellular process	1.992e-15	0.03028
	response to peptide hormone stimulus	3.674e-06	0.03031
	negative regulation of cell motility	5.172e-06	0.03033
	negative regulation of cell migration	5.172e-06	0.03033
	anatomical structure formation involved in morphogenesis	1.36e-11	0.03034
	telencephalon development	6.1e-12	0.03118
	musculoskeletal movement	0.001312	0.03128
	multicellular organismal movement	0.001312	0.03128
	negative regulation of catabolic process	1.083e-05	0.03179
	regulation of catabolic process	1.998e-05	0.0321
	biomineral tissue development	0.001481	0.03227
	positive regulation of potassium ion transport	1.21e-05	0.03296
	cell differentiation involved in kidney development	0.0001585	0.03296
	positive regulation of muscle organ development	0.001567	0.03296
	activation of protein kinase B activity	0.001567	0.03296
	cellular response to transforming growth factor beta stimulus	0.001567	0.03296
	regulation of excretion	0.001567	0.03296
	negative regulation of potassium ion transport	0.001567	0.03296
	positive regulation of striated muscle tissue development	0.001567	0.03296
	positive regulation of cardiac muscle cell proliferation	0.001567	0.03296
	inner ear development	4.129e-07	0.0331
	embryo development	4.146e-15	0.03319
	negative regulation of signaling process	0.002223	0.03417
	gamma-aminobutyric acid signaling pathway	0.0005678	0.03621
	regulation of signal transduction	3.439e-08	0.03631
	positive regulation of calcium ion transport into cytosol	2.115e-07	0.03676
	regulation of blood vessel endothelial cell migration	0.0004243	0.03676
	central nervous system development	6.111e-15	0.03711
	regulation of protein serine/threonine kinase activity	7.286e-07	0.03719
	developmental process involved in reproduction	1.343e-11	0.03726
	micturition	2.269e-05	0.03789
	metanephros morphogenesis	2.269e-05	0.03789
	positive regulation of nervous system development	0.0002604	0.03789
	positive regulation of cellular component biogenesis	0.0002604	0.03789
	positive regulation of synaptogenesis	0.0002604	0.03789
	regulation of systemic arterial blood pressure by circulatory renin-angiotensin	0.002293	0.03789
	regulation of protein transport	0.003127	0.03806
	cell morphogenesis involved in neuron differentiation	2.454e-13	0.03949
	regulation of receptor-mediated endocytosis	0.0005402	0.03967
	negative regulation of cellular component movement	1.536e-05	0.03969
	response to calcium ion	1.536e-05	0.03969
	regulation of cell proliferation	1.312e-15	0.04017
	enzyme linked receptor protein signaling pathway	3.31e-10	0.04035
	hippocampus development	1.143e-05	0.04042
	regulation of signaling process	9.802e-09	0.04057
	positive regulation of cell communication	4.986e-10	0.04089
	positive regulation of immune system process	0.003484	0.0413
	immune system development	0.0009897	0.04229
	regulation of wound healing	0.0002533	0.04262
	cardiac ventricle morphogenesis	0.0002533	0.04262
	regulation of phosphatase activity	0.003022	0.04269
	potassium ion transmembrane transport	2.365e-09	0.04297
	cellular potassium ion transport	2.365e-09	0.04297
	heat generation	3.049e-06	0.04309
	cardiac atrium morphogenesis	0.0004074	0.04309
	cardiac atrium development	0.0004074	0.04309
	behavioral response to nicotine	0.0004074	0.04309
	negative regulation of smoothened signaling pathway	0.003236	0.04309
	anatomical structure regression	0.003236	0.04309
	potassium ion transport	3.348e-08	0.0431
	epidermis development	3.714e-05	0.04356
	satellite cell activation	0.005258	0.04415
	positive regulation of G2/M transition of mitotic cell cycle	0.005258	0.04415
	negative regulation of DNA damage checkpoint	0.005258	0.04415
	negative regulation of the force of heart contraction involved in baroreceptor response to increased systemic arterial blood pressure	0.005258	0.04415
	central nervous system morphogenesis	0.005258	0.04415
	glomerular endothelium development	0.005258	0.04415
	positive regulation of anagen	0.005258	0.04415
	glomerular mesangial cell development	0.005258	0.04415
	midbrain-hindbrain boundary maturation during brain development	0.005258	0.04415
	glomerular mesangial cell differentiation	0.005258	0.04415
	midbrain-hindbrain boundary maturation	0.005258	0.04415
	cerebellum formation	0.005258	0.04415
	regulation of DNA damage checkpoint	0.005258	0.04415
	hindbrain formation	0.005258	0.04415
	detection of abiotic stimulus	2.109e-06	0.04421
	digestive tract development	7.255e-06	0.04421
	multicellular organismal homeostasis	0.0001182	0.04432
	cell proliferation	1.166e-06	0.04434
	pallium development	4.662e-08	0.04579
	regulation of smoothened signaling pathway	0.0001733	0.04582
	negative regulation of response to stimulus	0.001444	0.04585
	negative regulation of growth	2.098e-05	0.04671
	segmentation	2.12e-07	0.04711
	receptor-mediated endocytosis	5.095e-05	0.04711
	somitogenesis	2.205e-05	0.04723
	arachidonic acid secretion	0.000612	0.04853
	icosanoid secretion	0.000612	0.04853
	adenohypophysis development	0.000612	0.04853
	metanephric nephron development	0.000612	0.04853
	positive regulation of G-protein coupled receptor protein signaling pathway	0.004428	0.04853
	inner ear morphogenesis	1.686e-05	0.04905
	positive regulation of lipid metabolic process	0.0006102	0.04905
	regulation of stress fiber assembly	0.0002222	0.04907
	amine metabolic process	0.001546	0.04925
	axonogenesis	8.82e-14	0.04936
	regulation of neuron differentiation	1.551e-06	0.04936
	odontogenesis of dentine-containing tooth	0.0001121	0.04964
	epithelial cell development	0.001468	0.04964

## Sheet: CD24+K27+ unique pathway maps
Name	pValue
Neurophysiological process_NMDA-dependent postsynaptic long-term potentiation in CA1 hippocampal neurons	9.279e-07
GTP metabolism	1.763e-06
Development_MAG-dependent inhibition of neurite outgrowth	1.921e-06
Development_Melanocyte development and pigmentation	2.886e-05
Signal transduction_PKA signaling	4.163e-05
Cell adhesion_ECM remodeling	4.965e-05
Development_Regulation of epithelial-to-mesenchymal transition (EMT)	6.235e-05
Development_TGF-beta-dependent induction of EMT via SMADs	7.84e-05
Regulation of lipid metabolism_Regulation of lipid metabolism by niacin and isoprenaline	8.59e-05
Protein folding_Membrane trafficking and signal transduction of G-alpha (i) heterotrimeric G-protein	9.026e-05
Signal transduction_cAMP signaling	0.0001459
Development_Oxytocin receptor signaling	0.0002131
Muscle contraction_Regulation of eNOS activity in cardiomyocytes	0.0003691
Transcription_CREB pathway	0.0004241
Development_EDNRB signaling	0.001031
NGF activation of NF-kB	0.001106
Development_Neurotrophin family signaling	0.00123
Development_Slit-Robo signaling	0.001335
Transport_ACM3 in salivary glands	0.001431
Development_WNT signaling pathway. Part 2	0.001526
Development_BMP signaling	0.002239
Muscle contraction_ GPCRs in the regulation of smooth muscle tone	0.002402
Cell adhesion_Endothelial cell contacts by non-junctional mechanisms	0.002804
Immune response_MIF - the neuroendocrine-macrophage connector	0.002845
Cell adhesion_Tight junctions	0.003541
Cell adhesion_Cadherin-mediated cell adhesion	0.004051
Development_Hedgehog and PTH signaling pathways in bone and cartilage development	0.00408
Development_Gastrin in differentiation of the gastric mucosa	0.004677
Cell adhesion_Cell-matrix glycoconjugates	0.004677
Development_ERBB-family signaling	0.005336
Development_PACAP signaling in neural cells	0.005336
Neurophysiological process_Mu-type opioid receptor-mediated analgesia	0.007648
Development_FGF2-dependent induction of EMT	0.008723
G-protein signaling_Regulation of cAMP levels by ACM	0.01079
Development_GDNF family signaling	0.01198
Development_TGF-beta-dependent induction of EMT via RhoA, PI3K and ILK.	0.01198
Muscle contraction_Oxytocin signaling in uterus and mammary gland	0.01244
Cell adhesion_Alpha-4 integrins in cell migration and adhesion	0.01302
Apoptosis and survival_Role of CDK5 in neuronal death and survival	0.01302
Transport_Alpha-2 adrenergic receptor regulation of ion channels	0.01327
Neurophysiological process_Dopamine D2 receptor signaling in CNS	0.01327
Cell adhesion_Plasmin signaling	0.01469
Neurophysiological process_Long-term depression in cerebellum	0.01611
Development_A2B receptor: action via G-protein alpha s	0.01768
G-protein signaling_H-RAS regulation pathway	0.01842
Apoptosis and survival_NGF signaling pathway	0.02209
Blood coagulation_Blood coagulation	0.02273
Neurophysiological process_GABA-A receptor life cycle	0.0251
Muscle contraction_nNOS Signaling in Skeletal Muscle	0.0251
Translation_Non-genomic (rapid) action of Androgen Receptor	0.02512
Development_Role of Activin A in cell differentiation and proliferation	0.02512
Apoptosis and survival_NO synthesis and signaling	0.02711
Apoptosis and survival_Anti-apoptotic TNFs/NF-kB/Bcl-2 pathway	0.02765
Neurophysiological process_Role of CDK5 in presynaptic signaling	0.02834
Development_Thrombospondin-1 signaling	0.02834
Blood coagulation_GPCRs in platelet aggregation	0.02902
Muscle contraction_ACM regulation of smooth muscle contraction	0.02933
Immune response_PIP3 signaling in B lymphocytes	0.03034
Reproduction_GnRH signaling	0.03103
Development_EDG3 signaling pathway	0.0332
Development_VEGF signaling and activation	0.0332
Development_A2A receptor signaling	0.0332
Cell adhesion_Gap junctions	0.03554
Transcription_Androgen Receptor nuclear signaling	0.03939
Development_VEGF signaling via VEGFR2 - generic cascades	0.03939
Signal transduction_Calcium signaling	0.03939
ATP metabolism	0.04163
Neurophysiological process_ACM regulation of nerve impulse	0.04273
Immune response_ICOS pathway in T-helper cell	0.04273
Cytoskeleton remodeling_TGF, WNT and cytoskeletal remodeling	0.0437
Development_PIP3 signaling in cardiac myocytes	0.04624
Cytoskeleton remodeling_Thyroliberin in cytoskeleton remodeling	0.04814
Muscle contraction_Role of kappa-type opioid receptor in heart	0.04814
Cell adhesion_Integrin-mediated cell adhesion and migration	0.04991

## Sheet: CD44+K27+ unique pathway maps
Name	pValue
Immune response_NFAT in immune response	0.0002756
Immune response_TCR and CD28 co-stimulation in activation of NF-kB	0.001079
Development_EPO-induced MAPK pathway	0.001684
Immune response_NF-AT signaling and leukocyte interactions	0.001828
Immune response_T cell receptor signaling pathway	0.002878
Immune response_CD28 signaling	0.003304
Blood coagulation_GPVI-dependent platelet activation	0.003533
Regulation of lipid metabolism_Insulin regulation of glycogen metabolism	0.003533
Triacylglycerol metabolism p.2	0.003881
Immune response_Th17 cell differentiation	0.005195
G-protein signaling_RhoA regulation pathway	0.006746
Development_FGF-family signaling	0.007318
Immune response_Antigen presentation by MHC class II	0.007958
Immune response_Th1 and Th2 cell differentiation	0.0106
Transport_RAB3 regulation pathway	0.01081
Immune response_PIP3 signaling in B lymphocytes	0.01212
Development_EPO-induced PI3K/AKT pathway and Ca(2+) influx	0.01292
Neurophysiological process_Olfactory transduction	0.02159
Immune response_BCR pathway	0.02374
Immune response_Fc epsilon RI pathway	0.0249
Cell cycle_Sister chromatid cohesion	0.02586
Cell cycle_Initiation of mitosis	0.03285
Glycolysis and gluconeogenesis (short map)	0.03972
Immune response_CD16 signaling in NK cells	0.04439
Regulation of lipid metabolism_RXR-dependent regulation of lipid metabolism via PPAR, RAR and VDR	0.04592
Apoptosis and survival_Granzyme A signaling	0.04592
Development_Osteopontin signaling in osteoclasts	0.04592

## Sheet: CD24+K27+ unique GO processes
Name	pValue
cell-cell signaling	1.795e-42
neurogenesis	4.934e-24
generation of neurons	2.6e-23
organ morphogenesis	9.952e-22
neuron differentiation	2.08e-20
skeletal system development	3.092e-19
pattern specification process	7.519e-19
forebrain development	1.608e-16
regulation of secretion	5.123e-16
ion homeostasis	9.812e-16
brain development	1.312e-15
circulatory system process	1.346e-15
blood circulation	1.346e-15
chemical homeostasis	1.475e-15
cyclic-nucleotide-mediated signaling	4.014e-15
regionalization	5.445e-14
localization	7.187e-14
neuron projection morphogenesis	7.344e-14
cellular ion homeostasis	9.623e-14
neuron development	1.348e-13
negative regulation of signaling pathway	1.652e-13
second-messenger-mediated signaling	1.71e-13
regulation of cellular localization	1.781e-13
cAMP-mediated signaling	1.98e-13
elevation of cytosolic calcium ion concentration	2.623e-13
cellular chemical homeostasis	2.83e-13
regulation of cyclase activity	3.461e-13
regulation of lyase activity	4.373e-13
regulation of adenylate cyclase activity	5.102e-13
homeostatic process	5.79e-13
G-protein signaling, coupled to cyclic nucleotide second messenger	6.105e-13
regulation of blood pressure	7.343e-13
regulation of cAMP metabolic process	1.413e-12
embryonic skeletal system development	1.619e-12
ion transport	1.691e-12
positive regulation of multicellular organismal process	2.008e-12
regulation of amine transport	2.021e-12
sex differentiation	2.384e-12
regulation of signaling pathway	2.844e-12
cell projection morphogenesis	3.067e-12
cyclic nucleotide metabolic process	3.465e-12
skeletal system morphogenesis	3.811e-12
regulation of cAMP biosynthetic process	4.006e-12
regulation of tube size	4.099e-12
cellular cation homeostasis	5.11e-12
cell part morphogenesis	5.614e-12
G-protein signaling, coupled to cAMP nucleotide second messenger	7.143e-12
regulation of dopamine secretion	7.725e-12
regulation of neurological system process	7.832e-12
neuron projection development	7.998e-12
regulation of vasoconstriction	8.19e-12
regulation of catecholamine secretion	9.302e-12
metal ion transport	9.994e-12
regulation of blood vessel size	1.361e-11
development of primary sexual characteristics	2.585e-11
positive regulation of adenylate cyclase activity by G-protein signaling pathway	4.078e-11
regulation of adenylate cyclase activity involved in G-protein signaling pathway	4.078e-11
activation of adenylate cyclase activity by G-protein signaling pathway	4.078e-11
cation transport	7.609e-11
cellular homeostasis	8.225e-11
embryonic skeletal system morphogenesis	1.093e-10
extracellular matrix organization	1.195e-10
regulation of organ morphogenesis	1.306e-10
smooth muscle contraction	1.497e-10
cell projection organization	1.814e-10
tissue morphogenesis	1.928e-10
regulation of transmission of nerve impulse	2.033e-10
learning	3.067e-10
secretion	3.495e-10
cAMP metabolic process	4.27e-10
regulation of heart rate	4.592e-10
mesenchymal cell differentiation	5.419e-10
vascular process in circulatory system	6.18e-10
nucleoside monophosphate metabolic process	7.188e-10
response to alkaloid	1.096e-09
associative learning	1.178e-09
regulation of Wnt receptor signaling pathway	1.333e-09
mesenchyme development	1.598e-09
inhibition of adenylate cyclase activity by G-protein signaling pathway	2.039e-09
negative regulation of adenylate cyclase activity	2.116e-09
negative regulation of lyase activity	2.116e-09
negative regulation of cyclase activity	2.116e-09
regulation of transmembrane transport	2.279e-09
calcium ion transport	2.587e-09
gonad development	3.028e-09
cartilage development	3.651e-09
anterior/posterior pattern formation	4.732e-09
neurotransmitter transport	4.94e-09
regulation of synaptic transmission	5.611e-09
regulation of synaptic transmission, glutamatergic	6.073e-09
muscle structure development	6.107e-09
regulation of membrane potential	6.706e-09
regulation of canonical Wnt receptor signaling pathway	8.316e-09
muscle tissue development	8.901e-09
appendage development	9.034e-09
limb development	9.034e-09
reproductive structure development	1.035e-08
regulation of epithelial cell proliferation	1.126e-08
regulation of gene-specific transcription	1.15e-08
divalent metal ion transport	1.174e-08
regulation of nervous system development	1.188e-08
activation of phospholipase C activity by G-protein coupled receptor protein signaling pathway coupled to IP3 second messenger	1.319e-08
regulation of ion transmembrane transport	1.469e-08
striated muscle tissue development	1.469e-08
negative regulation of Wnt receptor signaling pathway	1.549e-08
mesenchymal cell development	1.549e-08
Wnt receptor signaling pathway	1.592e-08
negative regulation of cell proliferation	1.62e-08
sensory perception of pain	1.782e-08
regulation of growth	1.849e-08
cyclic nucleotide biosynthetic process	1.895e-08
axon guidance	2.056e-08
startle response	2.313e-08
synapse organization	2.582e-08
regulation of lipid metabolic process	2.65e-08
response to lithium ion	2.707e-08
muscle organ development	2.916e-08
ERK1 and ERK2 cascade	2.967e-08
spinal cord development	3.324e-08
positive regulation of signaling pathway	3.412e-08
collagen fibril organization	3.589e-08
positive regulation of vasoconstriction	3.67e-08
regulation of phosphorus metabolic process	5.041e-08
regulation of phosphate metabolic process	5.041e-08
regulation of phosphorylation	5.24e-08
regulation of calcium ion transport via voltage-gated calcium channel activity	5.352e-08
negative regulation of developmental process	6.025e-08
cGMP metabolic process	7.885e-08
regulation of glutamate secretion	8.733e-08
regulation of synaptic transmission, GABAergic	8.733e-08
phasic smooth muscle contraction	9.414e-08
regulation of homeostatic process	9.595e-08
limbic system development	1.014e-07
positive regulation of nitrogen compound metabolic process	1.015e-07
regulation of transcription from RNA polymerase II promoter	1.016e-07
skeletal muscle organ development	1.088e-07
development of primary male sexual characteristics	1.167e-07
appendage morphogenesis	1.263e-07
limb morphogenesis	1.263e-07
feeding behavior	1.418e-07
male sex differentiation	1.688e-07
digestion	1.693e-07
skeletal muscle tissue development	1.693e-07
negative regulation of secretion	1.821e-07
negative regulation of transmission of nerve impulse	1.826e-07
response to tropane	1.872e-07
response to cocaine	1.872e-07
regulation of cellular component organization	2.298e-07
negative regulation of blood pressure	2.505e-07
negative regulation of neurological system process	2.507e-07
ureteric bud development	2.511e-07
positive regulation of biosynthetic process	2.549e-07
establishment of localization	2.648e-07
positive regulation of MAPKKK cascade	2.692e-07
negative regulation of transport	2.767e-07
transport	2.944e-07
embryonic appendage morphogenesis	2.994e-07
embryonic limb morphogenesis	2.994e-07
response to drug	3.022e-07
homophilic cell adhesion	3.134e-07
calcium ion transport into cytosol	3.198e-07
multicellular organismal response to stress	3.203e-07
neural crest cell differentiation	3.332e-07
regulation of neurotransmitter transport	3.332e-07
positive regulation of secretion	3.379e-07
positive regulation of nucleobase, nucleoside, nucleotide and nucleic acid metabolic process	3.593e-07
negative regulation of nucleotide metabolic process	3.682e-07
regulation of smooth muscle contraction	3.845e-07
transmembrane transport	4.137e-07
sex determination	4.852e-07
growth	5.195e-07
di-, tri-valent inorganic cation transport	5.228e-07
embryonic pattern specification	5.762e-07
regulation of systemic arterial blood pressure mediated by a chemical signal	6.169e-07
secretion by cell	6.392e-07
positive regulation of cellular biosynthetic process	6.927e-07
cytosolic calcium ion transport	6.942e-07
ossification	7.181e-07
regulation of ion transmembrane transporter activity	7.225e-07
regulation of cell development	7.244e-07
regulation of transporter activity	7.473e-07
osteoblast differentiation	7.484e-07
negative regulation of cAMP metabolic process	7.73e-07
male gonad development	8.203e-07
regulation of postsynaptic membrane potential	8.374e-07
phosphoinositide-mediated signaling	8.875e-07
regulation of systemic arterial blood pressure	9.065e-07
hindbrain development	9.083e-07
cell fate commitment	9.652e-07
regulation of synapse organization	9.993e-07
endocrine system development	1.032e-06
positive regulation of heart rate	1.126e-06
regulation of transmembrane transporter activity	1.132e-06
cerebral cortex development	1.143e-06
regulation of hormone secretion	1.15e-06
epithelium development	1.151e-06
positive regulation of blood pressure	1.247e-06
positive regulation of metabolic process	1.248e-06
regulation of behavior	1.347e-06
canonical Wnt receptor signaling pathway	1.358e-06
ameboidal cell migration	1.358e-06
digestive system development	1.385e-06
negative regulation of canonical Wnt receptor signaling pathway	1.398e-06
non-canonical Wnt receptor signaling pathway	1.418e-06
negative regulation of cyclic nucleotide metabolic process	1.446e-06
negative regulation of systemic arterial blood pressure	1.446e-06
regulation of gene-specific transcription from RNA polymerase II promoter	1.489e-06
visual learning	1.521e-06
positive regulation of synaptic transmission	1.593e-06
negative regulation of BMP signaling pathway	1.714e-06
positive regulation of vasodilation	1.714e-06
vasoconstriction	1.907e-06
skin development	1.985e-06
response to estrogen stimulus	2.028e-06
generation of a signal involved in cell-cell signaling	2.096e-06
signal release	2.096e-06
regulation of neurogenesis	2.297e-06
dopamine metabolic process	2.474e-06
neural crest cell development	2.604e-06
positive regulation of ossification	2.604e-06
synapse assembly	2.604e-06
tissue remodeling	2.631e-06
regulation of metabolic process	2.706e-06
gland development	2.756e-06
regulation of vasodilation	2.767e-06
neurotransmitter secretion	2.875e-06
mesenchymal to epithelial transition	3.049e-06
negative regulation of synaptic transmission, glutamatergic	3.049e-06
somite development	3.212e-06
regulation of neurotransmitter secretion	3.39e-06
regulation of peptide hormone secretion	3.4e-06
response to morphine	3.759e-06
response to isoquinoline alkaloid	3.759e-06
epidermis morphogenesis	3.759e-06
activation of protein kinase activity	3.953e-06
membrane depolarization	4.016e-06
regulation of cell migration	4.069e-06
regulation of organ formation	4.238e-06
positive regulation of bone mineralization	4.238e-06
chondroitin sulfate metabolic process	4.372e-06
negative regulation of metabolic process	4.536e-06
muscle cell differentiation	4.812e-06
positive regulation of transmission of nerve impulse	4.996e-06
regulation of heart contraction	5.209e-06
regulation of cell motility	5.61e-06
negative regulation of cAMP biosynthetic process	5.709e-06
intracellular signaling pathway	6.051e-06
kidney epithelium development	6.139e-06
regulation of cellular component movement	6.226e-06
regulation of peptide secretion	6.242e-06
regulation of peptide transport	6.242e-06
intracellular signal transduction	6.403e-06
negative regulation of nitrogen compound metabolic process	6.436e-06
cellular component organization	6.806e-06
regulation of sequestering of calcium ion	7.071e-06
odontogenesis	7.141e-06
regulation of nitrogen compound metabolic process	7.436e-06
renal system process	7.576e-06
regulation of nucleobase, nucleoside, nucleotide and nucleic acid metabolic process	8.524e-06
negative regulation of epithelial cell proliferation	8.961e-06
nucleoside monophosphate biosynthetic process	8.961e-06
morphogenesis of a branching structure	9.118e-06
positive regulation of neurological system process	9.35e-06
regulation of transmembrane receptor protein serine/threonine kinase signaling pathway	9.357e-06
positive regulation of cellular metabolic process	9.865e-06
positive regulation of receptor internalization	1.001e-05
regulation of receptor internalization	1.001e-05
regulation of inositol phosphate biosynthetic process	1.001e-05
negative regulation of nucleobase, nucleoside, nucleotide and nucleic acid metabolic process	1.006e-05
cAMP catabolic process	1.01e-05
negative regulation of nucleotide biosynthetic process	1.01e-05
negative regulation of cyclic nucleotide biosynthetic process	1.01e-05
regulation of cGMP metabolic process	1.05e-05
positive regulation of small GTPase mediated signal transduction	1.05e-05
regulation of aldosterone metabolic process	1.125e-05
positive regulation of odontogenesis of dentine-containing tooth	1.125e-05
positive regulation of transcription from RNA polymerase II promoter	1.133e-05
regulation of cell fate commitment	1.133e-05
ureteric bud morphogenesis	1.143e-05
positive regulation of synaptic transmission, GABAergic	1.21e-05
male sex determination	1.21e-05
developmental induction	1.226e-05
cell-cell signaling involved in cell fate commitment	1.226e-05
negative regulation of transcription from RNA polymerase II promoter	1.239e-05
regulation of chemotaxis	1.303e-05
regulation of cell adhesion	1.375e-05
axis specification	1.389e-05
diencephalon development	1.438e-05
immune system process	1.449e-05
genitalia development	1.542e-05
mechanoreceptor differentiation	1.676e-05
blood vessel remodeling	1.676e-05
epithelial cell morphogenesis	1.742e-05
positive regulation of cGMP metabolic process	1.742e-05
chondroitin sulfate proteoglycan metabolic process	1.742e-05
nerve-nerve synaptic transmission	1.763e-05
tube morphogenesis	1.848e-05
regulation of hormone levels	1.963e-05
negative regulation of ion transport	1.992e-05
development of primary female sexual characteristics	2.067e-05
negative regulation of transmembrane receptor protein serine/threonine kinase signaling pathway	2.151e-05
negative regulation of angiogenesis	2.162e-05
regulation of calcium ion-dependent exocytosis	2.18e-05
cGMP biosynthetic process	2.18e-05
fear response	2.214e-05
eating behavior	2.214e-05
regulation of exocytosis	2.226e-05
negative regulation of glutamate secretion	2.269e-05
regulation of odontogenesis of dentine-containing tooth	2.269e-05
regulation of platelet activation	2.269e-05
positive regulation of gene expression	2.332e-05
ovulation cycle process	2.345e-05
renal vesicle development	2.347e-05
righting reflex	2.347e-05
regulation of BMP signaling pathway	2.551e-05
regulation of calcium ion transport into cytosol	2.551e-05
desensitization of G-protein coupled receptor protein signaling pathway	2.609e-05
release of sequestered calcium ion into cytosol	2.609e-05
negative regulation of sequestering of calcium ion	2.609e-05
negative adaptation of signaling pathway	2.609e-05
adaptation of signaling pathway	2.609e-05
Wnt receptor signaling pathway, calcium modulating pathway	2.609e-05
regulation of binding	2.698e-05
proteoglycan metabolic process	2.708e-05
morphogenesis of an epithelium	2.739e-05
negative regulation of biosynthetic process	2.745e-05
regulation of cell fate specification	2.752e-05
cyclic nucleotide catabolic process	2.752e-05
tail morphogenesis	2.752e-05
tooth mineralization	2.758e-05
dorsal/ventral pattern formation	2.763e-05
cellular component organization or biogenesis	2.777e-05
ovulation cycle	2.784e-05
regulation of insulin secretion	2.792e-05
negative regulation of synaptic transmission	2.896e-05
male genitalia development	3.059e-05
regulation of systemic arterial blood pressure by hormone	3.108e-05
negative regulation of cellular metabolic process	3.224e-05
response to nicotine	3.244e-05
developmental growth	3.311e-05
palate development	3.328e-05
hormone metabolic process	3.653e-05
regulation of cellular metabolic process	3.698e-05
orbitofrontal cortex development	3.7e-05
dentate gyrus development	3.7e-05
negative regulation of protein binding	3.814e-05
enteric nervous system development	3.987e-05
proximal/distal pattern formation	4.134e-05
nitric oxide mediated signal transduction	4.223e-05
peptide cross-linking	4.223e-05
positive regulation of heart contraction	4.223e-05
regulation of cardiac muscle tissue growth	4.296e-05
negative regulation of steroid biosynthetic process	4.296e-05
insemination	4.296e-05
regulation of cardiac muscle tissue development	4.296e-05
positive regulation of response to stimulus	4.36e-05
positive regulation of transcription	4.438e-05
collagen metabolic process	4.823e-05
paraxial mesoderm formation	4.845e-05
olfactory bulb interneuron differentiation	4.845e-05
midbrain-hindbrain boundary development	4.845e-05
response to fungicide	4.845e-05
long-term synaptic potentiation	4.845e-05
morphogenesis of a branching epithelium	5.032e-05
transmembrane receptor protein serine/threonine kinase signaling pathway	5.032e-05
regulation of G-protein coupled receptor protein signaling pathway	5.066e-05
regulation of cellular component size	5.093e-05
positive regulation of cell differentiation	5.093e-05
skeletal muscle fiber development	5.133e-05
negative regulation of cell development	5.136e-05
negative regulation of catalytic activity	5.217e-05
negative regulation of cellular biosynthetic process	5.312e-05
cellular response to retinoic acid	5.439e-05
regulation of excitatory postsynaptic membrane potential	5.439e-05
behavioral defense response	5.439e-05
positive regulation of canonical Wnt receptor signaling pathway	5.459e-05
regulation of hormone metabolic process	5.459e-05
negative regulation of endothelial cell migration	5.459e-05
positive regulation of Ras protein signal transduction	5.459e-05
negative regulation of cell growth	5.562e-05
regulation of body fluid levels	5.579e-05
negative regulation of hormone secretion	5.951e-05
muscle fiber development	5.951e-05
female sex differentiation	6.118e-05
positive regulation of Wnt receptor signaling pathway	6.146e-05
stem cell development	6.146e-05
response to mechanical stimulus	6.243e-05
regulation of biomineral tissue development	6.394e-05
negative regulation of synaptic transmission, GABAergic	6.644e-05
regulation of muscle organ development	6.951e-05
cellular response to vitamin A	7.083e-05
neural crest cell migration	7.083e-05
sensory perception of mechanical stimulus	7.728e-05
branching involved in ureteric bud morphogenesis	7.915e-05
regulation of cell growth	8.205e-05
negative regulation of cell fate commitment	9.094e-05
regulation of prostatic bud formation	9.275e-05
positive regulation of inositol phosphate biosynthetic process	9.275e-05
peptide cross-linking via chondroitin 4-sulfate glycosaminoglycan	9.275e-05
sperm ejaculation	9.275e-05
regulation of cGMP biosynthetic process	9.565e-05
regulation of heart growth	9.565e-05
regulation of cell projection organization	9.622e-05
neuromuscular process controlling balance	9.752e-05
multicellular organismal macromolecule metabolic process	9.752e-05
positive regulation of cell cycle process	0.0001023
embryonic forelimb morphogenesis	0.0001057
regulation of biosynthetic process	0.0001071
sensory perception	0.0001095
positive regulation of RNA metabolic process	0.0001116
regulation of actin filament bundle assembly	0.0001167
cell differentiation in spinal cord	0.0001167
positive regulation of macromolecule biosynthetic process	0.0001186
regulation of bone mineralization	0.0001215
pituitary gland development	0.0001215
oogenesis	0.0001216
negative regulation of neurogenesis	0.0001274
regulation of neuron projection development	0.0001277
regulation of aldosterone biosynthetic process	0.0001299
histone H3-T6 phosphorylation	0.0001299
positive regulation of natriuresis	0.0001299
positive regulation of somatostatin secretion	0.0001299
response to ozone	0.0001299
dermatome development	0.0001299
positive regulation of amine transport	0.0001338
positive regulation of transcription, DNA-dependent	0.0001344
organ induction	0.0001374
cGMP-mediated signaling	0.0001374
somatic stem cell maintenance	0.0001374
negative regulation of cell adhesion	0.0001442
response to toxin	0.0001464
chondrocyte differentiation	0.0001478
positive regulation of angiogenesis	0.000148
negative regulation of transcription	0.0001497
response to other organism	0.0001544
activation of transmembrane receptor protein tyrosine kinase activity	0.0001585
regulation of systemic arterial blood pressure by norepinephrine-epinephrine	0.0001585
serotonin receptor signaling pathway	0.0001585
activation of adenylate cyclase activity by dopamine receptor signaling pathway	0.0001585
vascular smooth muscle contraction	0.0001585
behavioral response to cocaine	0.0001585
female gonad development	0.0001606
regulation of cell morphogenesis involved in differentiation	0.0001623
regulation of cell morphogenesis	0.0001623
cAMP biosynthetic process	0.0001624
negative regulation of blood vessel endothelial cell migration	0.0001624
positive regulation of synaptic transmission, glutamatergic	0.0001624
regeneration	0.0001671
regulation of striated muscle tissue development	0.000171
exocytosis	0.0001716
regulation of cellular biosynthetic process	0.0001719
multicellular organismal metabolic process	0.0001755
regulation of synaptic plasticity	0.0001755
positive regulation of cell adhesion	0.00018
positive regulation of gene-specific transcription	0.0001851
response to organic nitrogen	0.0001913
respiratory system development	0.0001913
regulation of synaptogenesis	0.0001918
dopamine receptor signaling pathway	0.0001918
copulation	0.000193
negative regulation of cell size	0.0001945
positive regulation of odontogenesis	0.0001962
skin morphogenesis	0.0001962
renal vesicle morphogenesis	0.0001962
regulation of cAMP-mediated signaling	0.0001962
negative regulation of programmed cell death	0.0001982
striated muscle cell differentiation	0.0002188
multicellular organismal reproductive process	0.0002194
multicellular organism reproduction	0.0002194
regulation of cellular catabolic process	0.00022
positive regulation of response to external stimulus	0.0002237
digestive tract morphogenesis	0.0002261
cellular response to stimulus	0.0002321
regulation of protein binding	0.0002338
positive regulation of cGMP biosynthetic process	0.0002411
regulation of cardiac muscle cell proliferation	0.0002411
consequence of signal transmission	0.0002411
regulation of cell adhesion mediated by integrin	0.0002411
negative regulation of ion transmembrane transporter activity	0.0002411
regulation of synaptic transmission, dopaminergic	0.0002411
regulation of membrane protein ectodomain proteolysis	0.0002411
cartilage development involved in endochondral bone morphogenesis	0.0002411
smooth muscle cell differentiation	0.0002411
regulation of endothelial cell migration	0.0002533
positive regulation of cellular component organization	0.0002555
regulation of acetylcholine secretion	0.0002604
rostrocaudal neural tube patterning	0.0002604
positive regulation of neurotransmitter transport	0.0002604
nucleoside monophosphate catabolic process	0.0002659
positive regulation of monooxygenase activity	0.0002659
neurological system process involved in regulation of systemic arterial blood pressure	0.0002659
pancreas development	0.0002682
positive regulation of hormone secretion	0.0002697
negative regulation of cell differentiation	0.0002711
regulation of primary metabolic process	0.0002722
endocrine process	0.0002748
cardiac muscle tissue development	0.00028
establishment of cell polarity	0.0002867
hormone biosynthetic process	0.0002867
positive regulation of macromolecule metabolic process	0.0003019
negative regulation of transcription, DNA-dependent	0.0003072
epithelial tube morphogenesis	0.0003138
receptor metabolic process	0.0003175
autonomic nervous system development	0.0003296
BMP signaling pathway	0.000332
regulation of axonogenesis	0.0003409
central nervous system neuron differentiation	0.0003436
regulation of dopamine metabolic process	0.0003478
embryonic digit morphogenesis	0.0003523
negative regulation of gene-specific transcription	0.0003563
establishment or maintenance of cell polarity	0.0003577
regulation of morphogenesis of a branching structure	0.0003588
detection of mechanical stimulus involved in sensory perception	0.0003598
cerebral cortex GABAergic interneuron migration	0.0003672
cellular response to temperature stimulus	0.0003672
paraxial mesodermal cell fate commitment	0.0003672
paraxial mesodermal cell differentiation	0.0003672
auditory behavior	0.0003672
vasodilation by norepinephrine-epinephrine involved in regulation of systemic arterial blood pressure	0.0003672
regulation of somatostatin secretion	0.0003672
interneuron migration from the subpallium to the cortex	0.0003672
histone-threonine phosphorylation	0.0003672
cerebral cortex GABAergic interneuron development	0.0003672
behavioral response to ethanol	0.0003689
cGMP catabolic process	0.0003689
negative regulation of cell fate specification	0.0003689
negative regulation of platelet activation	0.0003689
respiratory tube development	0.0003752
mesangial cell development	0.0003809
skeletal muscle fiber adaptation	0.0003809
luteinizing hormone signaling pathway	0.0003809
regulation of estrogen receptor binding	0.0003809
activation of adenylate cyclase activity by serotonin receptor signaling pathway	0.0003809
negative regulation of estrogen receptor binding	0.0003809
mesangial cell differentiation	0.0003809
regulation of vesicle-mediated transport	0.000393
positive regulation of peptide hormone secretion	0.0003991
positive regulation of branching involved in ureteric bud morphogenesis	0.0004074
sprouting angiogenesis	0.0004074
positive regulation of membrane protein ectodomain proteolysis	0.0004074
low-density lipoprotein particle remodeling	0.0004074
paraxial mesoderm morphogenesis	0.0004074
establishment of tissue polarity	0.0004074
negative regulation of lipid biosynthetic process	0.0004243
regulation of embryonic development	0.0004243
protein oligomerization	0.0004299
response to mineralocorticoid stimulus	0.0004302
neural tube development	0.0004304
regulation of mesenchymal cell proliferation	0.0004428
stem cell maintenance	0.0004428
branching morphogenesis of a tube	0.0004457
myeloid cell differentiation	0.0004487
regulation of action potential in neuron	0.000463
membrane hyperpolarization	0.000479
negative regulation of RNA metabolic process	0.0004884
negative regulation of smooth muscle contraction	0.0004893
lipoprotein transport	0.0004893
mitotic cell cycle G1/S DNA damage checkpoint	0.0004893
prepulse inhibition	0.0004893
response to cortisol stimulus	0.0004893
negative regulation of amine transport	0.0004893
regulation of hormone biosynthetic process	0.0004893
positive regulation of cell migration	0.0004922
positive regulation of cell motility	0.0004922
positive regulation of chemotaxis	0.0004996
synaptic vesicle transport	0.0005025
regulation of transcription regulator activity	0.0005209
regulation of blood coagulation	0.0005219
female gamete generation	0.0005324
hindbrain morphogenesis	0.0005402
inner ear receptor cell differentiation	0.0005402
forelimb morphogenesis	0.0005402
positive regulation of smooth muscle contraction	0.0005402
positive regulation of cell development	0.0005578
B cell activation	0.000575
glycosaminoglycan metabolic process	0.0005828
formation of primary germ layer	0.0005828
circadian rhythm	0.0005952
regulation of receptor recycling	0.000612
cellular response to dexamethasone stimulus	0.000612
negative chemotaxis	0.000612
intracellular protein kinase cascade	0.0006164
signal transmission via phosphorylation event	0.0006164
embryonic digestive tract development	0.0006284
regulation of sodium ion transport	0.0006284
hair follicle morphogenesis	0.0006284
histidine family amino acid catabolic process	0.0006359
histidine catabolic process	0.0006359
negative regulation of exocytosis	0.0006359
metanephric nephron morphogenesis	0.0006359
regulation of transcription from RNA polymerase II promoter by nuclear hormone receptor	0.0006359
positive regulation of blood pressure by epinephrine-norepinephrine	0.0006359
hemopoietic stem cell proliferation	0.0006359
striated muscle cell development	0.0006582
sensory perception of light stimulus	0.0006583
visual perception	0.0006583
positive regulation of cellular component movement	0.0006683
lung development	0.0006703
bone morphogenesis	0.0006724
positive regulation of peptide secretion	0.0006724
oocyte maturation	0.000673
regulation of norepinephrine secretion	0.000673
regulation of long-term neuronal synaptic plasticity	0.0006731
regulation of monooxygenase activity	0.0006731
positive regulation of GTPase activity	0.0006731
response to biotic stimulus	0.000676
negative regulation of cellular macromolecule biosynthetic process	0.0006878
positive regulation of neurogenesis	0.0007334
carbohydrate homeostasis	0.0007397
glucose homeostasis	0.0007397
positive regulation of lipid biosynthetic process	0.0007549
neural precursor cell proliferation	0.0007549
regulation of DNA binding	0.0007715
developmental growth involved in morphogenesis	0.0007764
excretion	0.0007853
positive regulation of epithelial cell proliferation involved in lung morphogenesis	0.0008074
artery smooth muscle contraction	0.0008074
metanephric renal vesicle morphogenesis	0.0008074
tonic smooth muscle contraction	0.0008074
positive regulation of the force of heart contraction by epinephrine-norepinephrine	0.0008074
desensitization of G-protein coupled receptor protein signaling pathway by arrestin	0.0008074
inhibition of adenylate cyclase activity by dopamine receptor signaling pathway	0.0008074
mesenchymal to epithelial transition involved in metanephros morphogenesis	0.0008074
skeletal muscle adaptation	0.0008074
hindbrain radial glia guided cell migration	0.0008074
regulation of adrenocorticotropin secretion	0.0008074
bone trabecula formation	0.0008074
cellular response to glucocorticoid stimulus	0.0008208
cellular response to corticosteroid stimulus	0.0008208
negative regulation of gene expression	0.0008352
behavioral fear response	0.0008501
response to amphetamine	0.0008501
amine transport	0.000866
regulation of organelle organization	0.0008831
regulation of response to stress	0.0008881
negative regulation of chemotaxis	0.0008881
middle ear morphogenesis	0.0008881
regulation of branching involved in ureteric bud morphogenesis	0.0008881
drinking behavior	0.0008881
activation of protein kinase C activity by G-protein coupled receptor protein signaling pathway	0.0009003
negative regulation of lipid catabolic process	0.0009073
regulation of catecholamine metabolic process	0.0009073
body fluid secretion	0.0009123
response to cAMP	0.0009147
bone development	0.0009239
mesoderm morphogenesis	0.0009239
response to bacterium	0.0009697
negative regulation of insulin secretion	0.0009941
muscle cell development	0.001014
tube formation	0.001022
regulation of purine nucleotide catabolic process	0.001022
regulation of nucleotide catabolic process	0.001022
histidine family amino acid metabolic process	0.001025
spinal cord association neuron differentiation	0.001025
regulation of natriuresis	0.001025
histidine metabolic process	0.001025
face development	0.001039
embryonic axis specification	0.001039
endochondral bone morphogenesis	0.001052
aminoglycan metabolic process	0.001088
regulation of smooth muscle cell proliferation	0.001141
cellular biogenic amine metabolic process	0.001161
response to axon injury	0.001167
negative regulation of peptide hormone secretion	0.001196
positive regulation of systemic arterial blood pressure	0.001201
behavioral response to pain	0.001201
positive regulation of gene-specific transcription from RNA polymerase II promoter	0.001215
nephron epithelium morphogenesis	0.001251
peptide hormone processing	0.001251
regulation of appetite	0.001251
regulation of inhibitory postsynaptic membrane potential	0.001251
regulation of smooth muscle cell differentiation	0.001251
positive regulation of macrophage derived foam cell differentiation	0.001251
trachea development	0.001251
hormone-mediated signaling pathway	0.001254
positive regulation of fibroblast proliferation	0.001261
digestive system process	0.001261
positive regulation of cell size	0.001276
rhythmic behavior	0.001291
regulation of G1/S transition of mitotic cell cycle	0.001291
G1/S transition checkpoint	0.001291
mitotic cell cycle G1/S transition checkpoint	0.001291
detection of mechanical stimulus	0.001312
embryonic cranial skeleton morphogenesis	0.001312
negative regulation of phosphorus metabolic process	0.001371
negative regulation of phosphate metabolic process	0.001371
regulation of cell death	0.001378
sensory perception of sound	0.001394
positive regulation of cellular carbohydrate metabolic process	0.001431
platelet activation	0.001431
positive regulation of carbohydrate metabolic process	0.001431
negative regulation of peptide secretion	0.001431
regulation of synapse structural plasticity	0.001441
regulation of cortisol biosynthetic process	0.001441
vasodilation by angiotensin involved in regulation of systemic arterial blood pressure	0.001441
trachea submucosa development	0.001441
radial glial cell differentiation	0.001441
cellular response to prostaglandin stimulus	0.001441
ureteric bud formation	0.001441
trachea gland development	0.001441
positive regulation of circadian sleep/wake cycle, wakefulness	0.001441
regulation of circadian sleep/wake cycle, wakefulness	0.001441
hyaluronan biosynthetic process	0.001441
regulation of transcription factor activity	0.001468
response to vitamin	0.001507
positive regulation of epithelial cell proliferation involved in wound healing	0.001522
forebrain neuroblast division	0.001522
lipid glycosylation	0.001522
parental behavior	0.001522
negative regulation of circadian rhythm	0.001522
lymphangiogenesis	0.001522
negative regulation of stress fiber assembly	0.001522
maternal behavior	0.001522
short-term memory	0.001522
regulation of steroid hormone biosynthetic process	0.001522
neuroblast division	0.001522
negative regulation of circadian sleep/wake cycle, sleep	0.001522
positive regulation of the force of heart contraction by chemical signal	0.001522
muscle cell fate commitment	0.001522
collagen biosynthetic process	0.001522
positive regulation of organelle organization	0.001524
auditory receptor cell differentiation	0.001565
nephron epithelium development	0.001565
head morphogenesis	0.001565
regulation of phosphoprotein phosphatase activity	0.001565
negative regulation of heart rate	0.001567
regulation of multicellular organism growth	0.001587
hemopoietic or lymphoid organ development	0.001616
midbrain development	0.00164
myotube differentiation	0.00164
vasculogenesis	0.00171
glomerulus development	0.001717
response to dexamethasone stimulus	0.001717
tongue development	0.001717
keratinocyte proliferation	0.001717
negative regulation of phosphorylation	0.001718
neuron migration	0.001759
positive regulation of cell growth	0.001772
acute inflammatory response	0.001818
cell activation	0.001869
negative regulation of signal transduction	0.001897
neural tube patterning	0.001899
epithelial to mesenchymal transition	0.001899
negative regulation of protein catabolic process	0.001899
regulation of apoptosis	0.001902
mesoderm formation	0.001952
neuroblast proliferation	0.002009
regulation of systemic arterial blood pressure by renin-angiotensin	0.002009
regulation of cell division	0.002017
regulation of coagulation	0.002017
neuron recognition	0.002029
regulation of protein amino acid phosphorylation	0.002044
regulation of programmed cell death	0.002052
endocytosis	0.002108
membrane invagination	0.002108
negative regulation of macromolecule biosynthetic process	0.002171
negative regulation of binding	0.002201
regulation of neuronal synaptic plasticity	0.002239
response to vitamin D	0.002239
regulation of organic acid transport	0.002279
positive regulation of muscle contraction	0.002279
cellular response to metal ion	0.002279
G-protein coupled receptor internalization	0.002293
histamine transport	0.002293
regulation of vesicle fusion	0.002293
regulation of gastrulation	0.002293
regulation of gamma-aminobutyric acid secretion	0.002293
regulation of penile erection	0.002293
Leydig cell differentiation	0.002293
nephron morphogenesis	0.002304
olfactory bulb development	0.002304
positive regulation of nitric-oxide synthase activity	0.002304
labyrinthine layer morphogenesis	0.002304
regulation of cholesterol efflux	0.002304
icosanoid transport	0.002304
mating	0.002366
nerve development	0.002366
ventricular cardiac muscle tissue development	0.002366
ventricular cardiac muscle tissue morphogenesis	0.002366
lymphocyte proliferation	0.002378
hemopoiesis	0.002412
regulation of cell-substrate adhesion	0.002437
negative regulation of macromolecule metabolic process	0.002463
positive regulation of Ras GTPase activity	0.002487
adrenal gland development	0.002487
positive regulation of positive chemotaxis	0.002487
regulation of cellular amine metabolic process	0.002545
collagen catabolic process	0.002545
regulation of RNA metabolic process	0.002553
stem cell differentiation	0.002559
olfactory bulb interneuron development	0.002583
negative regulation of protein import into nucleus, translocation	0.002583
fever	0.002583
diet induced thermogenesis	0.002583
positive regulation of heart rate by epinephrine-norepinephrine	0.002583
cerebellar granular layer morphogenesis	0.002583
lateral sprouting from an epithelium	0.002583
cell migration in hindbrain	0.002583
bleb assembly	0.002583
cerebellar granular layer development	0.002583
sexual reproduction	0.002592
leukocyte activation	0.00271
protein heterooligomerization	0.002715
purine nucleotide biosynthetic process	0.002726
response to amine stimulus	0.002769
regulation of positive chemotaxis	0.003022
head development	0.003022
multicellular organismal catabolic process	0.003022
olfactory lobe development	0.003029
muscle adaptation	0.003029
face morphogenesis	0.003029
motor axon guidance	0.003029
lymphocyte activation	0.003045
regulation of transcription, DNA-dependent	0.003086
SMAD protein signal transduction	0.003184
neutrophil chemotaxis	0.003219
notochord development	0.003236
cardiac myofibril assembly	0.003236
anterior/posterior axis specification, embryo	0.003236
tripartite regional subdivision	0.003236
mesodermal cell fate commitment	0.003236
negative regulation of glial cell differentiation	0.003236
estrous cycle phase	0.003236
G-protein signaling, coupled to cGMP nucleotide second messenger	0.003236
grooming behavior	0.003236
vesicle-mediated transport	0.003336
embryonic epithelial tube formation	0.003386
negative regulation of cell adhesion mediated by integrin	0.003407
intestine smooth muscle contraction	0.003407
gastro-intestinal system smooth muscle contraction	0.003407
bombesin receptor signaling pathway	0.003407
positive regulation of skeletal muscle tissue growth	0.003407
satellite cell maintenance involved in skeletal muscle regeneration	0.003407
calcium ion-dependent exocytosis of neurotransmitter	0.003407
negative regulation of synaptogenesis	0.003407
negative regulation of hormone metabolic process	0.003407
Spemann organizer formation	0.003407
negative regulation of catecholamine metabolic process	0.003407
oogenesis stage	0.003407
positive regulation of tooth mineralization	0.003407
dopamine catabolic process	0.003407
negative regulation of hormone biosynthetic process	0.003407
activation of phospholipase C activity by serotonin receptor signaling pathway	0.003407
regulation of systemic arterial blood pressure by vasopressin	0.003407
cellular response to zinc ion	0.003407
negative regulation of dopamine metabolic process	0.003407
protein heterotrimerization	0.003407
directional locomotion	0.003407
baroreceptor response to decreased systemic arterial blood pressure	0.003407
ureter development	0.003407
norepinephrine-epinephrine vasoconstriction involved in regulation of systemic arterial blood pressure	0.003407
fourth ventricle development	0.003407
negative regulation of protein amino acid phosphorylation	0.003413
mononuclear cell proliferation	0.003413
regulation of oxidoreductase activity	0.003559
tissue regeneration	0.003559
peripheral nervous system development	0.003559
regulation of protein localization	0.003601
neuromuscular junction development	0.003643
circadian behavior	0.003643
labyrinthine layer development	0.003737
epithelial tube formation	0.003751
regulation of protein import into nucleus	0.003751
regulation of fibroblast proliferation	0.003751
synaptic vesicle exocytosis	0.003792
positive regulation of cell division	0.003792
positive regulation of axonogenesis	0.003792
calcium ion transmembrane transport	0.003829
leukocyte proliferation	0.003829
melanocyte differentiation	0.003913
negative regulation of cell-cell adhesion	0.003913
cerebellar cortex morphogenesis	0.003913
somatic stem cell division	0.003913
negative regulation of blood coagulation	0.003938
positive regulation of nuclear division	0.003938
positive regulation of actin filament bundle assembly	0.003938
stem cell division	0.003938
positive regulation of mitosis	0.003938
regulation of cellular component biogenesis	0.004055
regulation of systemic arterial blood pressure by baroreceptor feedback	0.004059
chorio-allantoic fusion	0.004059
positive regulation of amino acid transport	0.004059
cellular response to estradiol stimulus	0.004059
axon extension involved in axon guidance	0.004059
embryonic skeletal joint morphogenesis	0.004059
cerebral cortex GABAergic interneuron differentiation	0.004059
positive regulation of skeletal muscle tissue development	0.004059
positive regulation of calcium ion transport via voltage-gated calcium channel activity	0.004059
mesenchymal cell proliferation	0.004059
negative regulation of actin filament bundle assembly	0.004059
tachykinin receptor signaling pathway	0.004059
positive regulation of gamma-aminobutyric acid secretion	0.004059
regulation of the force of heart contraction by chemical signal	0.004059
detection of calcium ion	0.004059
striated muscle adaptation	0.004059
regulation of systemic arterial blood pressure by carotid sinus baroreceptor feedback	0.004059
negative regulation of MAP kinase activity	0.004063
cytoskeleton-dependent intracellular transport	0.004286
regulation of cell activation	0.004326
response to corticosterone stimulus	0.004358
positive regulation of mesenchymal cell proliferation	0.004358
organ regeneration	0.004394
reduction of cytosolic calcium ion concentration	0.004428
positive regulation of protein tyrosine kinase activity	0.004428
C21-steroid hormone biosynthetic process	0.004428
inflammatory response	0.004478
cellular response to peptide hormone stimulus	0.004571
regulation of cellular response to stress	0.004641
response to carbohydrate stimulus	0.004658
protein maturation by peptide bond cleavage	0.004819
synaptic transmission, glutamatergic	0.00482
cerebellum morphogenesis	0.00482
nucleobase, nucleoside and nucleotide biosynthetic process	0.004827
nucleobase, nucleoside, nucleotide and nucleic acid biosynthetic process	0.004827
positive regulation of receptor-mediated endocytosis	0.004974
pigment cell differentiation	0.004974
regulation of meiosis	0.004974
neuron fate specification	0.004974
brain morphogenesis	0.004974
endothelial cell migration	0.005175
actin filament-based movement	0.005175
anterior/posterior axis specification	0.005175
cellular response to vitamin	0.005243
peptide hormone secretion	0.005243
regulation of cell proliferation in bone marrow	0.005258
regulation of anagen	0.005258
inhibition of adenylate cyclase activity by opioid receptor signaling pathway	0.005258
fused antrum stage	0.005258
regulation of apoptosis in bone marrow	0.005258
myoblast cell differentiation involved in skeletal muscle regeneration	0.005258
negative regulation of aldosterone biosynthetic process	0.005258
negative regulation of cortisol biosynthetic process	0.005258
substrate-dependent cell migration, cell contraction	0.005258
negative regulation of aldosterone metabolic process	0.005258
cell proliferation involved in metanephros development	0.005258
ovarian cumulus expansion	0.005258
regulation of atrial cardiomyocyte membrane depolarization	0.005258
positive regulation of cell proliferation in bone marrow	0.005258
positive regulation of canonical Wnt receptor signaling pathway involved in controlling pancreatic B cell proliferation	0.005258
embryonic leg morphogenesis	0.005258
negative regulation of protein ubiquitination involved in ubiquitin-dependent protein catabolic process	0.005258
negative regulation of negative chemotaxis	0.005258
negative regulation of apoptosis in bone marrow	0.005258
kidney smooth muscle tissue development	0.005258
phenylethylamine metabolic process	0.005258
integrin biosynthetic process	0.005258
response to light stimulus	0.005323
regulation of endothelial cell proliferation	0.005332
cytokine production	0.005332
sensory perception of taste	0.005352
T cell activation	0.005429
regulation of intracellular protein transport	0.005438
heterocycle metabolic process	0.005442
cell-matrix adhesion	0.005533
regulation of circadian sleep/wake cycle	0.005843
cerebellar cortex development	0.005843
synaptic transmission, cholinergic	0.005843
regulation of circadian sleep/wake cycle, sleep	0.005843
response to oxygen levels	0.005859
natriuresis	0.005903
regulation of establishment of planar polarity	0.005903
genitalia morphogenesis	0.005903
Wnt receptor signaling pathway, planar cell polarity pathway	0.005903
blastoderm segmentation	0.005903
diuresis	0.005903
positive regulation of steroid biosynthetic process	0.005903
negative regulation of organic acid transport	0.005903
regulation of amino acid transport	0.005903
catecholamine biosynthetic process	0.005903
regulation of JUN kinase activity	0.005993
regulation of glial cell differentiation	0.005995
mammary gland development	0.005996
protein processing	0.005996
potassium ion homeostasis	0.006015
chondrocyte development	0.006015
positive regulation of neurotransmitter secretion	0.006015
chondroitin sulfate biosynthetic process	0.006015
serotonin metabolic process	0.006015
bone remodeling	0.006105
positive regulation of catecholamine secretion	0.006232
regulation of ATPase activity	0.006232
renal water homeostasis	0.006232
response to stress	0.006326
protein maturation	0.00637
flavone metabolic process	0.006447
aggressive behavior	0.006447
negative regulation of cellular amine metabolic process	0.006447
response to defense-related nitric oxide production by other organism involved in symbiotic interaction	0.006447
positive regulation of neutrophil chemotaxis	0.006447
cellular potassium ion homeostasis	0.006447
negative regulation of nervous system development	0.006447
somatic recombination of T cell receptor gene segments	0.006447
T cell receptor V(D)J recombination	0.006447
cerebral cortex tangential migration	0.006447
renal control of peripheral vascular resistance involved in regulation of systemic arterial blood pressure	0.006447
positive regulation of response to food	0.006447
glucocorticoid biosynthetic process	0.006447
negative regulation of cAMP-mediated signaling	0.006447
metanephric mesenchyme development	0.006447
glomerular visceral epithelial cell differentiation	0.006447
convergent extension involved in axis elongation	0.006447
response to defense-related host nitric oxide production	0.006447
negative regulation of neurotransmitter transport	0.006447
glomerular epithelium development	0.006447
operant conditioning	0.006447
positive regulation of glycogen catabolic process	0.006447
regulation of skeletal muscle tissue growth	0.006447
renal filtration cell differentiation	0.006447
megakaryocyte differentiation	0.006447
branching morphogenesis of a nerve	0.006447
brain segmentation	0.006447
somatic diversification of T cell receptor genes	0.006447
glomerular epithelial cell differentiation	0.006447
central nervous system segmentation	0.006447
generation of ovulation cycle rhythm	0.006447
regulation of blood vessel size by renin-angiotensin	0.006447
positive regulation of appetite	0.006447
negative regulation of cellular component organization	0.006483
hair follicle development	0.006572
hair cycle process	0.006572
molting cycle process	0.006572
peptide secretion	0.006676
actin filament-based process	0.006828
regulation of actin filament-based process	0.006939
protein amino acid phosphorylation	0.00695
body morphogenesis	0.00702
circadian sleep/wake cycle process	0.00702
positive regulation of multicellular organismal metabolic process	0.00702
glycosaminoglycan biosynthetic process	0.00702
post-embryonic development	0.007026
cardiac muscle contraction	0.007157
positive regulation of oxidoreductase activity	0.007157
regulation of protein secretion	0.007273
regulation of gliogenesis	0.007346
monovalent inorganic cation homeostasis	0.007455
regulation of establishment of protein localization	0.007572
neural retina development	0.007692
cell fate commitment involved in formation of primary germ layers	0.007692
positive regulation of lipid storage	0.007692
actin-mediated cell contraction	0.007692
embryonic digestive tract morphogenesis	0.007692
regulation of cholesterol biosynthetic process	0.007692
gamete generation	0.007697
ventral spinal cord development	0.007705
multicellular organismal water homeostasis	0.007705
positive regulation of transporter activity	0.007705
regulation of endocrine process	0.007705
positive regulation of fatty acid biosynthetic process	0.007705
parturition	0.007705
cell proliferation in forebrain	0.007705
embryonic camera-type eye development	0.007705
positive regulation of leukocyte migration	0.007938
T cell proliferation	0.007938
regulation of cytoskeleton organization	0.008027
negative regulation of protein kinase activity	0.00812
cellular aromatic compound metabolic process	0.008164
cell maturation	0.0082
cellular response to nutrient	0.008284
regulation of osteoblast differentiation	0.008284
positive regulation of ERK1 and ERK2 cascade	0.008339
oocyte development	0.008339
regulation of axon extension	0.008339
proteoglycan biosynthetic process	0.008364
negative regulation of coagulation	0.008364
patterning of blood vessels	0.008364
response to methylmercury	0.008509
relaxation of vascular smooth muscle	0.008509
regulation of feeding behavior	0.008509
extracellular matrix assembly	0.008509
dopamine transport	0.008509
positive regulation of cholesterol esterification	0.008509
inner ear receptor stereocilium organization	0.008509
forebrain morphogenesis	0.008509
regulation of actin cytoskeleton organization	0.008728
regulation of protein catabolic process	0.008829
positive regulation of binding	0.008992
calcium-mediated signaling	0.009072
regulation of lipid catabolic process	0.009072
positive regulation of stress fiber assembly	0.009414
regulation of cholesterol metabolic process	0.009414
renal system process involved in regulation of systemic arterial blood pressure	0.009414
positive regulation of organic acid transport	0.009414
immune response	0.009431
cell growth	0.009465
eye morphogenesis	0.009572
morphogenesis of embryonic epithelium	0.009579
regulation of nucleocytoplasmic transport	0.009579
oocyte differentiation	0.009662
positive regulation of cAMP metabolic process	0.009662
positive regulation of cAMP biosynthetic process	0.009662
nucleotide biosynthetic process	0.009693
molting cycle	0.009734
hair cycle	0.009734
regulation of muscle cell apoptosis	0.009826
subpallium development	0.009826
skeletal muscle tissue regeneration	0.009826
mesonephros development	0.009826
long-chain fatty acid transport	0.009888
circadian sleep/wake cycle	0.009888
social behavior	0.009888
regulation of leukocyte chemotaxis	0.009888
regulation of lymphocyte proliferation	0.01005
negative regulation of protein serine/threonine kinase activity	0.01016
cellular response to inorganic substance	0.01033
regulation of dephosphorylation	0.01033
response to radiation	0.0105
neuron fate commitment	0.01054
regulation of leukocyte migration	0.01054
negative regulation of calcium ion-dependent exocytosis	0.01068
catecholamine catabolic process	0.01068
diol catabolic process	0.01068
negative regulation of norepinephrine secretion	0.01068
negative regulation of gamma-aminobutyric acid secretion	0.01068
negative regulation of smooth muscle cell differentiation	0.01068
male genitalia morphogenesis	0.01068
regulation of heart induction	0.01068
negative regulation of astrocyte differentiation	0.01068
positive regulation of protein kinase C signaling cascade	0.01068
positive regulation of calcium ion-dependent exocytosis	0.01068
catechol catabolic process	0.01068
regulation of protein kinase C signaling cascade	0.01068
kidney mesenchyme development	0.01068
gamma-aminobutyric acid secretion	0.01068
positive regulation of receptor recycling	0.01068
mesonephric duct development	0.01068
cardiac left ventricle morphogenesis	0.01068
tangential migration from the subventricular zone to the olfactory bulb	0.01068
regulation of glucocorticoid biosynthetic process	0.01068
glomerulus vasculature development	0.01068
regulation of mononuclear cell proliferation	0.01077
hormone transport	0.01101
negative regulation of cell projection organization	0.01121
cell-substrate adhesion	0.01123
response to insulin stimulus	0.01132
regulation of meiotic cell cycle	0.01138
protein-lipid complex remodeling	0.01138
cardiac cell development	0.01138
cardiac muscle cell development	0.01138
macromolecular complex remodeling	0.01138
plasma lipoprotein particle remodeling	0.01138
coagulation	0.01154
blood coagulation	0.01154
positive regulation of sodium ion transport	0.0116
positive regulation of hormone metabolic process	0.0116
neutrophil activation	0.0116
positive regulation of hormone biosynthetic process	0.0116
regulation of cholesterol esterification	0.0116
inositol phosphate-mediated signaling	0.0116
hyaluronan metabolic process	0.0116
positive regulation of dopamine secretion	0.0116
sperm motility	0.0116
detection of visible light	0.0116
aminoglycan biosynthetic process	0.0116
regulation of cell-cell adhesion	0.0117
hormone secretion	0.01171
regulation of mitotic cell cycle	0.01195
leukocyte migration	0.01211
positive regulation of protein transport	0.01211
negative regulation of gliogenesis	0.01233
trabecula formation	0.01233
regulation of G2/M transition of mitotic cell cycle	0.01233
dorsal spinal cord development	0.01233
morphogenesis of an epithelial fold	0.01233
acrosome reaction	0.01233
retinal ganglion cell axon guidance	0.01233
spinal cord patterning	0.01233
metabotropic glutamate receptor signaling pathway	0.01233
glycerolipid catabolic process	0.01233
regulation of leukocyte proliferation	0.01234
cellular nitrogen compound biosynthetic process	0.01274
positive regulation of osteoblast differentiation	0.01277
neuroprotection	0.01277
multi-organism process	0.0129
regulation of JNK cascade	0.01305
regulation of GTP catabolic process	0.01319
regulation of GTPase activity	0.01319
negative regulation of kinase activity	0.01319
cellular response to lipid	0.01353
regulation of fatty acid biosynthetic process	0.01353
response to transforming growth factor beta stimulus	0.01361
axis elongation	0.01361
cellular localization	0.01375
positive regulation of cell-substrate adhesion	0.01469
behavioral interaction between organisms	0.01469
kidney mesenchyme morphogenesis	0.01501
proline transmembrane transport	0.01501
bud outgrowth involved in lung branching	0.01501
positive regulation of dopamine uptake	0.01501
sclerotome development	0.01501
interleukin-12 production	0.01501
positive regulation of catecholamine uptake involved in synaptic transmission	0.01501
response to nickel ion	0.01501
cellular response to hydrostatic pressure	0.01501
interleukin-10 production	0.01501
proximal/distal axis specification	0.01501
negative regulation of interleukin-13 production	0.01501
regulation of mesenchymal to epithelial transition involved in metanephros morphogenesis	0.01501
negative regulation of non-canonical Wnt receptor signaling pathway	0.01501
negative regulation of acetylcholine secretion	0.01501
regulation of negative chemotaxis	0.01501
Wnt receptor signaling pathway involved in forebrain neuroblast division	0.01501
sebaceous gland development	0.01501
establishment of organ orientation	0.01501
axis elongation involved in somitogenesis	0.01501
negative regulation of steroid hormone biosynthetic process	0.01501
positive regulation of cell fate specification	0.01501
forebrain radial glial cell differentiation	0.01501
positive regulation of collateral sprouting in absence of injury	0.01501
negative regulation of chemokine-mediated signaling pathway	0.01501
positive regulation of aldosterone metabolic process	0.01501
regulation of canonical Wnt receptor signaling pathway involved in controlling pancreatic B cell proliferation	0.01501
negative regulation of icosanoid secretion	0.01501
bilirubin conjugation	0.01501
positive regulation of collateral sprouting	0.01501
toll-like receptor 2 signaling pathway	0.01501
Roundabout signaling pathway	0.01501
positive regulation of aldosterone biosynthetic process	0.01501
negative regulation of dopamine receptor signaling pathway	0.01501
negative regulation of glucocorticoid metabolic process	0.01501
negative regulation of glucocorticoid biosynthetic process	0.01501
regulation of cell-cell adhesion mediated by cadherin	0.01501
positive regulation of steroid hormone biosynthetic process	0.01501
negative regulation of planar cell polarity pathway involved in axis elongation	0.01501
caudate nucleus development	0.01501
cellular response to water	0.01501
neutrophil differentiation	0.01501
fungiform papilla development	0.01501
radial glia guided migration of Purkinje cell	0.01501
vitelline membrane formation	0.01501
regulation of chemokine-mediated signaling pathway	0.01501
cellular response to magnesium ion	0.01501
positive regulation of dendritic spine development	0.01501
visceral muscle development	0.01501
positive regulation of smooth muscle cell chemotaxis	0.01501
establishment of anatomical structure orientation	0.01501
negative regulation of fibroblast growth factor production	0.01501
glycine biosynthetic process from serine	0.01501
positive regulation of heart rate involved in baroreceptor response to decreased systemic arterial blood pressure	0.01501
positive regulation of mismatch repair	0.01501
regulation of Rap GTPase activity	0.01501
renin secretion into blood stream	0.01501
negative regulation of gastric acid secretion	0.01501
neuroendocrine cell differentiation	0.01501
positive regulation of neurotransmitter uptake	0.01501
glomerular mesangium development	0.01501
myoblast migration	0.01501
regulation of Wnt receptor signaling pathway, planar cell polarity pathway	0.01501
metanephric mesenchyme morphogenesis	0.01501
chemorepulsion involved in embryonic olfactory bulb interneuron migration	0.01501
lateral sprouting involved in mammary gland duct morphogenesis	0.01501
regulation of planar cell polarity pathway involved in axis elongation	0.01501
regulation of collateral sprouting in absence of injury	0.01501
positive regulation of cell-cell adhesion mediated by cadherin	0.01501
putamen development	0.01501
regulation of non-canonical Wnt receptor signaling pathway	0.01501
vocal learning	0.01501
response to auditory stimulus	0.01501
cellular response to interleukin-4	0.01501
formation of radial glial scaffolds	0.01501
inorganic anion transport	0.01502
regulation of inflammatory response	0.0151
smooth muscle tissue development	0.01524
regulation of microtubule depolymerization	0.01524
cellular response to dsRNA	0.01524
cellular response to oxygen levels	0.01524
regulation of response to food	0.01524
negative regulation of microtubule depolymerization	0.01524
anion homeostasis	0.01524
post-embryonic organ development	0.01524
spinal cord motor neuron differentiation	0.01524
myoblast fusion	0.01524
activation of protein kinase A activity	0.01524
synaptic transmission, GABAergic	0.01524
forebrain regionalization	0.01524
response to water	0.01532
skeletal myofibril assembly	0.01532
relaxation of muscle	0.01532
response to immune response of other organism involved in symbiotic interaction	0.01532
inner ear receptor cell development	0.01532
hypothalamus development	0.01532
response to host immune response	0.01532
chondroitin sulfate proteoglycan biosynthetic process	0.01532
detection of mechanical stimulus involved in sensory perception of sound	0.01532
histone phosphorylation	0.01532
regulation of striated muscle contraction	0.01567
regulation of stress-activated protein kinase signaling cascade	0.01591
cellular amino acid derivative metabolic process	0.01611
positive regulation of cell-cell adhesion	0.01613
response to selenium ion	0.01613
positive regulation of protein binding	0.01613
positive regulation of leukocyte chemotaxis	0.01613
equilibrioception	0.01617
skeletal muscle thin filament assembly	0.01617
epithelial cell proliferation involved in salivary gland morphogenesis	0.01617
di-, tri-valent inorganic anion homeostasis	0.01617
cerebellar granule cell differentiation	0.01617
positive regulation of cholesterol storage	0.01617
negative regulation of GTPase activity	0.01617
ornithine metabolic process	0.01617
positive regulation of phosphoprotein phosphatase activity	0.01617
positive regulation of response to nutrient levels	0.01617
luteolysis	0.01617
cerebellar granular layer formation	0.01617
regulation of tooth mineralization	0.01617
response to interleukin-4	0.01617
positive regulation of vesicle fusion	0.01617
spinal cord motor neuron cell fate specification	0.01617
activation of phospholipase C activity by dopamine receptor signaling pathway	0.01617
activation of phospholipase D activity	0.01617
regulation of vascular smooth muscle contraction	0.01617
positive regulation of response to extracellular stimulus	0.01617
axon choice point recognition	0.01617
opsonization	0.01617
negative regulation of epinephrine secretion	0.01617
notochord morphogenesis	0.01617
phosphate ion homeostasis	0.01617
negative regulation of JUN kinase activity	0.01617
nephric duct development	0.01617
positive regulation of kidney development	0.01617
glycoprotein metabolic process	0.01626
regulation of cytokine production	0.01633
anti-apoptosis	0.01637
developmental maturation	0.01641
insulin secretion	0.01654
heart process	0.01654
heart contraction	0.01654
regulation of transcription	0.01663
response to retinoic acid	0.01704
sodium ion transport	0.01743
activation of immune response	0.01743
gastrulation	0.01746
integrin-mediated signaling pathway	0.01746
peptide transport	0.01777
humoral immune response	0.01778
retina development in camera-type eye	0.01807
hemostasis	0.01813
osteoclast differentiation	0.01857
syncytium formation by plasma membrane fusion	0.01857
erythrocyte development	0.01857
negative regulation of endothelial cell proliferation	0.01857
mesodermal cell differentiation	0.01857
negative regulation of neuron projection development	0.01857
substrate-dependent cell migration	0.01857
outflow tract morphogenesis	0.01857
acute-phase response	0.01862
sodium ion export	0.01862
cell-cell junction organization	0.01893
response to iron ion	0.01896
neuromuscular synaptic transmission	0.01896
negative regulation of multicellular organism growth	0.01971
synaptic transmission, dopaminergic	0.01971
cellular response to amine stimulus	0.01971
receptor guanylyl cyclase signaling pathway	0.01971
cochlea development	0.01971
positive regulation of circadian rhythm	0.01971
alpha-beta T cell activation involved in immune response	0.01971
cellular response to amino acid stimulus	0.01971
sodium ion homeostasis	0.01971
positive regulation of neuroblast proliferation	0.01971
response to interleukin-1	0.01996
defense response	0.01997
regulation of intracellular transport	0.02004
cellular process involved in reproduction	0.02004
negative regulation of axonogenesis	0.02064
smoothened signaling pathway	0.02064
response to amino acid stimulus	0.02073
myelination	0.02073
positive regulation of smooth muscle cell proliferation	0.02073
actomyosin structure organization	0.02074
regulation of immune system process	0.02079
defense response to Gram-positive bacterium	0.02107
negative regulation of transferase activity	0.02173
detection of light stimulus	0.02198
fertilization	0.02204
endothelial cell differentiation	0.02211
positive regulation of exocytosis	0.02211
endocrine pancreas development	0.02211
regulation of nitric-oxide synthase activity	0.02211
regulation of interleukin-1 beta production	0.02211
positive regulation of transcription regulator activity	0.02214
receptor clustering	0.02235
positive regulation of ion transmembrane transporter activity	0.02235
multicellular organismal reproductive behavior	0.02235
catecholamine transport	0.02235
plasma membrane organization	0.02235
positive regulation of cellular catabolic process	0.02289
GMP metabolic process	0.02296
regulation of neutrophil chemotaxis	0.02296
fibril organization	0.02296
very-low-density lipoprotein particle assembly	0.02296
regulation of timing of cell differentiation	0.02296
regulation of epinephrine secretion	0.02296
response to herbicide	0.02296
positive regulation of cell adhesion mediated by integrin	0.02296
negative regulation of amino acid transport	0.02296
cellular response to calcium ion	0.02296
regulation of glucocorticoid metabolic process	0.02296
metanephric nephron tubule development	0.02296
thrombin receptor signaling pathway	0.02296
metanephric nephron epithelium development	0.02296
limb bud formation	0.02296
positive regulation of epidermal growth factor receptor activity	0.02296
lipoprotein catabolic process	0.02296
regulation of development, heterochronic	0.02296
metanephric epithelium development	0.02296
regulation of Ras protein signal transduction	0.02337
eye photoreceptor cell differentiation	0.0235
glucose transport	0.0235
chloride transport	0.02362
response to testosterone stimulus	0.02363
cell fate determination	0.02363
regulation of epithelial cell differentiation	0.02363
positive regulation of lymphocyte proliferation	0.0242
germ cell development	0.02461
amine catabolic process	0.02462
steroid hormone mediated signaling pathway	0.02471
positive regulation of phosphatase activity	0.0248
negative regulation of T cell differentiation	0.0248
striatum development	0.0248
cellular response to organic cyclic substance	0.02547
heterophilic cell-cell adhesion	0.02559
endothelium development	0.02559
plasma lipoprotein particle organization	0.02559
protein-lipid complex subunit organization	0.02559
bone mineralization	0.02559
cellular hormone metabolic process	0.02598
positive regulation of mononuclear cell proliferation	0.02598
regulation of carbohydrate biosynthetic process	0.0264
positive regulation of nitric oxide biosynthetic process	0.0264
regulation of ERK1 and ERK2 cascade	0.0264
negative regulation of protein transport	0.02648
regulation of respiratory gaseous exchange	0.02659
response to magnesium ion	0.02659
positive regulation of endocytosis	0.02687
positive regulation of inflammatory response	0.02687
positive regulation of cytoskeleton organization	0.02689
actin cytoskeleton organization	0.02789
positive regulation of protein secretion	0.02811
response to glucose stimulus	0.02834
regulation of cardiac cell fate specification	0.02858
establishment of lymphocyte polarity	0.02858
musculoskeletal movement, spinal reflex action	0.02858
negative regulation of heart induction by canonical Wnt receptor signaling pathway	0.02858
cell proliferation involved in kidney development	0.02858
activation of phospholipase D activity by G-protein coupled receptor protein signaling pathway	0.02858
regulation of hair follicle maturation	0.02858
regulation of microvillus assembly	0.02858
iris morphogenesis	0.02858
positive regulation of low-density lipoprotein receptor catabolic process	0.02858
regulation of phosphoinositide dephosphorylation	0.02858
regulation of immune complex clearance by monocytes and macrophages	0.02858
positive regulation of hair follicle maturation	0.02858
establishment of planar polarity of embryonic epithelium	0.02858
negative regulation of prostatic bud formation	0.02858
lung induction	0.02858
mesenchymal cell differentiation involved in kidney development	0.02858
regulation of cardioblast cell fate specification	0.02858
cell migration involved in sprouting angiogenesis	0.02858
cloacal septation	0.02858
mammary placode formation	0.02858
proline transport	0.02858
negative regulation of interleukin-5 production	0.02858
muscle cell fate specification	0.02858
protein splicing	0.02858
regulation of platelet-derived growth factor receptor signaling pathway	0.02858
regulation of protein ubiquitination involved in ubiquitin-dependent protein catabolic process	0.02858
canonical Wnt receptor signaling pathway involved in heart development	0.02858
synaptic transmission, glycinergic	0.02858
positive regulation of platelet activation	0.02858
nerve growth factor processing	0.02858
negative regulation of cardioblast cell fate specification	0.02858
establishment of T cell polarity	0.02858
regulation of growth hormone receptor signaling pathway	0.02858
ureter smooth muscle development	0.02858
regulation of fibroblast growth factor production	0.02858
regulation of microvillus organization	0.02858
regulation of cell growth by extracellular stimulus	0.02858
regulation of smooth muscle cell chemotaxis	0.02858
ureter smooth muscle cell differentiation	0.02858
negative regulation of serotonin secretion	0.02858
establishment of meiotic spindle localization	0.02858
regulation of gastric acid secretion	0.02858
negative regulation of tyrosine phosphorylation of Stat5 protein	0.02858
renal vesicle formation	0.02858
tertiary branching involved in mammary gland duct morphogenesis	0.02858
sodium-dependent phosphate transport	0.02858
regulation of serotonin secretion	0.02858
negative regulation of cardiac cell fate specification	0.02858
bioluminescence	0.02858
metanephric mesenchymal cell differentiation	0.02858
negative regulation of mesenchymal cell proliferation	0.02858
inhibition of adenylate cyclase activity by serotonin receptor signaling pathway	0.02858
lung growth	0.02858
regulation of Rap protein signal transduction	0.02858
hypophysis morphogenesis	0.02858
maternal aggressive behavior	0.02858
intein-mediated protein splicing	0.02858
cellular response to water deprivation	0.02858
biphenyl catabolic process	0.02858
response to histamine	0.02858
Wnt receptor signaling pathway involved in heart development	0.02858
reduction of food intake in response to dietary excess	0.02858
positive regulation of immune complex clearance by monocytes and macrophages	0.02858
regulation of axon diameter	0.02858
positive regulation of defense response	0.0287
regulation of lipid transport	0.02896
response to temperature stimulus	0.02896
regulation of neuron apoptosis	0.02896
ensheathment of neurons	0.02921
axon ensheathment	0.02921
cardiac muscle cell differentiation	0.02921
myofibril assembly	0.02939
L-amino acid transport	0.02939
regulation of protein tyrosine kinase activity	0.02942
monoamine transport	0.02942
water homeostasis	0.02942
regulation of small GTPase mediated signal transduction	0.0296
positive regulation of leukocyte proliferation	0.02983
hexose transport	0.03002
regulation of multicellular organismal metabolic process	0.03002
negative regulation of intracellular protein transport	0.03002
positive regulation of stress-activated protein kinase signaling cascade	0.03002
glycerophospholipid metabolic process	0.03052
ventricular septum development	0.03062
response to host defenses	0.03062
embryonic camera-type eye morphogenesis	0.03062
positive regulation of cholesterol efflux	0.03062
oxygen transport	0.03062
cellular response to acid	0.03062
regulation of catenin protein nuclear translocation	0.03062
cerebellar cortex formation	0.03062
response to defenses of other organism involved in symbiotic interaction	0.03062
regulation of icosanoid secretion	0.03062
regulation of respiratory gaseous exchange by neurological system process	0.03062
ionotropic glutamate receptor signaling pathway	0.03062
response to host	0.03062
purine nucleotide metabolic process	0.03099
trachea morphogenesis	0.03107
complement activation, lectin pathway	0.03107
positive regulation of synaptic transmission, cholinergic	0.03107
response to parathyroid hormone stimulus	0.03107
platelet aggregation	0.03107
embryonic viscerocranium morphogenesis	0.03107
positive regulation of insulin-like growth factor receptor signaling pathway	0.03107
lung-associated mesenchyme development	0.03107
two-component signal transduction system (phosphorelay)	0.03107
positive regulation of granulocyte differentiation	0.03107
regulation of cardioblast differentiation	0.03107
detection of mechanical stimulus involved in sensory perception of pain	0.03107
positive regulation of prostaglandin biosynthetic process	0.03107
positive regulation of granule cell precursor proliferation	0.03107
epithelial cell-cell adhesion	0.03107
establishment of planar polarity	0.03107
parasympathetic nervous system development	0.03107
growth hormone secretion	0.03107
regulation of granule cell precursor proliferation	0.03107
apoptosis involved in morphogenesis	0.03107
regulation of prostaglandin biosynthetic process	0.03107
metanephric tubule development	0.03107
superior temporal gyrus development	0.03107
negative regulation of axon extension involved in axon guidance	0.03107
mammary gland formation	0.03107
mesonephric tubule development	0.03107
mesonephric epithelium development	0.03107
regulation of cell cycle process	0.03125
response to food	0.03131
regulation of Notch signaling pathway	0.03131
myoblast differentiation	0.03131
embryonic placenta development	0.03132
regulation of transforming growth factor beta receptor signaling pathway	0.0316
immune effector process	0.03161
response to vitamin A	0.03213
response to hypoxia	0.03224
regulation of protein import into nucleus, translocation	0.03361
positive regulation of JNK cascade	0.03361
monosaccharide transport	0.03369
lung alveolus development	0.03369
tube closure	0.03394
ovarian follicle development	0.03427
positive regulation of neuron differentiation	0.0344
establishment of localization in cell	0.03471
fat cell differentiation	0.03526
regulation of fat cell differentiation	0.03606
in utero embryonic development	0.03646
glycerolipid metabolic process	0.03653
syncytium formation	0.03653
regulation of response to extracellular stimulus	0.03653
negative regulation of fat cell differentiation	0.03653
negative regulation of microtubule polymerization or depolymerization	0.03653
regulation of response to nutrient levels	0.03653
positive regulation of JUN kinase activity	0.03715
cerebral cortex neuron differentiation	0.03717
positive regulation of cholesterol transport	0.03717
negative regulation of muscle organ development	0.03717
positive regulation of heat generation	0.03717
regulation of respiratory system process	0.03717
protein localization at cell surface	0.03717
cellular response to organic nitrogen	0.03717
regulation of astrocyte differentiation	0.03717
convergent extension	0.03717
chemosensory behavior	0.03717
positive regulation of sterol transport	0.03717
mitotic cell cycle checkpoint	0.03737
alpha-beta T cell activation	0.03816
reproductive behavior	0.03816
eye photoreceptor cell development	0.03816
actin cytoskeleton reorganization	0.03816
thymus development	0.03816
positive regulation of lipid transport	0.03816
positive regulation of cytokine secretion	0.03816
cardiac cell differentiation	0.03895
negative regulation of cell activation	0.03895
female pregnancy	0.03967
regulation of endocytosis	0.0398
regulation of cellular carbohydrate metabolic process	0.03992
cellular response to external stimulus	0.04023
immune response-activating signal transduction	0.04032
phosphoinositide metabolic process	0.04032
DNA damage response, signal transduction by p53 class mediator resulting in cell cycle arrest	0.04046
dopamine biosynthetic process	0.04046
triglyceride catabolic process	0.04046
low-density lipoprotein particle clearance	0.04046
negative regulation of protein kinase B signaling cascade	0.04046
cellular response to ethanol	0.04046
morphogenesis of an epithelial bud	0.04046
positive regulation of Notch signaling pathway	0.04046
embryonic placenta morphogenesis	0.04046
maintenance of protein localization in endoplasmic reticulum	0.04046
protein retention in ER lumen	0.04046
regulation of synaptic transmission, cholinergic	0.04046
regulation of circadian sleep/wake cycle, REM sleep	0.04046
cell fate specification	0.04052
erythrocyte differentiation	0.04052
aging	0.04131
response to lipid	0.04176
positive regulation of cell projection organization	0.04183
negative regulation of intracellular transport	0.0419
photoreceptor cell differentiation	0.0419
negative regulation of organelle organization	0.04217
response to hexose stimulus	0.04217
dorsal/ventral neural tube patterning	0.04225
thyroid hormone metabolic process	0.04225
leukocyte differentiation	0.04229
embryonic hindlimb morphogenesis	0.04309
regulation of interleukin-1 production	0.04309
cellular amino acid derivative catabolic process	0.04309
regulation of dendrite development	0.04367
primary neural tube formation	0.04417
negative regulation of peptidyl-tyrosine phosphorylation	0.04446
cell differentiation in hindbrain	0.04446
cellular response to estrogen stimulus	0.04446
skeletal muscle contraction	0.04446
response to monosaccharide stimulus	0.04448
cellular response to extracellular stimulus	0.0448
thyroid-stimulating hormone-secreting cell differentiation	0.04537
regulation of cell projection size	0.04537
positive regulation of cellular pH reduction	0.04537
embryonic olfactory bulb interneuron precursor migration	0.04537
floor plate development	0.04537
vein smooth muscle contraction	0.04537
outer ear morphogenesis	0.04537
cellular response to manganese ion	0.04537
smoothened signaling pathway involved in regulation of granule cell precursor cell proliferation	0.04537
regulation of mismatch repair	0.04537
negative regulation of phosphoprotein phosphatase activity	0.04537
regulation of cardiac muscle cell apoptosis	0.04537
formation of anatomical boundary	0.04537
regulation of systemic arterial blood pressure by endothelin	0.04537
penile erection	0.04537
somatotropin secreting cell differentiation	0.04537
complement receptor mediated signaling pathway	0.04537
cartilage morphogenesis	0.04537
protein amino acid glucuronidation	0.04537
negative regulation of cardiac muscle cell apoptosis	0.04537
negative regulation of Rho GTPase activity	0.04537
central nervous system vasculogenesis	0.04537
leg morphogenesis	0.04537
response to ammonium ion	0.04537
positive regulation of adrenocorticotropin secretion	0.04537
embryonic genitalia morphogenesis	0.04537
negative regulation of cardiac muscle cell proliferation	0.04537
protein import into mitochondrial matrix	0.04537
positive regulation of transforming growth factor-beta2 production	0.04537
positive regulation of circadian sleep/wake cycle, REM sleep	0.04537
trachea cartilage morphogenesis	0.04537
metanephric collecting duct development	0.04537
regulation of dopamine receptor signaling pathway	0.04537
L-serine biosynthetic process	0.04537
left lung development	0.04537
regulation of striated muscle cell apoptosis	0.04537
axon midline choice point recognition	0.04537
positive regulation of membrane potential	0.04537
chemokine-mediated signaling pathway	0.04537
negative regulation of neurotransmitter secretion	0.04537
negative regulation of striated muscle cell apoptosis	0.04537
prostatic bud formation	0.04537
response to anoxia	0.04537
negative regulation of natriuresis	0.04537
diencephalon morphogenesis	0.04537
inhibition of adenylate cyclase activity by muscarinic acetylcholine receptor signaling pathway	0.04537
renal response to blood flow involved in circulatory renin-angiotensin regulation of systemic arterial blood pressure	0.04537
positive regulation of RNA polymerase II transcriptional preinitiation complex assembly	0.04537
meiotic metaphase I	0.04537
lacrimal gland development	0.04537
activation of phospholipase C activity by metabotropic glutamate receptor signaling pathway	0.04537
biphenyl metabolic process	0.04537
mesonephric tubule formation	0.04537
regulation of cytokine secretion	0.04645
positive regulation of fatty acid metabolic process	0.04645
organ growth	0.04645
hindlimb morphogenesis	0.04645
positive regulation of cell cycle	0.04659
regulation of Ras GTPase activity	0.04695
immune response-activating cell surface receptor signaling pathway	0.04734
leukocyte chemotaxis	0.04734
regulation of cholesterol transport	0.0484
regulation of sterol transport	0.0484
response to purine	0.04847

## Sheet: CD44+K27+ GO unique processes
Name	pValue
secretion	4.186e-14
cell-cell signaling	2.34e-13
signal release	9.305e-13
generation of a signal involved in cell-cell signaling	9.305e-13
regulation of secretion	2.244e-12
regulation of organic acid transport	2.874e-12
regulation of amine transport	3.823e-12
secretion by cell	8.247e-12
regulation of synaptic transmission, glutamatergic	1.098e-11
chemical homeostasis	1.634e-11
regulation of amino acid transport	2.638e-11
regulation of transmission of nerve impulse	4e-11
regulation of neurotransmitter secretion	1.075e-10
G-protein signaling, coupled to cyclic nucleotide second messenger	1.184e-10
regulation of gamma-aminobutyric acid secretion	1.548e-10
positive regulation of amine transport	1.565e-10
regulation of synaptic transmission	2.626e-10
regulation of neurotransmitter transport	2.885e-10
negative regulation of amine transport	2.946e-10
regulation of neurological system process	3.468e-10
negative regulation of transmission of nerve impulse	5.782e-10
positive regulation of secretion	7.067e-10
circulatory system process	7.432e-10
blood circulation	7.432e-10
regulation of synaptic transmission, GABAergic	8.111e-10
cellular chemical homeostasis	9.052e-10
negative regulation of organic acid transport	1.181e-09
cyclic-nucleotide-mediated signaling	1.442e-09
response to tropane	2.435e-09
regulation of catecholamine secretion	2.435e-09
response to cocaine	2.435e-09
negative regulation of neurological system process	3.038e-09
G-protein signaling, coupled to cAMP nucleotide second messenger	3.734e-09
regulation of exocytosis	4.054e-09
ion homeostasis	4.422e-09
regulation of adenylate cyclase activity	4.667e-09
cellular ion homeostasis	5.737e-09
ion transport	6.366e-09
regulation of ion transmembrane transport	6.39e-09
defense response	6.841e-09
negative regulation of glutamate secretion	7.905e-09
regulation of cyclase activity	8.02e-09
regulation of cAMP biosynthetic process	8.21e-09
regulation of lyase activity	8.913e-09
negative regulation of amino acid transport	9.5e-09
regulation of cAMP metabolic process	9.981e-09
hormone secretion	1.036e-08
regulation of calcium ion transport via voltage-gated calcium channel activity	1.295e-08
digestion	1.55e-08
mesenchyme development	1.56e-08
regulation of glutamate secretion	1.657e-08
negative regulation of synaptic transmission	2.16e-08
positive regulation of amino acid transport	2.33e-08
positive regulation of gamma-aminobutyric acid secretion	2.33e-08
cAMP-mediated signaling	2.445e-08
negative regulation of synaptic transmission, GABAergic	2.535e-08
regulation of cellular localization	2.555e-08
neuroprotection	3.5e-08
hormone transport	3.687e-08
calcium ion transport into cytosol	4.062e-08
second-messenger-mediated signaling	4.07e-08
elevation of cytosolic calcium ion concentration	6.063e-08
cation transport	6.169e-08
positive regulation of organic acid transport	6.361e-08
cellular homeostasis	6.399e-08
cytosolic calcium ion transport	7.008e-08
regulation of ion transmembrane transporter activity	7.097e-08
regulation of heart contraction	7.286e-08
learning	7.509e-08
localization	9.429e-08
regulation of transmembrane transporter activity	9.685e-08
activation of adenylate cyclase activity by G-protein signaling pathway	9.685e-08
positive regulation of adenylate cyclase activity by G-protein signaling pathway	9.685e-08
regulation of adenylate cyclase activity involved in G-protein signaling pathway	9.685e-08
homeostatic process	9.882e-08
mesenchymal cell development	9.922e-08
metal ion transport	1.078e-07
negative regulation of gamma-aminobutyric acid secretion	1.097e-07
positive regulation of blood pressure	1.108e-07
negative regulation of adenylate cyclase activity	1.127e-07
negative regulation of lyase activity	1.127e-07
negative regulation of cyclase activity	1.127e-07
regulation of tube size	1.134e-07
negative regulation of blood pressure	1.285e-07
peptide hormone secretion	1.315e-07
peptide secretion	1.837e-07
mesenchymal cell differentiation	2.158e-07
positive regulation of multicellular organismal process	2.189e-07
regulation of blood pressure	2.608e-07
positive regulation of heart contraction	2.912e-07
regulation of acetylcholine secretion	3.088e-07
phasic smooth muscle contraction	3.364e-07
peptide transport	3.494e-07
regulation of dopamine secretion	3.808e-07
regulation of membrane potential	4.069e-07
vascular process in circulatory system	4.968e-07
transport	5.01e-07
negative regulation of synaptic transmission, glutamatergic	5.05e-07
regulation of transporter activity	5.163e-07
feeding behavior	5.937e-07
negative regulation of sequestering of calcium ion	6.568e-07
release of sequestered calcium ion into cytosol	6.568e-07
positive regulation of catecholamine secretion	6.568e-07
regulation of blood vessel size	6.638e-07
associative learning	7.161e-07
regulation of transmembrane transport	7.72e-07
regulation of oxidoreductase activity	7.729e-07
negative regulation of cAMP biosynthetic process	7.927e-07
excretion	8.474e-07
cellular cation homeostasis	9.506e-07
establishment of localization	1.015e-06
smooth muscle contraction	1.059e-06
regulation of sequestering of calcium ion	1.201e-06
negative regulation of nucleotide biosynthetic process	1.202e-06
negative regulation of cyclic nucleotide biosynthetic process	1.202e-06
negative regulation of cAMP metabolic process	1.202e-06
positive regulation of calcium ion transport via voltage-gated calcium channel activity	1.246e-06
calcium ion transport	1.345e-06
negative regulation of secretion	1.416e-06
activation of phospholipase C activity by G-protein coupled receptor protein signaling pathway coupled to IP3 second messenger	1.517e-06
membrane hyperpolarization	1.59e-06
regulation of vasoconstriction	1.661e-06
negative regulation of cyclic nucleotide metabolic process	1.769e-06
regulation of inhibitory postsynaptic membrane potential	1.769e-06
vasoconstriction	2.08e-06
nerve-nerve synaptic transmission	2.212e-06
digestive system process	2.357e-06
regulation of peptide hormone secretion	2.385e-06
sensory perception of pain	2.605e-06
regulation of calcium ion-dependent exocytosis	2.689e-06
divalent metal ion transport	2.726e-06
T cell activation	2.726e-06
sensory perception of mechanical stimulus	2.916e-06
regulation of hormone secretion	2.916e-06
regulation of peptide secretion	3.473e-06
regulation of peptide transport	3.473e-06
regulation of synaptic vesicle fusion to presynaptic membrane	3.547e-06
negative regulation of nucleotide metabolic process	3.556e-06
sensory perception of sound	3.712e-06
regulation of feeding behavior	3.772e-06
neural crest cell differentiation	4.422e-06
di-, tri-valent inorganic cation transport	5.327e-06
positive regulation of synaptic transmission, GABAergic	6.017e-06
serotonin receptor signaling pathway	6.017e-06
neurotransmitter secretion	7.928e-06
activation of phospholipase C activity by muscarinic acetylcholine receptor signaling pathway	8.13e-06
positive regulation of ion transmembrane transporter activity	8.75e-06
positive regulation of neurotransmitter transport	9.189e-06
amine transport	9.467e-06
regulation of postsynaptic membrane potential	9.99e-06
exocytosis	1.014e-05
negative regulation of acetylcholine secretion	1.105e-05
T cell differentiation	1.118e-05
regulation of heart rate	1.171e-05
inhibition of adenylate cyclase activity by G-protein signaling pathway	1.179e-05
response to amphetamine	1.257e-05
synapse organization	1.31e-05
calcium-mediated signaling	1.367e-05
positive regulation of transporter activity	1.478e-05
response to alkaloid	1.578e-05
activation of protein kinase C activity by G-protein coupled receptor protein signaling pathway	1.59e-05
behavioral defense response	1.828e-05
neural crest cell development	1.843e-05
positive regulation of fever	1.932e-05
positive regulation of transmission of nerve impulse	1.95e-05
regulation of cellular amine metabolic process	2.379e-05
response to estrogen stimulus	2.405e-05
glucose transport	2.599e-05
regulation of lipid metabolic process	2.672e-05
natriuresis	2.687e-05
drinking behavior	2.687e-05
positive regulation of neurological system process	2.778e-05
loop of Henle development	2.824e-05
neurotransmitter transport	2.857e-05
regulation of insulin secretion	2.995e-05
phosphoinositide-mediated signaling	3.068e-05
response to stress	3.397e-05
hexose transport	3.618e-05
regulation of monooxygenase activity	3.618e-05
negative regulation of systemic arterial blood pressure	3.653e-05
positive regulation of heat generation	3.653e-05
regulation of fever	3.653e-05
negative regulation of oxidoreductase activity	3.653e-05
positive regulation of synaptic transmission, glutamatergic	3.653e-05
regulation of neuron apoptosis	4.037e-05
monosaccharide transport	4.24e-05
activation of phospholipase D activity by G-protein coupled receptor protein signaling pathway	4.347e-05
regulation of phosphoinositide dephosphorylation	4.347e-05
regulation of immune complex clearance by monocytes and macrophages	4.347e-05
positive regulation of immune complex clearance by monocytes and macrophages	4.347e-05
synaptic transmission, glutamatergic	4.508e-05
ERK1 and ERK2 cascade	4.624e-05
regulation of vesicle-mediated transport	4.649e-05
transmembrane transport	5.027e-05
regulation of smooth muscle contraction	5.348e-05
regulation of nitric-oxide synthase activity	5.486e-05
synaptic transmission, cholinergic	5.486e-05
regulation of circadian sleep/wake cycle, sleep	5.486e-05
regulation of circadian sleep/wake cycle	5.486e-05
multicellular organismal reproductive process	5.77e-05
multicellular organism reproduction	5.77e-05
regulation of heat generation	6.37e-05
regulation of dopamine metabolic process	6.37e-05
leukocyte activation	6.536e-05
circadian sleep/wake cycle process	6.625e-05
insulin secretion	6.648e-05
regulation of homeostatic process	6.779e-05
chloride transport	6.806e-05
positive regulation of neurotransmitter secretion	7.138e-05
positive regulation of blood pressure by epinephrine-norepinephrine	7.138e-05
positive regulation of synaptic transmission	7.655e-05
regulation of systemic arterial blood pressure mediated by a chemical signal	7.663e-05
negative regulation of ion transport	7.663e-05
regulation of behavior	7.934e-05
startle response	7.946e-05
monoamine transport	7.946e-05
positive regulation of vasodilation	7.946e-05
prepulse inhibition	8.208e-05
glycerolipid metabolic process	8.644e-05
body fluid secretion	8.728e-05
lipid biosynthetic process	9.023e-05
regulation of synaptic plasticity	9.218e-05
circadian sleep/wake cycle	9.469e-05
positive regulation of vasoconstriction	9.469e-05
positive regulation of smooth muscle contraction	9.469e-05
multicellular organismal response to stress	9.685e-05
mating	0.0001007
positive regulation of heart rate	0.0001043
histamine secretion	0.0001052
dopamine transport	0.0001052
negative regulation of catecholamine secretion	0.0001052
intestine smooth muscle contraction	0.0001069
gastro-intestinal system smooth muscle contraction	0.0001069
chemokine-mediated signaling pathway	0.0001069
negative regulation of neurotransmitter secretion	0.0001069
inhibition of adenylate cyclase activity by muscarinic acetylcholine receptor signaling pathway	0.0001069
positive regulation of tooth mineralization	0.0001069
regulation of systemic arterial blood pressure by vasopressin	0.0001069
norepinephrine-epinephrine vasoconstriction involved in regulation of systemic arterial blood pressure	0.0001069
positive regulation of cytokine secretion	0.0001121
immune response	0.000116
negative regulation of transport	0.0001185
membrane depolarization	0.0001193
regulation of catecholamine metabolic process	0.0001308
catecholamine transport	0.0001308
antigen processing and presentation of exogenous peptide antigen via MHC class II	0.0001308
antigen processing and presentation of peptide antigen via MHC class II	0.0001308
regulation of systemic arterial blood pressure by hormone	0.0001321
behavioral fear response	0.0001321
circadian behavior	0.0001321
positive regulation of MAPKKK cascade	0.0001331
intracellular signaling pathway	0.000134
negative regulation of catalytic activity	0.0001368
ameboidal cell migration	0.0001471
positive regulation of ossification	0.0001481
synapse assembly	0.0001481
inositol phosphate-mediated signaling	0.0001493
regulation of systemic arterial blood pressure by norepinephrine-epinephrine	0.0001493
activation of adenylate cyclase activity by dopamine receptor signaling pathway	0.0001493
positive regulation of dopamine secretion	0.0001493
behavioral response to cocaine	0.0001493
T cell selection	0.0001622
renal water homeostasis	0.0001622
leukotriene biosynthetic process	0.0001622
energy reserve metabolic process	0.0001629
inorganic anion transport	0.0001709
rhythmic behavior	0.0001802
cell activation	0.0001821
positive regulation of response to stimulus	0.000196
icosanoid metabolic process	0.0001986
multicellular organismal water homeostasis	0.0001991
regulation of penile erection	0.0002053
histamine transport	0.0002053
regulation of vesicle fusion	0.0002053
regulation of NAD(P)H oxidase activity	0.0002102
cellular response to temperature stimulus	0.0002102
metanephric loop of Henle development	0.0002102
paraxial mesodermal cell fate commitment	0.0002102
positive regulation of acetylcholine secretion	0.0002102
paraxial mesodermal cell differentiation	0.0002102
negative regulation of neurotransmitter transport	0.0002102
ossification	0.0002301
sensory perception	0.0002366
regulation of systemic arterial blood pressure	0.0002406
blood vessel remodeling	0.0002413
positive regulation of oxidoreductase activity	0.0002413
lymphocyte activation	0.0002503
phospholipid metabolic process	0.0002518
monovalent inorganic cation homeostasis	0.0002642
intracellular signal transduction	0.0002659
estrous cycle phase	0.000275
synaptic transmission, dopaminergic	0.000275
G-protein signaling, coupled to cGMP nucleotide second messenger	0.000275
mesodermal cell fate commitment	0.000275
response to morphine	0.0002775
eating behavior	0.0002775
response to isoquinoline alkaloid	0.0002775
fear response	0.0002775
positive regulation of muscle contraction	0.0002775
cellular lipid metabolic process	0.000287
receptor metabolic process	0.0002896
unsaturated fatty acid metabolic process	0.0002896
defense response to bacterium	0.0003066
immune system process	0.0003095
regulation of multicellular organismal metabolic process	0.0003177
sexual reproduction	0.0003317
tonic smooth muscle contraction	0.0003617
positive regulation of the force of heart contraction by epinephrine-norepinephrine	0.0003617
positive regulation of calcium ion-dependent exocytosis	0.0003617
artery smooth muscle contraction	0.0003617
positive regulation of macrophage chemotaxis	0.0003617
cellular response to glucocorticoid stimulus	0.0003623
icosanoid biosynthetic process	0.0003623
cellular response to corticosteroid stimulus	0.0003623
positive regulation of protein secretion	0.0003668
response to bacterium	0.0003736
visual learning	0.0004117
alkene biosynthetic process	0.0004135
gamete generation	0.0004194
tissue remodeling	0.0004325
carbohydrate transport	0.0004484
regulation of icosanoid secretion	0.0004629
diuresis	0.0004629
cellular anion homeostasis	0.0004629
inflammatory response to antigenic stimulus	0.0004872
dopamine receptor signaling pathway	0.0004872
leukotriene metabolic process	0.0004872
positive regulation of bone mineralization	0.0004872
neuromuscular synaptic transmission	0.0004872
carbohydrate homeostasis	0.0004873
glucose homeostasis	0.0004873
renal system process	0.0004962
establishment or maintenance of polarity of embryonic epithelium	0.0004972
outer medullary collecting duct development	0.0004972
stem cell proliferation	0.0004972
inner medullary collecting duct development	0.0004972
organophosphate metabolic process	0.0005086
unsaturated fatty acid biosynthetic process	0.0005262
regulation of vasodilation	0.0005262
regulation of cytokine secretion	0.0005262
positive regulation of hormone secretion	0.000529
leukocyte differentiation	0.0005511
activation of phospholipase D activity	0.0005691
regulation of vascular smooth muscle contraction	0.0005691
regulation of mononuclear cell migration	0.0005691
regulation of tooth mineralization	0.0005691
regulation of macrophage chemotaxis	0.0005691
positive regulation of the force of heart contraction by chemical signal	0.0005691
activation of phospholipase C activity by dopamine receptor signaling pathway	0.0005691
positive regulation of exocytosis	0.0005703
kidney epithelium development	0.0005703
regulation of protein secretion	0.0005735
nephron tubule development	0.0005847
cell fate commitment involved in formation of primary germ layers	0.0005847
regulation of fatty acid oxidation	0.0005919
positive regulation of response to external stimulus	0.000593
activation of protein kinase activity	0.000647
positive regulation of multicellular organismal metabolic process	0.0006637
germ cell migration	0.0006637
regulation of bone mineralization	0.0006639
positive regulation of acute inflammatory response	0.0006639
cellular monovalent inorganic cation homeostasis	0.0006639
regulation of hormone levels	0.0006755
consequence of signal transmission	0.0007276
thymic T cell selection	0.0007276
renal tubule development	0.0007276
response to nicotine	0.0007425
leukocyte migration	0.0007553
antigen processing and presentation of peptide or polysaccharide antigen via MHC class II	0.000768
water homeostasis	0.000768
positive regulation of heart rate by epinephrine-norepinephrine	0.0008396
cellular response to calcium ion	0.0008396
metanephric nephron tubule development	0.0008396
positive regulation of receptor internalization	0.0008396
regulation of granulocyte chemotaxis	0.0008396
metanephric nephron epithelium development	0.0008396
regulation of receptor internalization	0.0008396
metanephric epithelium development	0.0008396
positive regulation of inflammatory response	0.0008435
insemination	0.0008936
positive regulation of nitric-oxide synthase activity	0.0008936
negative regulation of steroid biosynthetic process	0.0008936
adult heart development	0.0008936
metabotropic glutamate receptor signaling pathway	0.0008936
regulation of fatty acid beta-oxidation	0.0008936
regulation of cytokine production	0.0009174
regulation of circadian rhythm	0.0009211
fatty acid biosynthetic process	0.0009783
antigen processing and presentation of exogenous peptide antigen	0.001013
endocrine process	0.001022
regulation of biomineral tissue development	0.001022
anion homeostasis	0.001085
circadian rhythm	0.001108
phospholipid catabolic process	0.001155
lung-associated mesenchyme development	0.00118
metanephric tubule development	0.00118
regulation of the force of heart contraction by chemical signal	0.00118
induction of programmed cell death in response to chemical stimulus	0.00118
positive regulation of peptide hormone secretion	0.001249
regulation of pH	0.001249
negative regulation of angiogenesis	0.001249
mesodermal cell differentiation	0.001302
cellular response to monosaccharide stimulus	0.001302
cellular response to hexose stimulus	0.001302
regulation of norepinephrine secretion	0.001302
cellular response to glucose stimulus	0.001302
establishment of localization in cell	0.001395
lobar bronchus development	0.001469
activation of adenylate cyclase activity by serotonin receptor signaling pathway	0.001469
sperm competition	0.001469
sensitization	0.001469
nonassociative learning	0.001469
anterior neuropore closure	0.001469
fibroblast proliferation	0.001469
negative regulation of NAD(P)H oxidase activity	0.001469
renal inner medulla development	0.001469
vitamin D catabolic process	0.001469
sperm displacement	0.001469
neuropore closure	0.001469
negative regulation of icosanoid secretion	0.001469
renal outer medulla development	0.001469
regulation of excitatory postsynaptic membrane potential	0.001482
cellular alkene metabolic process	0.001482
glycogen metabolic process	0.001512
regulation of cell division	0.001512
regulation of body fluid levels	0.001546
receptor clustering	0.001549
intestinal absorption	0.001549
cGMP-mediated signaling	0.001549
nucleosome assembly	0.00158
response to amine stimulus	0.001584
cellular monovalent inorganic anion homeostasis	0.001595
monovalent inorganic anion homeostasis	0.001595
paraxial mesoderm formation	0.001595
positive thymic T cell selection	0.001595
maintenance of protein localization in endoplasmic reticulum	0.001595
protein retention in ER lumen	0.001595
cardiac muscle fiber development	0.001595
long-term synaptic potentiation	0.001595
glucan metabolic process	0.001659
positive regulation of peptide secretion	0.001659
cellular glucan metabolic process	0.001659
neural crest cell migration	0.00167
lymphocyte differentiation	0.001706
anion transport	0.00171
response to other organism	0.001713
negative adaptation of signaling pathway	0.001826
adaptation of signaling pathway	0.001826
desensitization of G-protein coupled receptor protein signaling pathway	0.001826
behavioral response to pain	0.001826
cellular response to carbohydrate stimulus	0.001826
muscarinic acetylcholine receptor signaling pathway	0.001826
copulation	0.001826
epithelial to mesenchymal transition	0.001874
regulation of endothelial cell migration	0.001984
regulation of apoptosis	0.001991
chromatin assembly or disassembly	0.002025
chromatin assembly	0.002039
vasculogenesis	0.002061
cellular sodium ion homeostasis	0.002092
negative regulation of monooxygenase activity	0.002092
regulation of mast cell activation	0.002136
nephron epithelium development	0.002136
positive regulation of monooxygenase activity	0.002136
ectoderm development	0.002136
neurological system process involved in regulation of systemic arterial blood pressure	0.002136
regulation of cellular ketone metabolic process	0.002212
regulation of G-protein coupled receptor protein signaling pathway	0.002304
regulation of long-term neuronal synaptic plasticity	0.002336
positive regulation of cAMP metabolic process	0.002336
positive regulation of cAMP biosynthetic process	0.002336
polysaccharide metabolic process	0.002342
phosphoinositide metabolic process	0.002447
regulation of programmed cell death	0.00249
antigen processing and presentation of exogenous antigen	0.002595
positive T cell selection	0.002675
activation of transmembrane receptor protein tyrosine kinase activity	0.002675
vascular smooth muscle contraction	0.002675
positive regulation of circadian sleep/wake cycle, sleep	0.002675
neutrophil activation	0.002675
detection of bacterium	0.002675
negative regulation of heart rate	0.002675
spermatogenesis	0.002777
male gamete generation	0.002777
behavioral interaction between organisms	0.002777
negative regulation of dopamine secretion	0.002895
musculoskeletal movement, spinal reflex action	0.002895
lipoxygenase pathway	0.002895
negative regulation of serotonin secretion	0.002895
regulation of serotonin secretion	0.002895
inhibition of adenylate cyclase activity by serotonin receptor signaling pathway	0.002895
vasodilation by angiotensin involved in regulation of systemic arterial blood pressure	0.002895
in utero embryonic development	0.002947
multi-organism process	0.003051
organic alcohol transport	0.003176
regulation of neuronal synaptic plasticity	0.003253
G-protein coupled receptor internalization	0.003348
regulation of female receptivity	0.003348
regulation of cell death	0.003418
lipid metabolic process	0.003453
negative regulation of hormone secretion	0.003512
muscle fiber development	0.003512
nucleosome organization	0.003648
positive regulation of leukocyte chemotaxis	0.003739
protein-DNA complex assembly	0.003852
cellular localization	0.003883
glycerophospholipid metabolic process	0.00403
positive regulation of circadian rhythm	0.004116
phosphoinositide 3-kinase cascade	0.004116
positive regulation of branching involved in ureteric bud morphogenesis	0.004116
female mating behavior	0.004116
sodium ion homeostasis	0.004116
grooming behavior	0.004116
paraxial mesoderm morphogenesis	0.004116
sodium ion transport	0.004205
T cell differentiation in thymus	0.004215
positive regulation of leukocyte migration	0.00461
T cell proliferation	0.00461
regulation of epithelial cell differentiation	0.00461
response to organic nitrogen	0.004694
regulation of cell projection size	0.004755
bombesin receptor signaling pathway	0.004755
positive regulation of skeletal muscle tissue growth	0.004755
vein smooth muscle contraction	0.004755
negative regulation of dopamine metabolic process	0.004755
cellular response to interferon-gamma	0.004755
negative regulation of fatty acid beta-oxidation	0.004755
complement receptor mediated signaling pathway	0.004755
cartilage morphogenesis	0.004755
glucose import	0.004755
negative regulation of catecholamine metabolic process	0.004755
central nervous system vasculogenesis	0.004755
positive regulation of somatostatin secretion	0.004755
lacrimal gland development	0.004755
activation of phospholipase C activity by serotonin receptor signaling pathway	0.004755
trachea cartilage morphogenesis	0.004755
metanephric collecting duct development	0.004755
negative regulation of mast cell activation	0.004755
fourth ventricle development	0.004755
regulation of collagen biosynthetic process	0.004783
embryonic cranial skeleton morphogenesis	0.004783
regulation of vascular endothelial growth factor production	0.004783
regulation of receptor recycling	0.004983
reduction of cytosolic calcium ion concentration	0.004983
positive regulation of protein tyrosine kinase activity	0.004983
cellular response to dexamethasone stimulus	0.004983
regulation of lipid catabolic process	0.00503
positive regulation of nitric oxide biosynthetic process	0.00503
inflammatory response	0.005075
regulation of fatty acid metabolic process	0.005095
myotube differentiation	0.005371
bone mineralization	0.005371
signal complex assembly	0.005371
regulation of collagen metabolic process	0.005371
regulation of dephosphorylation	0.005477
regulation of JNK cascade	0.005532
positive regulation of cytokine production	0.005609
protein-DNA complex subunit organization	0.005811
regulation of immune response	0.005891
positive regulation of epithelial cell differentiation	0.005952
regulation of branching involved in ureteric bud morphogenesis	0.005952
negative regulation of lipid biosynthetic process	0.006006
patterning of blood vessels	0.006006
positive regulation of endothelial cell migration	0.006006
lymphocyte proliferation	0.006173
cellular defense response	0.006386
intracellular protein kinase cascade	0.006436
signal transmission via phosphorylation event	0.006436
mammary gland development	0.006632
response to monosaccharide stimulus	0.006632
long-chain fatty acid transport	0.006689
social behavior	0.006689
regulation of leukocyte chemotaxis	0.006689
lactation	0.006984
regulation of cellular catabolic process	0.007013
acylglycerol metabolic process	0.007019
regulation of acute inflammatory response	0.007019
leukocyte chemotaxis	0.007019
cellular polysaccharide metabolic process	0.007019
cerebral cortex GABAergic interneuron migration	0.007027
vasodilation by norepinephrine-epinephrine involved in regulation of systemic arterial blood pressure	0.007027
operant conditioning	0.007027
positive regulation of glycogen catabolic process	0.007027
regulation of somatostatin secretion	0.007027
interneuron migration from the subpallium to the cortex	0.007027
negative regulation of cellular amine metabolic process	0.007027
regulation of skeletal muscle tissue growth	0.007027
positive regulation of neutrophil chemotaxis	0.007027
establishment of blood-brain barrier	0.007027
renal control of peripheral vascular resistance involved in regulation of systemic arterial blood pressure	0.007027
striated muscle hypertrophy	0.007027
rhythmic synaptic transmission	0.007027
positive regulation of cartilage development	0.007027
collecting duct development	0.007027
cardiac muscle hypertrophy	0.007027
regulation of blood vessel size by renin-angiotensin	0.007027
cerebral cortex GABAergic interneuron development	0.007027
establishment of endothelial blood-brain barrier	0.007027
glucose metabolic process	0.007252
regulation of leukocyte activation	0.007393
positive regulation of glucose import	0.007422
mononuclear cell proliferation	0.007473
small molecule biosynthetic process	0.00751
positive regulation of defense response	0.007517
negative regulation of programmed cell death	0.007656
carboxylic acid transport	0.007768
neutral lipid metabolic process	0.007947
leukocyte proliferation	0.007947
response to biotic stimulus	0.008009
organic acid transport	0.008036
regulation of blood volume by renin-angiotensin	0.008206
response to dexamethasone stimulus	0.008206
lung epithelium development	0.008206
negative regulation of ion transmembrane transporter activity	0.008206
fat cell differentiation	0.008324
positive regulation of cell size	0.008759
regulation of inflammatory response	0.008837
glycerol ether metabolic process	0.008961
positive regulation of glucose transport	0.009041
glycerolipid biosynthetic process	0.009209
regulation of response to stress	0.009485
peptidoglycan catabolic process	0.009693
positive regulation of wound healing	0.009693
negative regulation of action potential	0.009693
sphingomyelin catabolic process	0.009693
establishment of endothelial barrier	0.009693
desensitization of G-protein coupled receptor protein signaling pathway by arrestin	0.009693
positive regulation of protein kinase C signaling cascade	0.009693
regulation of diuresis	0.009693
lens fiber cell development	0.009693
trachea cartilage development	0.009693
regulation of protein kinase C signaling cascade	0.009693
negative regulation of nerve growth factor receptor signaling pathway	0.009693
negative regulation of fatty acid oxidation	0.009693
gamma-aminobutyric acid secretion	0.009693
long term synaptic depression	0.009693
bronchus development	0.009693
negative regulation of norepinephrine secretion	0.009693
inhibition of adenylate cyclase activity by metabotropic glutamate receptor signaling pathway	0.009693
peptidoglycan metabolic process	0.009693
positive regulation of cell migration	0.009801
positive regulation of cell motility	0.009801
lysosomal transport	0.00993
regulation of stress-activated protein kinase signaling cascade	0.01007
positive regulation of endothelial cell proliferation	0.0101
striated muscle cell development	0.01016
placenta development	0.01032
alcohol metabolic process	0.01041
organic ether metabolic process	0.01065
regulation of leukocyte migration	0.01082
antigen processing and presentation of peptide antigen	0.01082
production of molecular mediator involved in inflammatory response	0.0109
endosome to lysosome transport	0.0109
negative regulation of smooth muscle contraction	0.0109
chaperone mediated protein folding requiring cofactor	0.0109
regulation of vascular permeability	0.0109
response to cortisol stimulus	0.0109
viral genome replication	0.0109
myoblast fusion	0.0109
sensory perception of light stimulus	0.01109
visual perception	0.01109
positive regulation of protein transport	0.01118
regulation of lymphocyte differentiation	0.01118
cell chemotaxis	0.01126
cellular macromolecular complex assembly	0.01136
regulation of cell activation	0.01137
hemopoiesis	0.01185
regulation of nitric oxide biosynthetic process	0.01237
syncytium formation by plasma membrane fusion	0.01241
detection of biotic stimulus	0.01241
outflow tract morphogenesis	0.01241
positive regulation of collagen metabolic process	0.01241
positive regulation of collagen biosynthetic process	0.01241
hexose metabolic process	0.01245
positive regulation of response to extracellular stimulus	0.01273
histamine production involved in inflammatory response	0.01273
short-term memory	0.01273
positive regulation of norepinephrine secretion	0.01273
histamine secretion by mast cell	0.01273
positive regulation of phosphoprotein phosphatase activity	0.01273
skeletal muscle myosin thick filament assembly	0.01273
positive regulation of response to nutrient levels	0.01273
striated muscle myosin thick filament assembly	0.01273
histamine secretion involved in inflammatory response	0.01273
negative regulation of nitric-oxide synthase activity	0.01273
negative regulation of vascular permeability	0.01273
negative regulation of circadian sleep/wake cycle, sleep	0.01273
brain renin-angiotensin system	0.01273
regulation of nerve growth factor receptor signaling pathway	0.01273
negative regulation of circadian rhythm	0.01273
neuron fate determination	0.01273
fat-soluble vitamin catabolic process	0.01273
lymphangiogenesis	0.01273
transepithelial chloride transport	0.01273
cellular response to cytokine stimulus	0.01293
positive regulation of ERK1 and ERK2 cascade	0.01293
cellular response to metal ion	0.01293
positive regulation of JUN kinase activity	0.0132
triglyceride metabolic process	0.0132
positive regulation of cellular catabolic process	0.01323
cellular biogenic amine metabolic process	0.01343
cellular component assembly at cellular level	0.01384
negative regulation of neuron apoptosis	0.01394
positive regulation of receptor-mediated endocytosis	0.01404
multicellular organismal reproductive behavior	0.01404
membrane lipid catabolic process	0.01404
regulation of meiosis	0.01404
negative regulation of lipid catabolic process	0.01404
plasma membrane organization	0.01404
humoral immune response	0.01406
positive regulation of cellular component movement	0.01507
vacuolar transport	0.01522
neutrophil chemotaxis	0.01522
positive regulation of catabolic process	0.01535
regulation of cytokine biosynthetic process	0.01535
'de novo' posttranslational protein folding	0.01579
labyrinthine layer blood vessel development	0.01579
lymph node development	0.01579
antigen processing and presentation	0.01602
regulation of short-term neuronal synaptic plasticity	0.01613
vitamin D metabolic process	0.01613
regulation of neutrophil chemotaxis	0.01613
plasma membrane repair	0.01613
regulation of epinephrine secretion	0.01613
diet induced thermogenesis	0.01613
embryonic placenta development	0.01623
regulation of T cell differentiation	0.01623
regulation of lymphocyte activation	0.0164
response to insulin stimulus	0.01644
brown fat cell differentiation	0.01646
positive regulation of cell division	0.01646
negative regulation of cellular catabolic process	0.01646
aging	0.01654
DNA packaging	0.01691
response to food	0.01765
cell proliferation in forebrain	0.01765
chaperone-mediated protein folding	0.01765
calcium-independent cell-cell adhesion	0.01765
protein localization in endoplasmic reticulum	0.01765
regulation of phosphoprotein phosphatase activity	0.01765
carboxylic acid biosynthetic process	0.01769
organic acid biosynthetic process	0.01769
muscle cell development	0.01817
response to carbohydrate stimulus	0.01818
regulation of cellular response to stress	0.01879
response to hexose stimulus	0.01887
positive regulation of programmed cell death	0.01946
positive regulation of stress fiber assembly	0.01963
syncytium formation	0.01963
regulation of systemic arterial blood pressure by renin-angiotensin	0.01963
arachidonic acid metabolic process	0.01963
regulation of response to extracellular stimulus	0.01963
regulation of response to nutrient levels	0.01963
positive regulation of phosphoinositide 3-kinase cascade	0.01963
renal system process involved in regulation of systemic arterial blood pressure	0.01963
response to interferon-gamma	0.01963
'de novo' protein folding	0.01963
trachea morphogenesis	0.01987
chorio-allantoic fusion	0.01987
cellular chloride ion homeostasis	0.01987
cellular glucose homeostasis	0.01987
chloride ion homeostasis	0.01987
oxygen homeostasis	0.01987
nephron tubule formation	0.01987
cellular response to estradiol stimulus	0.01987
norepinephrine metabolic process	0.01987
cerebral cortex GABAergic interneuron differentiation	0.01987
circadian regulation of gene expression	0.01987
positive regulation of skeletal muscle tissue development	0.01987
carbohydrate metabolic process	0.02003
regulation of multicellular organism growth	0.02155
initiation of viral infection	0.02172
mating behavior	0.02172
regulation of meiotic cell cycle	0.02172
fatty acid metabolic process	0.02177
defense response to Gram-positive bacterium	0.02201
negative regulation of T cell mediated cytotoxicity directed against tumor cell target	0.02232
G1 to G0 transition	0.02232
positive regulation of diuresis	0.02232
intestinal D-glucose absorption	0.02232
negative regulation of nitric-oxide synthase biosynthetic process	0.02232
induction of bacterial agglutination	0.02232
low-density lipoprotein receptor catabolic process	0.02232
inactivation of MAPK activity involved in osmosensory signaling pathway	0.02232
actin filament network formation	0.02232
MAPKKK cascade involved in osmosensory signaling pathway	0.02232
protein kinase C deactivation	0.02232
vitamin D biosynthetic process	0.02232
response to linoleic acid	0.02232
histamine biosynthetic process	0.02232
positive regulation of vitamin D receptor signaling pathway	0.02232
translational attenuation	0.02232
positive regulation of brown fat cell proliferation	0.02232
thymine transport	0.02232
regulation of brown fat cell proliferation	0.02232
circadian temperature homeostasis	0.02232
regulation of T cell mediated cytotoxicity directed against tumor cell target	0.02232
type IV hypersensitivity	0.02232
regulation of transcription involved in G1 phase of mitotic cell cycle	0.02232
negative regulation of T cell mediated immune response to tumor cell	0.02232
positive regulation of epinephrine secretion	0.02232
hypoxanthine transport	0.02232
pro-T cell differentiation	0.02232
negative regulation of glucagon secretion	0.02232
UDP-xylose transport	0.02232
regulation of protein localization	0.02283
generation of precursor metabolites and energy	0.02297
positive regulation of cell death	0.02301
regulation of glucose import	0.02356
cell fate determination	0.02356
regulation of JUN kinase activity	0.02358
regulation of immune system process	0.02371
hemopoietic or lymphoid organ development	0.02392
pancreatic juice secretion	0.02393
inositol phosphate metabolic process	0.02393
myosin filament assembly	0.02393
nephron tubule morphogenesis	0.02393
myosin filament assembly or disassembly	0.02393
negative regulation of autophagy	0.02393
sphingosine metabolic process	0.02393
vacuolar acidification	0.02393
embryonic placenta morphogenesis	0.02393
positive regulation vascular endothelial growth factor production	0.02394
induction of programmed cell death	0.02421
protein amino acid autophosphorylation	0.02487
regulation of ERK1 and ERK2 cascade	0.02517
cellular process involved in reproduction	0.0252
phosphatidylinositol metabolic process	0.02627
positive regulation of nuclear division	0.02627
intermediate filament cytoskeleton organization	0.02627
positive regulation of actin filament bundle assembly	0.02627
positive regulation of mitosis	0.02627
response to starvation	0.0268
cellular response to inorganic substance	0.02684
viral infectious cycle	0.02684
otic vesicle development	0.0283
adult feeding behavior	0.0283
otic vesicle formation	0.0283
gas homeostasis	0.0283
positive regulation of glutamate secretion	0.0283
otic vesicle morphogenesis	0.0283
positive regulation of fatty acid beta-oxidation	0.0283
vitamin catabolic process	0.0283
renal tubule morphogenesis	0.0283
labyrinthine layer development	0.02859
regulation of phosphoinositide 3-kinase cascade	0.02872
induction of apoptosis by extracellular signals	0.02983
positive regulation of cytokine biosynthetic process	0.03031
calcium ion transmembrane transport	0.03031
regulation of glucose transport	0.03039
fatty acid transport	0.03039
regulation of B cell differentiation	0.03128
regulated secretory pathway	0.03128
cerebellar cortex development	0.03128
midgut development	0.03128
regulation of cellular pH	0.03128
small molecule metabolic process	0.03183
developmental maturation	0.03215
cellular macromolecular complex subunit organization	0.03268
hexose transmembrane transport	0.03296
positive regulation of sodium ion transport	0.03296
muscle hypertrophy	0.03296
cellular response to cAMP	0.03296
response to prostaglandin stimulus	0.03296
positive regulation of alpha-beta T cell proliferation	0.03296
astrocyte development	0.03296
transepithelial transport	0.03296
ventricular system development	0.03296
monosaccharide metabolic process	0.03394
placenta blood vessel development	0.03396
polysaccharide catabolic process	0.03396
negative regulation of mitotic cell cycle	0.03396
energy derivation by oxidation of organic compounds	0.03417
positive regulation of immune effector process	0.03424
regulation of endothelial cell proliferation	0.03488
cytokine production	0.03488
immune response-regulating cell surface receptor signaling pathway	0.03649
lipid homeostasis	0.03649
oxygen and reactive oxygen species metabolic process	0.03649
regulation of protein tyrosine kinase activity	0.03676
gastrulation with mouth forming second	0.03676
response to water	0.03789
glycosaminoglycan catabolic process	0.03789
regulation of glycogen catabolic process	0.03789
skeletal myofibril assembly	0.03789
positive regulation of icosanoid secretion	0.03789
regulation of growth hormone secretion	0.03789
mast cell activation involved in immune response	0.03789
positive regulation of leukocyte degranulation	0.03789
positive regulation of prostaglandin secretion	0.03789
regulation of prostaglandin secretion	0.03789
macrophage chemotaxis	0.03789
T cell mediated immunity	0.03789
mast cell degranulation	0.03789
activated T cell proliferation	0.03789
positive regulation of mast cell degranulation	0.03789
positive regulation of mast cell activation involved in immune response	0.03789
germ cell development	0.03959
leukocyte mediated immunity	0.03959
sarcomere organization	0.03967
positive regulation of JNK cascade	0.03967
response to glucose stimulus	0.04034
DNA conformation change	0.04074
cytokine-mediated signaling pathway	0.04074
signal initiation by protein/peptide mediator	0.04191
signal initiation by diffusible mediator	0.04191
initiation of signal transduction	0.04191
positive regulation of leukocyte activation	0.04223
cholesterol homeostasis	0.04262
sterol homeostasis	0.04262
cellular response to organic cyclic substance	0.04262
JAK-STAT cascade	0.04262
reproductive behavior	0.04269
detection of visible light	0.04269
actin cytoskeleton reorganization	0.04269
anatomical structure maturation	0.04269
myeloid cell activation involved in immune response	0.04269
negative regulation of multicellular organism growth	0.04309
cell migration involved in gastrulation	0.04309
cellular response to amino acid stimulus	0.04309
cellular response to amine stimulus	0.04309
sphingomyelin metabolic process	0.04309
negative regulation of axon extension	0.04309
acute inflammatory response to antigenic stimulus	0.04309
dorsal/ventral axis specification	0.04309
mast cell mediated immunity	0.04309
cochlea development	0.04309
negative regulation of receptor recycling	0.04415
immature T cell proliferation	0.04415
establishment of protein localization in membrane	0.04415
cerebellar molecular layer development	0.04415
regulation of atrial cardiomyocyte membrane depolarization	0.04415
establishment of planar polarity involved in nephron morphogenesis	0.04415
positive regulation of prostaglandin-endoperoxidase synthase activity	0.04415
interleukin-1 beta secretion	0.04415
paramesonephric duct development	0.04415
UDP-N-acetylglucosamine transport	0.04415
uridine transport	0.04415
negative regulation of heart rate involved in baroreceptor response to increased systemic arterial blood pressure	0.04415
cerebellum maturation	0.04415
positive regulation of canonical Wnt receptor signaling pathway involved in controlling pancreatic B cell proliferation	0.04415
vestibular nucleus development	0.04415
guanine transport	0.04415
regulation of anagen	0.04415
phosphatidylinositol catabolic process	0.04415
lung connective tissue development	0.04415
inhibition of adenylate cyclase activity by opioid receptor signaling pathway	0.04415
vasoconstriction of artery involved in baroreceptor response to lowering of systemic arterial blood pressure	0.04415
Spemann organizer formation at the anterior end of the primitive streak	0.04415
renal vesicle induction	0.04415
myoblast cell differentiation involved in skeletal muscle regeneration	0.04415
negative regulation of bile acid biosynthetic process	0.04415
embryonic leg morphogenesis	0.04415
negative regulation of anterior neural cell fate commitment of the neural plate	0.04415
adenine transport	0.04415
histamine metabolic process	0.04415
negative regulation of megakaryocyte differentiation	0.04415
gamma-tubulin complex localization	0.04415
positive regulation of glucocorticoid metabolic process	0.04415
response to triglyceride	0.04415
negative regulation of protein ubiquitination involved in ubiquitin-dependent protein catabolic process	0.04415
regulation of vitamin D receptor signaling pathway	0.04415
canonical Wnt receptor signaling pathway involved in positive regulation of wound healing	0.04415
negative regulation of cell volume	0.04415
metestrus	0.04415
trophectodermal cell proliferation	0.04415
beta selection	0.04415
proximal/distal pattern formation involved in metanephric nephron development	0.04415
negative regulation of male gonad development	0.04415
establishment of protein localization in plasma membrane	0.04415
regulation of prostaglandin-endoperoxide synthase activity	0.04415
cervix development	0.04415
positive regulation of cytokine secretion involved in immune response	0.04415
parallel actin filament bundle assembly	0.04415
canonical Wnt receptor signaling pathway involved in positive regulation of cell-cell adhesion	0.04415
positive regulation of cortisol biosynthetic process	0.04415
negative regulation of sodium:hydrogen antiporter activity	0.04415
kidney rudiment formation	0.04415
regulation of homocysteine metabolic process	0.04415
negative regulation of anterior neural cell fate commitment of the neural plate by Wnt receptor signaling pathway	0.04415
basophil activation	0.04415
negative regulation of immune response to tumor cell	0.04415
negative regulation of response to tumor cell	0.04415
regulation of male gonad development	0.04415
regulation of sulfur amino acid metabolic process	0.04415
positive regulation of glucocorticoid biosynthetic process	0.04415
canonical Wnt receptor signaling pathway involved in positive regulation of endothelial cell migration	0.04415
galactolipid catabolic process	0.04415
epinephrine biosynthetic process	0.04415
maintenance of presynaptic active zone structure	0.04415
positive regulation of fat cell proliferation	0.04415
immature T cell proliferation in thymus	0.04415
regulation of transcription involved in anterior/posterior axis specification	0.04415
polarity specification of anterior/posterior axis	0.04415
leukotriene production involved in inflammatory response	0.04415
polarity specification of proximal/distal axis	0.04415
myeloid leukocyte activation	0.04523
response to radiation	0.04543
steroid biosynthetic process	0.04579
intermediate filament-based process	0.04582
chronic inflammatory response	0.04853
positive regulation of mast cell activation	0.04853
regulation of autophagy	0.04853
hyperosmotic salinity response	0.04853
positive regulation of acute inflammatory response to antigenic stimulus	0.04853
positive regulation of phosphatase activity	0.04853
cellular lipid catabolic process	0.04904
glycerophospholipid biosynthetic process	0.04905
positive regulation of cell activation	0.04906
regulation of cellular carbohydrate catabolic process	0.04907
regulation of carbohydrate catabolic process	0.04907
positive regulation of glucose metabolic process	0.04907
embryonic heart tube development	0.04964
positive regulation of T cell differentiation	0.04964

## Sheet: GO processes overview
Process	CD24+/K27+	CD44+/K27+
multicellular organismal process	59.0132	10.9547
system development	51.2557	6.7122
anatomical structure development	49.5686	7.08513
multicellular organismal development	49.1029	8.98716
developmental process	46.6615	9.65365
anatomical structure morphogenesis	36.082	1.91364
signaling	35.1911	4.27165
cell differentiation	35.8416	5.44612
cellular developmental process	34.6819	5.3363
cell-cell signaling	41.7447	12.6308
nervous system development	32.556	3.84466
organ development	33.1261	4.85699
synaptic transmission	33.6676	7.30452
transmission of nerve impulse	31.9666	6.68403
cell communication	34.8729	9.84466
neurogenesis	23.3072	0
generation of neurons	22.585	0
organ morphogenesis	21.0022	0
system process	27.3242	7.11464
signaling process	23.7932	3.63451
signal transmission	23.7932	3.63451
neuron differentiation	19.6819	0
regulation of multicellular organismal process	27.3726	8.21254
skeletal system development	18.51	0
cell surface receptor linked signaling pathway	20.8601	2.69465
pattern specification process	18.1238	0
cell development	21.6757	3.77211
biological regulation	22.5768	4.82102
behavior	22.7595	5.27491
regulation of biological quality	23.2644	5.92082
cell adhesion	18.6234	1.91721
biological adhesion	18.5784	1.91009
tissue development	20.3585	4.22988
forebrain development	15.7932	0
negative regulation of biological process	17.3382	1.95861
regulation of biological process	18.7825	3.47756
brain development	14.8827	0
regulation of cellular process	18.0205	3.15802
locomotory behavior	17.8665	3.27737
positive regulation of biological process	16.0195	1.65365
regulation of localization	20.1391	5.78516
cell morphogenesis involved in differentiation	16.262	2.56543
neurological system process	20.1931	6.53313
locomotion	16.7747	3.22621
regulation of cell proliferation	14.8827	1.39577
signal transduction	16.983	3.50585
regionalization	13.2636	0
positive regulation of cellular process	14.7011	1.51856
neuron projection morphogenesis	13.1343	0
regulation of cell communication	16.7423	3.76955
embryo development	14.382	1.47886
neuron development	12.8697	0
central nervous system development	14.214	1.43063
negative regulation of signaling pathway	12.7825	0
extracellular structure organization	15.8297	3.43415
negative regulation of cell communication	14.7144	2.60906
regulation of transport	18.6498	6.70553
regulation of anatomical structure morphogenesis	13.719	1.81248
embryonic skeletal system development	11.7905	0
cellular component morphogenesis	14.0904	2.33819
axonogenesis	13.0545	1.30627
negative regulation of cellular process	14.1612	2.45967
sex differentiation	11.6234	0
regulation of signaling pathway	11.5467	0
regulation of developmental process	15.0195	3.50585
cell projection morphogenesis	11.5129	0
signaling pathway	14.0899	2.58838
cyclic nucleotide metabolic process	11.4597	0
skeletal system morphogenesis	11.4191	0
cell part morphogenesis	11.251	0
cell morphogenesis involved in neuron differentiation	12.6108	1.4034
response to endogenous stimulus	13.1688	2.04335
neuron projection development	11.0969	0
regulation of system process	18.8508	7.767
cell morphogenesis	13.2984	2.31336
regulation of multicellular organismal development	13.5317	2.72584
embryonic morphogenesis	12.7423	2.00745
regulation of metal ion transport	15.1986	4.50446
embryonic organ morphogenesis	12.71	2.09474
development of primary sexual characteristics	10.5867	0
response to organic substance	12.4622	1.91721
regulation of phospholipase activity	14.8601	4.451
positive regulation of molecular function	12.248	2.06449
response to hormone stimulus	12.0159	2.02
embryonic skeletal system morphogenesis	9.96257	0
extracellular matrix organization	9.92082	0
sensory organ development	11.9747	2.08249
regulation of organ morphogenesis	9.88273	0
memory	17.2815	7.4908
regulation of nucleotide metabolic process	15.2765	5.53018
cell projection organization	9.74232	0
tissue morphogenesis	9.71444	0
telencephalon development	11.2147	1.50585
localization of cell	13.3958	3.72125
cell motility	13.3958	3.72125
response to chemical stimulus	11.1681	1.52578
regulation of lipase activity	13.3134	3.68825
cell migration	12.3696	2.84771
developmental process involved in reproduction	10.8729	1.42829
cell-cell adhesion	11.2161	1.79048
cAMP metabolic process	9.36957	0
anatomical structure formation involved in morphogenesis	10.8665	1.51856
positive regulation of catalytic activity	11.9957	2.64782
positive regulation of phospholipase activity	13.9626	4.6216
response to external stimulus	14.6968	5.38405
cellular component movement	12.4078	3.14448
cellular response to endogenous stimulus	10.9101	1.64782
nucleoside monophosphate metabolic process	9.14327	0
vasculature development	11.3893	2.30452
embryonic organ development	10.9031	2.007
regulation of Wnt receptor signaling pathway	8.87615	0
cellular metal ion homeostasis	15.1524	6.36957
response to organic cyclic substance	10.8729	2.10735
metal ion homeostasis	15.4101	6.64975
learning or memory	15.3979	6.81816
cognition	15.6716	7.13371
gonad development	8.51856	0
regulation of ion transport	15.8894	7.39041
cartilage development	8.43771	0
positive regulation of lipase activity	12.6635	4.25806
positive regulation of hydrolase activity	11.3449	2.97881
anterior/posterior pattern formation	8.32514	0
regulation of cyclic nucleotide metabolic process	16.0301	7.75203
muscle structure development	8.21396	0
negative regulation of multicellular organismal process	11.4401	3.25337
cellular calcium ion homeostasis	14.5058	6.32148
neuropeptide signaling pathway	11.6459	3.53313
enzyme linked receptor protein signaling pathway	9.48017	1.39362
regulation of canonical Wnt receptor signaling pathway	8.07988	0
muscle tissue development	8.05061	0
appendage development	8.04431	0
limb development	8.04431	0
regulation of molecular function	10.1656	2.13077
reproductive structure development	7.98297	0
G-protein coupled receptor protein signaling pathway	11.3737	3.39686
positive regulation of cell proliferation	10.6615	2.70553
regulation of epithelial cell proliferation	7.94692	0
blood vessel development	10.4248	2.48413
regulation of gene-specific transcription	7.9393	0
regulation of nervous system development	7.92445	0
positive regulation of cell communication	9.3019	1.38828
adult behavior	12.6073	4.70333
calcium ion homeostasis	14.5638	6.72354
striated muscle tissue development	7.83268	0
negative regulation of Wnt receptor signaling pathway	7.80967	0
cellular process	9.80134	1.99568
Wnt receptor signaling pathway	7.7986	0
negative regulation of cell proliferation	7.79048	0
positive regulation of phospholipase C activity	12.6799	4.91364
activation of phospholipase C activity	12.6799	4.91364
regulation of growth	7.73283	0
cyclic nucleotide biosynthetic process	7.72125	0
axon guidance	7.68613	0
cytosolic calcium ion homeostasis	13.9547	6.31515
response to steroid hormone stimulus	11.4112	3.78781
adult locomotory behavior	10.8827	3.27654
response to lithium ion	7.56703	0
muscle organ development	7.53462	0
ion transmembrane transport	12.6289	5.09637
positive regulation of developmental process	9.77989	2.25964
regulation of muscle contraction	10.5045	2.9914
spinal cord development	7.47886	0
positive regulation of signaling pathway	7.46725	0
collagen fibril organization	7.44491	0
regulation of cyclic nucleotide biosynthetic process	14.71	7.29073
regulation of nucleotide biosynthetic process	14.71	7.29073
regulation of muscle system process	9.95861	2.54821
regulation of steroid metabolic process	9.32239	1.97062
regulation of phosphorus metabolic process	7.29757	0
regulation of phosphate metabolic process	7.29757	0
cellular response to hormone stimulus	9.14752	1.86646
regulation of phosphorylation	7.28067	0
potassium ion transmembrane transport	8.62525	1.36653
cellular potassium ion transport	8.62525	1.36653
negative regulation of developmental process	7.21968	0
long-term memory	8.79588	1.6216
cellular response to organic substance	9.22257	2.05404
ear development	8.767	1.6038
cellular response to chemical stimulus	9.66959	2.56067
cGMP metabolic process	7.10292	0
neuromuscular process	10.0937	3.07366
regulation of ion homeostasis	10.1831	3.1798
cellular di-, tri-valent inorganic cation homeostasis	12.4425	5.4437
regulation of potassium ion transport	10.2418	3.24413
limbic system development	6.99568	0
positive regulation of nitrogen compound metabolic process	6.9914	0
regulation of transcription from RNA polymerase II promoter	6.9914	0
blood vessel morphogenesis	9.20901	2.23732
skeletal muscle organ development	6.96257	0
development of primary male sexual characteristics	6.93181	0
regulation of hydrolase activity	8.64016	1.73993
appendage morphogenesis	6.89963	0
limb morphogenesis	6.89963	0
regulation of calcium ion transport	11.0711	4.19586
response to metal ion	8.9393	2.07366
male sex differentiation	6.77211	0
skeletal muscle tissue development	6.77211	0
ion homeostasis	15.0083	8.35458
regulation of cellular component organization	6.63827	0
regulation of signaling process	8.00877	1.39147
ureteric bud development	6.60033	0
positive regulation of biosynthetic process	6.59346	0
embryonic appendage morphogenesis	6.52433	0
embryonic limb morphogenesis	6.52433	0
response to drug	6.51999	0
homophilic cell adhesion	6.50446	0
positive regulation of cyclase activity	12.2993	5.81816
regulation of sensory perception of pain	10.9788	4.51286
regulation of sensory perception	10.9788	4.51286
positive regulation of nucleobase, nucleoside, nucleotide and nucleic acid metabolic process	6.44491	0
chordate embryonic development	8.18776	1.81816
di-, tri-valent inorganic cation homeostasis	11.983	5.61798
sex determination	6.31426	0
regulation of locomotion	8.0655	1.75449
positive regulation of lyase activity	12.0287	5.72125
positive regulation of protein kinase activity	9.25414	2.96658
growth	6.284	0
embryonic pattern specification	6.23958	0
positive regulation of transferase activity	8.86328	2.62709
positive regulation of kinase activity	9.0048	2.77728
regulation of protein kinase activity	8.2321	2.02273
positive regulation of cellular biosynthetic process	6.15927	0
regulation of cell development	6.14026	0
osteoblast differentiation	6.1261	0
localization	13.1433	7.02549
activation of adenylate cyclase activity	12.1898	6.07212
potassium ion transport	7.47496	1.36552
embryo development ending in birth or egg hatching	7.85387	1.74473
male gonad development	6.08619	0
cation homeostasis	12.3206	6.23732
hindbrain development	6.04191	0
regulation of signal transduction	7.46344	1.44009
cell fate commitment	6.01547	0
regulation of synapse organization	6.00043	0
regulation of anatomical structure size	8.66154	2.66154
regulation of steroid biosynthetic process	8.05306	2.0575
pallium development	7.33161	1.33913
endocrine system development	5.98716	0
regulation of kinase activity	7.83565	1.85078
muscle system process	10.4547	4.50864
positive regulation of adenylate cyclase activity	11.9101	5.96658
cerebral cortex development	5.9431	0
regulation of synapse structure and activity	7.56703	1.62709
epithelium development	5.9393	0
positive regulation of metabolic process	5.90309	0
regulation of lipid biosynthetic process	7.49349	1.60906
canonical Wnt receptor signaling pathway	5.86646	0
digestive system development	5.85699	0
negative regulation of canonical Wnt receptor signaling pathway	5.85387	0
non-canonical Wnt receptor signaling pathway	5.84771	0
regulation of gene-specific transcription from RNA polymerase II promoter	5.82681	0
regulation of transferase activity	7.52871	1.70553
response to ethanol	8.79588	2.97881
regulation of MAP kinase activity	8.25104	2.46092
negative regulation of BMP signaling pathway	5.767	0
circulatory system process	14.8697	9.12901
blood circulation	14.8697	9.12901
positive regulation of ion transport	9.58503	3.85387
skin development	5.70115	0
temperature homeostasis	9.36957	3.67985
regulation of catalytic activity	7.84466	2.16685
ear morphogenesis	7.21968	1.55284
regulation of neurogenesis	5.63827	0
dopamine metabolic process	5.6073	0
regulation of metabolic process	5.56703	0
gland development	5.55909	0
cyclic-nucleotide-mediated signaling	14.3969	8.84164
response to wounding	8.05355	2.50031
regulation of blood pressure	12.1343	6.58336
mesenchymal to epithelial transition	5.5157	0
somite development	5.49349	0
response to stimulus	10.0926	4.6517
epidermis morphogenesis	5.42481	0
regulation of cell migration	5.39041	0
second-messenger-mediated signaling	12.767	7.39041
regulation of organ formation	5.37263	0
elevation of cytosolic calcium ion concentration	12.5817	7.21753
chondroitin sulfate metabolic process	5.35952	0
segmentation	6.67366	1.32698
negative regulation of metabolic process	5.34294	0
muscle cell differentiation	5.31785	0
regulation of vasoconstriction	11.0867	5.77989
positive regulation of protein serine/threonine kinase activity	7.87615	2.57349
cellular cation homeostasis	11.2916	6.02182
regulation of cell motility	5.25104	0
positive regulation of calcium ion transport into cytosol	6.67366	1.43415
homeostatic process	12.2373	7.00524
regulation of cellular component movement	5.20551	0
negative regulation of nitrogen compound metabolic process	5.19111	0
rhythmic process	7.49485	2.3098
muscle contraction	9.8041	4.63639
cellular component organization	5.16685	0
regulation of cellular localization	12.7496	7.59176
odontogenesis	5.1463	0
regulation of nitrogen compound metabolic process	5.12843	0
striated muscle contraction	6.72125	1.60555
cAMP-mediated signaling	12.7033	7.61083
negative regulation of locomotion	7.79048	2.70333
regulation of nucleobase, nucleoside, nucleotide and nucleic acid metabolic process	5.06956	0
negative regulation of epithelial cell proliferation	5.04769	0
nucleoside monophosphate biosynthetic process	5.04769	0
morphogenesis of a branching structure	5.04001	0
positive regulation of multicellular organismal process	11.6968	6.65956
regulation of transmembrane receptor protein serine/threonine kinase signaling pathway	5.02872	0
positive regulation of MAP kinase activity	8.13077	3.10347
positive regulation of cellular metabolic process	5.00568	0
regulation of inositol phosphate biosynthetic process	5	0
negative regulation of nucleobase, nucleoside, nucleotide and nucleic acid metabolic process	4.99568	0
cAMP catabolic process	4.99568	0
regulation of cGMP metabolic process	4.97881	0
positive regulation of small GTPase mediated signal transduction	4.97881	0
regulation of aldosterone metabolic process	4.94692	0
positive regulation of odontogenesis of dentine-containing tooth	4.94692	0
positive regulation of transcription from RNA polymerase II promoter	4.94692	0
regulation of cell fate commitment	4.94692	0
taxis	6.99568	2.04915
chemotaxis	6.99568	2.04915
ureteric bud morphogenesis	4.9431	0
reproductive process	8.57187	3.6517
male sex determination	4.91721	0
developmental induction	4.91009	0
cell-cell signaling involved in cell fate commitment	4.91009	0
negative regulation of transcription from RNA polymerase II promoter	4.90658	0
inner ear development	6.38405	1.48017
regulation of chemotaxis	4.88606	0
regulation of cell adhesion	4.86012	0
axis specification	4.85699	0
diencephalon development	4.84164	0
positive regulation of transport	9.79588	4.96658
regulation of response to external stimulus	7.25727	2.44129
genitalia development	4.81248	0
reproduction	8.38616	3.59007
adult walking behavior	7.62525	2.82974
cellular ion homeostasis	13.0168	8.24109
mechanoreceptor differentiation	4.77469	0
angiogenesis	6.42946	1.66354
epithelial cell morphogenesis	4.75945	0
positive regulation of cGMP metabolic process	4.75945	0
chondroitin sulfate proteoglycan metabolic process	4.75945	0
regulation of developmental growth	6.58004	1.83268
tube morphogenesis	4.73283	0
regulation of protein serine/threonine kinase activity	6.13727	1.42946
regulation of dopamine secretion	11.1118	6.41908
regulation of blood vessel size	10.8665	6.17783
development of primary female sexual characteristics	4.68403	0
negative regulation of transmembrane receptor protein serine/threonine kinase signaling pathway	4.66756	0
cGMP biosynthetic process	4.66154	0
regulation of odontogenesis of dentine-containing tooth	4.64397	0
regulation of platelet activation	4.64397	0
positive regulation of gene expression	4.63264	0
ovulation cycle process	4.62893	0
renal vesicle development	4.62893	0
righting reflex	4.62893	0
regulation of BMP signaling pathway	4.59346	0
regulation of calcium ion transport into cytosol	4.59346	0
tube development	6.31785	1.73283
Wnt receptor signaling pathway, calcium modulating pathway	4.58336	0
cell proliferation	5.93181	1.3536
regulation of binding	4.56864	0
proteoglycan metabolic process	4.56703	0
morphogenesis of an epithelium	4.56225	0
negative regulation of biosynthetic process	4.56067	0
regulation of cell fate specification	4.56067	0
cyclic nucleotide catabolic process	4.56067	0
tail morphogenesis	4.56067	0
tooth mineralization	4.55909	0
dorsal/ventral pattern formation	4.55909	0
cellular component organization or biogenesis	4.55596	0
ovulation cycle	4.55596	0
male genitalia development	4.51428	0
regulation of cell differentiation	7.65561	3.15181
regulation of neuron differentiation	5.80967	1.30627
negative regulation of cellular metabolic process	4.49214	0
response to corticosteroid stimulus	7.6968	3.20551
developmental growth	4.48017	0
palate development	4.47756	0
regulation of tube size	11.3872	6.94692
hormone metabolic process	4.43771	0
regulation of cellular metabolic process	4.4318	0
orbitofrontal cortex development	4.4318	0
dentate gyrus development	4.4318	0
negative regulation of protein binding	4.41908	0
regulation of heart rate	9.33819	4.93181
enteric nervous system development	4.39903	0
proximal/distal pattern formation	4.38405	0
nitric oxide mediated signal transduction	4.37469	0
peptide cross-linking	4.37469	0
regulation of cardiac muscle tissue growth	4.36653	0
regulation of cardiac muscle tissue development	4.36653	0
regulation of cyclase activity	12.4609	8.09583
positive regulation of transcription	4.35262	0
detection of abiotic stimulus	5.67572	1.35458
collagen metabolic process	4.31695	0
olfactory bulb interneuron differentiation	4.31426	0
midbrain-hindbrain boundary development	4.31426	0
response to fungicide	4.31426	0
regulation of lyase activity	12.3595	8.05012
morphogenesis of a branching epithelium	4.29843	0
transmembrane receptor protein serine/threonine kinase signaling pathway	4.29843	0
regulation of cellular component size	4.29328	0
positive regulation of cell differentiation	4.29328	0
skeletal muscle fiber development	4.28988	0
negative regulation of cell development	4.28904	0
negative regulation of cellular biosynthetic process	4.27491	0
cellular response to retinoic acid	4.2644	0
positive regulation of canonical Wnt receptor signaling pathway	4.26281	0
regulation of hormone metabolic process	4.26281	0
negative regulation of endothelial cell migration	4.26281	0
positive regulation of Ras protein signal transduction	4.26281	0
negative regulation of cell growth	4.25493	0
female sex differentiation	4.21325	0
positive regulation of Wnt receptor signaling pathway	4.21112	0
stem cell development	4.21112	0
response to mechanical stimulus	4.20482	0
regulation of muscle organ development	4.15802	0
response to alkaloid	8.95861	4.80134
heat generation	5.5157	1.36552
cellular response to vitamin A	4.14997	0
catechol metabolic process	5.70115	1.57187
catecholamine metabolic process	5.70115	1.57187
diol metabolic process	5.70115	1.57187
cellular response to growth factor stimulus	6.44977	2.32698
positive regulation of calcium ion transport	6.74232	2.62709
branching involved in ureteric bud morphogenesis	4.10127	0
regulation of cell growth	4.08566	0
regulation of action potential	6.59517	2.51999
MAPKKK cascade	6.06198	1.98716
chemical homeostasis	14.8297	10.7878
negative regulation of cell fate commitment	4.04144	0
phenol metabolic process	5.58503	1.54363
metal ion transport	11.0004	6.96658
regulation of prostatic bud formation	4.03245	0
positive regulation of inositol phosphate biosynthetic process	4.03245	0
peptide cross-linking via chondroitin 4-sulfate glycosaminoglycan	4.03245	0
sperm ejaculation	4.03245	0
negative regulation of lipid metabolic process	7.37779	3.34679
regulation of cGMP biosynthetic process	4.01909	0
regulation of heart growth	4.01909	0
regulation of cell projection organization	4.01682	0
neuromuscular process controlling balance	4.011	0
multicellular organismal macromolecule metabolic process	4.011	0
heart development	5.88941	1.88606
positive regulation of cell cycle process	3.9914	0
embryonic forelimb morphogenesis	3.97469	0
regulation of biosynthetic process	3.97062	0
regulation of adenylate cyclase activity	12.2924	8.33068
regulation of cell size	5.72584	1.76955
positive regulation of RNA metabolic process	3.95078	0
response to inorganic substance	6.55752	2.61979
regulation of actin filament bundle assembly	3.93181	0
cell differentiation in spinal cord	3.93181	0
positive regulation of macromolecule biosynthetic process	3.92445	0
response to peptide hormone stimulus	5.43533	1.51856
pituitary gland development	3.91364	0
oogenesis	3.91364	0
negative regulation of neurogenesis	3.8962	0
regulation of neuron projection development	3.89279	0
regulation of aldosterone biosynthetic process	3.88606	0
histone H3-T6 phosphorylation	3.88606	0
positive regulation of natriuresis	3.88606	0
response to ozone	3.88606	0
dermatome development	3.88606	0
positive regulation of transcription, DNA-dependent	3.8729	0
metanephros development	7.1296	3.26201
organ induction	3.86328	0
somatic stem cell maintenance	3.86328	0
response to glucocorticoid stimulus	5.63639	1.78516
regulation of cAMP metabolic process	11.8508	8.00087
smooth muscle contraction	9.82391	5.97469
negative regulation of cell adhesion	3.84164	0
response to toxin	3.83565	0
chondrocyte differentiation	3.82974	0
positive regulation of angiogenesis	3.82974	0
negative regulation of transcription	3.82391	0
response to estradiol stimulus	7.08672	3.27737
female gonad development	3.79317	0
regulation of cell morphogenesis involved in differentiation	3.79048	0
regulation of cell morphogenesis	3.79048	0
cAMP biosynthetic process	3.79048	0
negative regulation of blood vessel endothelial cell migration	3.79048	0
digestive tract development	5.13906	1.35458
regeneration	3.77728	0
negative regulation of cell motility	5.28651	1.51856
negative regulation of cell migration	5.28651	1.51856
regulation of striated muscle tissue development	3.767	0
regulation of cellular biosynthetic process	3.76447	0
neurotransmitter transport	8.30627	4.54363
inhibition of adenylate cyclase activity by G-protein signaling pathway	8.69037	4.92812
multicellular organismal metabolic process	3.75449	0
positive regulation of cell adhesion	3.74473	0
positive regulation of gene-specific transcription	3.73283	0
urogenital system development	6.51999	2.79317
respiratory system development	3.71897	0
regulation of response to stimulus	7.00393	3.28651
regulation of synaptogenesis	3.7167	0
negative regulation of cell size	3.70997	0
positive regulation of odontogenesis	3.70774	0
skin morphogenesis	3.70774	0
renal vesicle morphogenesis	3.70774	0
regulation of cAMP-mediated signaling	3.70774	0
mechanosensory behavior	5.22475	1.54821
striated muscle cell differentiation	3.65956	0
digestive tract morphogenesis	3.64589	0
elevation of cytosolic calcium ion concentration involved in G-protein signaling coupled to IP3 second messenger	6.31426	2.66959
regulation of secretion	15.2907	11.6498
cellular response to stimulus	3.63451	0
regulation of protein binding	3.63078	0
response to molecule of bacterial origin	5.24949	1.61979
positive regulation of cGMP biosynthetic process	3.61798	0
regulation of cardiac muscle cell proliferation	3.61798	0
regulation of cell adhesion mediated by integrin	3.61798	0
regulation of synaptic transmission, dopaminergic	3.61798	0
regulation of membrane protein ectodomain proteolysis	3.61798	0
cartilage development involved in endochondral bone morphogenesis	3.61798	0
smooth muscle cell differentiation	3.61798	0
vasodilation	5.94692	2.3363
kidney development	7.34486	3.74715
positive regulation of cellular component organization	3.59176	0
rostrocaudal neural tube patterning	3.58503	0
ion transport	11.7721	8.19586
nucleoside monophosphate catabolic process	3.57512	0
pancreas development	3.57187	0
negative regulation of cell differentiation	3.56703	0
regulation of primary metabolic process	3.56543	0
cardiac muscle tissue development	3.55284	0
protein kinase C signaling cascade	5.44855	1.8962
hippocampus development	4.9431	1.39362
establishment of cell polarity	3.54212	0
hormone biosynthetic process	3.54212	0
startle response	7.63639	4.09963
positive regulation of macromolecule metabolic process	3.51999	0
visual behavior	6.60033	3.08197
negative regulation of transcription, DNA-dependent	3.51286	0
response to extracellular stimulus	5.28904	1.77989
cellular chemical homeostasis	12.5482	9.04335
epithelial tube morphogenesis	3.50307	0
activation of MAPK activity	5.46852	1.97881
autonomic nervous system development	3.48149	0
BMP signaling pathway	3.47886	0
response to abiotic stimulus	5.62525	2.15614
negative regulation of catabolic process	4.96658	1.49757
regulation of axonogenesis	3.46725	0
central nervous system neuron differentiation	3.46344	0
inner ear morphogenesis	4.77211	1.30892
response to lipopolysaccharide	5.30103	1.84466
embryonic digit morphogenesis	3.45346	0
negative regulation of gene-specific transcription	3.44855	0
establishment or maintenance of cell polarity	3.44612	0
regulation of morphogenesis of a branching structure	3.44491	0
detection of mechanical stimulus involved in sensory perception	3.4437	0
renal system development	7.09151	3.6517
positive regulation of potassium ion transport	4.91721	1.48149
auditory behavior	3.43533	0
histone-threonine phosphorylation	3.43533	0
behavioral response to ethanol	3.43297	0
cGMP catabolic process	3.43297	0
negative regulation of cell fate specification	3.43297	0
negative regulation of platelet activation	3.43297	0
respiratory tube development	3.42597	0
mesangial cell development	3.41908	0
skeletal muscle fiber adaptation	3.41908	0
luteinizing hormone signaling pathway	3.41908	0
regulation of estrogen receptor binding	3.41908	0
negative regulation of estrogen receptor binding	3.41908	0
mesangial cell differentiation	3.41908	0
positive regulation of vasoconstriction	7.43533	4.02365
negative regulation of cellular component movement	4.81248	1.40121
response to calcium ion	4.81248	1.40121
sprouting angiogenesis	3.39041	0
positive regulation of membrane protein ectodomain proteolysis	3.39041	0
low-density lipoprotein particle remodeling	3.39041	0
establishment of tissue polarity	3.39041	0
positive regulation of adenylate cyclase activity by G-protein signaling pathway	10.3893	7.01368
regulation of adenylate cyclase activity involved in G-protein signaling pathway	10.3893	7.01368
activation of adenylate cyclase activity by G-protein signaling pathway	10.3893	7.01368
regulation of embryonic development	3.37263	0
protein oligomerization	3.36653	0
response to mineralocorticoid stimulus	3.36653	0
neural tube development	3.36653	0
regulation of mesenchymal cell proliferation	3.3536	0
stem cell maintenance	3.3536	0
branching morphogenesis of a tube	3.35067	0
myeloid cell differentiation	3.34775	0
negative regulation of growth	4.67778	1.33068
regulation of angiogenesis	6.05159	2.71444
regulation of action potential in neuron	3.33442	0
somitogenesis	4.65561	1.32606
acid secretion	4.97881	1.66354
negative regulation of behavior	4.97881	1.66354
negative regulation of RNA metabolic process	3.31158	0
positive regulation of nucleotide metabolic process	5.90309	2.59176
positive regulation of cyclic nucleotide metabolic process	5.90309	2.59176
regulation of cAMP biosynthetic process	11.3969	8.08566
lipoprotein transport	3.31069	0
mitotic cell cycle G1/S DNA damage checkpoint	3.31069	0
regulation of hormone biosynthetic process	3.31069	0
positive regulation of chemotaxis	3.30103	0
synaptic vesicle transport	3.29843	0
positive regulation of homeostatic process	6.24185	2.95468
regulation of transcription regulator activity	3.28316	0
regulation of blood coagulation	3.28233	0
female gamete generation	3.27409	0
hindbrain morphogenesis	3.26761	0
inner ear receptor cell differentiation	3.26761	0
forelimb morphogenesis	3.26761	0
positive regulation of cell development	3.25337	0
B cell activation	3.24033	0
glycosaminoglycan metabolic process	3.23433	0
formation of primary germ layer	3.23433	0
micturition	4.64397	1.42136
metanephros morphogenesis	4.64397	1.42136
negative chemotaxis	3.21325	0
urinary tract smooth muscle contraction	5	1.79317
regulation of catabolic process	4.69897	1.49349
embryonic digestive tract development	3.20204	0
regulation of sodium ion transport	3.20204	0
hair follicle morphogenesis	3.20204	0
histidine family amino acid catabolic process	3.19654	0
histidine catabolic process	3.19654	0
negative regulation of exocytosis	3.19654	0
metanephric nephron morphogenesis	3.19654	0
regulation of transcription from RNA polymerase II promoter by nuclear hormone receptor	3.19654	0
hemopoietic stem cell proliferation	3.19654	0
ERK1 and ERK2 cascade	7.52724	4.33536
lung development	3.17393	0
bone morphogenesis	3.17263	0
oocyte maturation	3.17198	0
positive regulation of GTPase activity	3.17198	0
negative regulation of cellular macromolecule biosynthetic process	3.16241	0
positive regulation of signaling process	4.7986	1.63827
positive regulation of neurogenesis	3.1349	0
positive regulation of lipid biosynthetic process	3.12205	0
neural precursor cell proliferation	3.12205	0
regulation of DNA binding	3.11238	0
developmental growth involved in morphogenesis	3.11014	0
positive regulation of epithelial cell proliferation involved in lung morphogenesis	3.09313	0
metanephric renal vesicle morphogenesis	3.09313	0
inhibition of adenylate cyclase activity by dopamine receptor signaling pathway	3.09313	0
mesenchymal to epithelial transition involved in metanephros morphogenesis	3.09313	0
skeletal muscle adaptation	3.09313	0
hindbrain radial glia guided cell migration	3.09313	0
regulation of adrenocorticotropin secretion	3.09313	0
bone trabecula formation	3.09313	0
regulation of kidney development	4.66154	1.58004
negative regulation of gene expression	3.07831	0
epidermis development	4.43063	1.36051
regulation of neurotransmitter levels	6.51004	3.45346
regulation of organelle organization	3.05404	0
negative regulation of chemotaxis	3.05159	0
middle ear morphogenesis	3.05159	0
response to cAMP	3.03858	0
bone development	3.03433	0
mesoderm morphogenesis	3.03433	0
regulation of lipid metabolic process	7.57675	4.57349
negative regulation of insulin secretion	3.00261	0
tube formation	2.9914	0
regulation of purine nucleotide catabolic process	2.9914	0
regulation of nucleotide catabolic process	2.9914	0
histidine family amino acid metabolic process	2.98716	0
spinal cord association neuron differentiation	2.98716	0
regulation of natriuresis	2.98716	0
histidine metabolic process	2.98716	0
face development	2.98297	0
embryonic axis specification	2.98297	0
endochondral bone morphogenesis	2.97881	0
receptor-mediated endocytosis	4.29243	1.32698
aminoglycan metabolic process	2.96257	0
regulation of smooth muscle cell proliferation	2.9431	0
response to axon injury	2.93181	0
substrate-independent telencephalic tangential interneuron migration	4.62893	1.70115
substrate-independent telencephalic tangential migration	4.62893	1.70115
negative regulation of peptide hormone secretion	2.92082	0
positive regulation of systemic arterial blood pressure	2.92082	0
positive regulation of nucleotide biosynthetic process	4.9431	2.02641
positive regulation of cyclic nucleotide biosynthetic process	4.9431	2.02641
positive regulation of gene-specific transcription from RNA polymerase II promoter	2.91364	0
cation transport	10.1186	7.20971
vascular process in circulatory system	9.20901	6.30364
nephron epithelium morphogenesis	2.90309	0
peptide hormone processing	2.90309	0
regulation of appetite	2.90309	0
regulation of smooth muscle cell differentiation	2.90309	0
positive regulation of macrophage derived foam cell differentiation	2.90309	0
trachea development	2.90309	0
hormone-mediated signaling pathway	2.90309	0
positive regulation of fibroblast proliferation	2.89963	0
cellular homeostasis	10.0846	7.19382
regulation of G1/S transition of mitotic cell cycle	2.88941	0
G1/S transition checkpoint	2.88941	0
mitotic cell cycle G1/S transition checkpoint	2.88941	0
detection of mechanical stimulus	2.88273	0
heart morphogenesis	5.61798	2.74473
negative regulation of phosphorus metabolic process	2.86328	0
negative regulation of phosphate metabolic process	2.86328	0
regulation of homeostatic process	7.01773	4.16877
positive regulation of cellular carbohydrate metabolic process	2.84466	0
platelet activation	2.84466	0
positive regulation of carbohydrate metabolic process	2.84466	0
negative regulation of peptide secretion	2.84466	0
regulation of synapse structural plasticity	2.84164	0
regulation of cortisol biosynthetic process	2.84164	0
trachea submucosa development	2.84164	0
radial glial cell differentiation	2.84164	0
cellular response to prostaglandin stimulus	2.84164	0
ureteric bud formation	2.84164	0
trachea gland development	2.84164	0
positive regulation of circadian sleep/wake cycle, wakefulness	2.84164	0
regulation of circadian sleep/wake cycle, wakefulness	2.84164	0
hyaluronan biosynthetic process	2.84164	0
regulation of transcription factor activity	2.83268	0
response to vitamin	2.82102	0
positive regulation of epithelial cell proliferation involved in wound healing	2.81816	0
forebrain neuroblast division	2.81816	0
lipid glycosylation	2.81816	0
parental behavior	2.81816	0
negative regulation of stress fiber assembly	2.81816	0
maternal behavior	2.81816	0
regulation of steroid hormone biosynthetic process	2.81816	0
neuroblast division	2.81816	0
muscle cell fate commitment	2.81816	0
collagen biosynthetic process	2.81816	0
positive regulation of organelle organization	2.81816	0
transmembrane receptor protein tyrosine kinase signaling pathway	5.38828	2.57025
auditory receptor cell differentiation	2.8041	0
head morphogenesis	2.8041	0
cardiac ventricle development	4.50031	1.6968
smooth muscle contraction involved in micturition	4.94692	2.15304
positive regulation of action potential	4.94692	2.15304
negative regulation of steroid metabolic process	5.52433	2.73755
midbrain development	2.78516	0
associative learning	8.92812	6.14509
regulation of odontogenesis	4.58336	1.80134
kidney morphogenesis	4.58336	1.80134
reflex	6.11182	3.33442
positive regulation of release of sequestered calcium ion into cytosol	4.99568	2.22548
glomerulus development	2.76447	0
tongue development	2.76447	0
keratinocyte proliferation	2.76447	0
negative regulation of phosphorylation	2.76447	0
monovalent inorganic cation transport	5.17849	2.42022
neuron migration	2.75449	0
positive regulation of biomineral tissue development	5.93181	3.17783
positive regulation of cell growth	2.75203	0
muscle organ morphogenesis	4.41908	1.67366
acute inflammatory response	2.73993	0
regulation of MAPKKK cascade	6.18977	3.451
negative regulation of signal transduction	2.72125	0
neural tube patterning	2.72125	0
negative regulation of protein catabolic process	2.72125	0
G-protein signaling, coupled to cAMP nucleotide second messenger	11.1463	8.42829
calcium ion transport	8.5867	5.86967
mesoderm formation	2.70997	0
synapse organization	7.58838	4.88273
regulation of ossification	5.92812	3.22695
neuroblast proliferation	2.6968	0
regulation of coagulation	2.69465	0
positive regulation of MAPKKK cascade	6.57025	3.87615
neuron recognition	2.6925	0
eye development	4.32239	1.63078
regulation of protein amino acid phosphorylation	2.69037	0
regulation of the force of heart contraction	4.91009	2.22113
positive regulation of signal transduction	4.37469	1.69037
endocytosis	2.67572	0
membrane invagination	2.67572	0
negative regulation of macromolecule biosynthetic process	2.66354	0
negative regulation of binding	2.65758	0
response to vitamin D	2.64975	0
odontogenesis of dentine-containing tooth	3.95078	1.30452
regulation of gastrulation	2.64016	0
Leydig cell differentiation	2.64016	0
nephron morphogenesis	2.63827	0
olfactory bulb development	2.63827	0
labyrinthine layer morphogenesis	2.63827	0
regulation of cholesterol efflux	2.63827	0
icosanoid transport	2.63827	0
negative regulation of transport	6.55752	3.92445
nerve development	2.62525	0
ventricular cardiac muscle tissue development	2.62525	0
ventricular cardiac muscle tissue morphogenesis	2.62525	0
regulation of cell-substrate adhesion	2.61261	0
epithelial cell differentiation	4.40561	1.79588
negative regulation of macromolecule metabolic process	2.60906	0
positive regulation of Ras GTPase activity	2.6038	0
adrenal gland development	2.6038	0
positive regulation of positive chemotaxis	2.6038	0
mesenchymal cell differentiation	9.266	6.66555
cerebellum development	4.47756	1.87943
forebrain cell migration	4.77211	2.17457
collagen catabolic process	2.59346	0
regulation of RNA metabolic process	2.59346	0
stem cell differentiation	2.59176	0
olfactory bulb interneuron development	2.58838	0
negative regulation of protein import into nucleus, translocation	2.58838	0
fever	2.58838	0
cerebellar granular layer morphogenesis	2.58838	0
lateral sprouting from an epithelium	2.58838	0
cell migration in hindbrain	2.58838	0
bleb assembly	2.58838	0
cerebellar granular layer development	2.58838	0
positive regulation of epithelial cell proliferation	4.6038	2.01592
multicellular organismal homeostasis	3.92812	1.3536
protein heterooligomerization	2.56543	0
purine nucleotide biosynthetic process	2.56384	0
regulation of transmembrane transport	8.64207	6.11238
negative regulation of molecular function	5.45223	2.92812
regulation of positive chemotaxis	2.51999	0
head development	2.51999	0
multicellular organismal catabolic process	2.51999	0
olfactory lobe development	2.51856	0
muscle adaptation	2.51856	0
face morphogenesis	2.51856	0
motor axon guidance	2.51856	0
regulation of transcription, DNA-dependent	2.51004	0
ossification	6.14388	3.63827
nephron development	5.04479	2.54061
response to growth factor stimulus	4.42946	1.93181
SMAD protein signal transduction	2.49757	0
lymph vessel development	4.04144	1.54821
wound healing	4.47108	1.97881
notochord development	2.48945	0
cardiac myofibril assembly	2.48945	0
anterior/posterior axis specification, embryo	2.48945	0
tripartite regional subdivision	2.48945	0
negative regulation of glial cell differentiation	2.48945	0
multicellular organismal response to stress	6.49485	4.01368
vesicle-mediated transport	2.47625	0
embryonic epithelial tube formation	2.4698	0
negative regulation of cell adhesion mediated by integrin	2.46725	0
satellite cell maintenance involved in skeletal muscle regeneration	2.46725	0
calcium ion-dependent exocytosis of neurotransmitter	2.46725	0
negative regulation of synaptogenesis	2.46725	0
negative regulation of hormone metabolic process	2.46725	0
Spemann organizer formation	2.46725	0
oogenesis stage	2.46725	0
dopamine catabolic process	2.46725	0
negative regulation of hormone biosynthetic process	2.46725	0
cellular response to zinc ion	2.46725	0
protein heterotrimerization	2.46725	0
directional locomotion	2.46725	0
baroreceptor response to decreased systemic arterial blood pressure	2.46725	0
ureter development	2.46725	0
negative regulation of protein amino acid phosphorylation	2.46725	0
artery development	4.11577	1.66354
tissue regeneration	2.44855	0
peripheral nervous system development	2.44855	0
neuromuscular junction development	2.4389	0
cardiac chamber development	4.29243	1.85699
visual learning	5.81816	3.3851
epithelial tube formation	2.42597	0
regulation of protein import into nucleus	2.42597	0
regulation of fibroblast proliferation	2.42597	0
regulation of systemic arterial blood pressure	6.04239	3.61798
regulation of smoothened signaling pathway	3.76195	1.33913
synaptic vesicle exocytosis	2.42136	0
positive regulation of axonogenesis	2.42136	0
regulation of catecholamine secretion	11.0315	8.61261
melanocyte differentiation	2.40782	0
negative regulation of cell-cell adhesion	2.40782	0
cerebellar cortex morphogenesis	2.40782	0
somatic stem cell division	2.40782	0
negative regulation of blood coagulation	2.4045	0
stem cell division	2.4045	0
regulation of cellular component biogenesis	2.39147	0
regulation of systemic arterial blood pressure by baroreceptor feedback	2.39147	0
axon extension involved in axon guidance	2.39147	0
embryonic skeletal joint morphogenesis	2.39147	0
mesenchymal cell proliferation	2.39147	0
negative regulation of actin filament bundle assembly	2.39147	0
tachykinin receptor signaling pathway	2.39147	0
detection of calcium ion	2.39147	0
striated muscle adaptation	2.39147	0
regulation of systemic arterial blood pressure by carotid sinus baroreceptor feedback	2.39147	0
negative regulation of MAP kinase activity	2.39147	0
learning	9.51286	7.12436
negative regulation of G-protein coupled receptor protein signaling pathway	5.30715	2.93554
divalent metal ion transport	7.93181	5.56384
cytoskeleton-dependent intracellular transport	2.36754	0
response to corticosterone stimulus	2.36051	0
positive regulation of mesenchymal cell proliferation	2.36051	0
organ regeneration	2.35754	0
C21-steroid hormone biosynthetic process	2.3536	0
peristalsis	4.91721	2.57187
regulation of stress fiber assembly	3.65365	1.30892
cellular response to peptide hormone stimulus	2.34008	0
cell differentiation involved in kidney development	3.7986	1.48149
protein maturation by peptide bond cleavage	2.31695	0
cerebellum morphogenesis	2.31695	0
nucleobase, nucleoside and nucleotide biosynthetic process	2.31605	0
nucleobase, nucleoside, nucleotide and nucleic acid biosynthetic process	2.31605	0
pigment cell differentiation	2.30364	0
neuron fate specification	2.30364	0
brain morphogenesis	2.30364	0
cellular response to steroid hormone stimulus	4.41005	2.11238
glutamate signaling pathway	4.70115	2.41454
G-protein signaling, coupled to cyclic nucleotide second messenger	12.214	9.92812
endothelial cell migration	2.28567	0
actin filament-based movement	2.28567	0
anterior/posterior axis specification	2.28567	0
negative regulation of cell death	4.24413	1.96257
cellular response to vitamin	2.28067	0
regulation of cell proliferation in bone marrow	2.27901	0
fused antrum stage	2.27901	0
regulation of apoptosis in bone marrow	2.27901	0
negative regulation of aldosterone biosynthetic process	2.27901	0
negative regulation of cortisol biosynthetic process	2.27901	0
substrate-dependent cell migration, cell contraction	2.27901	0
negative regulation of aldosterone metabolic process	2.27901	0
cell proliferation involved in metanephros development	2.27901	0
ovarian cumulus expansion	2.27901	0
positive regulation of cell proliferation in bone marrow	2.27901	0
negative regulation of negative chemotaxis	2.27901	0
negative regulation of apoptosis in bone marrow	2.27901	0
kidney smooth muscle tissue development	2.27901	0
phenylethylamine metabolic process	2.27901	0
integrin biosynthetic process	2.27901	0
regulation of vasodilation	5.55752	3.27901
response to light stimulus	2.27409	0
sensory perception of taste	2.27165	0
regulation of intracellular protein transport	2.2644	0
heterocycle metabolic process	2.2644	0
cell-matrix adhesion	2.25727	0
response to oxygen levels	2.2321	0
regulation of establishment of planar polarity	2.22915	0
genitalia morphogenesis	2.22915	0
Wnt receptor signaling pathway, planar cell polarity pathway	2.22915	0
blastoderm segmentation	2.22915	0
positive regulation of steroid biosynthetic process	2.22915	0
catecholamine biosynthetic process	2.22915	0
regulation of wound healing	3.59688	1.37059
cardiac ventricle morphogenesis	3.59688	1.37059
paraxial mesoderm development	4.18709	1.96257
regulation of glial cell differentiation	2.22185	0
protein processing	2.22185	0
potassium ion homeostasis	2.2204	0
chondrocyte development	2.2204	0
chondroitin sulfate biosynthetic process	2.2204	0
serotonin metabolic process	2.2204	0
tissue remodeling	5.58004	3.36351
activation of protein kinase activity	5.4034	3.1891
bone remodeling	2.21396	0
regulation of ATPase activity	2.20551	0
protein maturation	2.19586	0
flavone metabolic process	2.19044	0
aggressive behavior	2.19044	0
response to defense-related nitric oxide production by other organism involved in symbiotic interaction	2.19044	0
cellular potassium ion homeostasis	2.19044	0
negative regulation of nervous system development	2.19044	0
somatic recombination of T cell receptor gene segments	2.19044	0
T cell receptor V(D)J recombination	2.19044	0
cerebral cortex tangential migration	2.19044	0
positive regulation of response to food	2.19044	0
glucocorticoid biosynthetic process	2.19044	0
negative regulation of cAMP-mediated signaling	2.19044	0
metanephric mesenchyme development	2.19044	0
glomerular visceral epithelial cell differentiation	2.19044	0
convergent extension involved in axis elongation	2.19044	0
response to defense-related host nitric oxide production	2.19044	0
glomerular epithelium development	2.19044	0
renal filtration cell differentiation	2.19044	0
megakaryocyte differentiation	2.19044	0
branching morphogenesis of a nerve	2.19044	0
brain segmentation	2.19044	0
somatic diversification of T cell receptor genes	2.19044	0
glomerular epithelial cell differentiation	2.19044	0
central nervous system segmentation	2.19044	0
generation of ovulation cycle rhythm	2.19044	0
positive regulation of appetite	2.19044	0
negative regulation of cellular component organization	2.18842	0
positive regulation of developmental growth	4.14997	1.96257
hair follicle development	2.18243	0
hair cycle process	2.18243	0
molting cycle process	2.18243	0
regulation of intracellular protein kinase cascade	4.12668	1.94692
positive regulation of steroid metabolic process	3.7167	1.54212
negative regulation of calcium ion transport via voltage-gated calcium channel activity	4.64397	2.47496
sensory perception of pain	7.74958	5.58336
actin filament-based process	2.16558	0
positive regulation of nervous system development	3.58503	1.42136
positive regulation of cellular component biogenesis	3.58503	1.42136
positive regulation of synaptogenesis	3.58503	1.42136
regulation of actin filament-based process	2.15864	0
protein amino acid phosphorylation	2.15802	0
body morphogenesis	2.15366	0
glycosaminoglycan biosynthetic process	2.15366	0
post-embryonic development	2.15304	0
cardiac muscle contraction	2.14509	0
regulation of smooth muscle contraction	6.41454	4.27165
regulation of dopamine uptake	4.03245	1.8962
regulation of catecholamine uptake involved in synaptic transmission	4.03245	1.8962
urinary bladder smooth muscle contraction	4.03245	1.8962
regulation of neurotransmitter uptake	4.03245	1.8962
regulation of gliogenesis	2.13371	0
cardiac chamber morphogenesis	4.09583	1.97062
regulation of establishment of protein localization	2.1209	0
metencephalon development	3.76955	1.64975
response to nutrient levels	3.9431	1.82681
neural retina development	2.11407	0
positive regulation of lipid storage	2.11407	0
actin-mediated cell contraction	2.11407	0
embryonic digestive tract morphogenesis	2.11407	0
regulation of cholesterol biosynthetic process	2.11407	0
ventral spinal cord development	2.11295	0
regulation of endocrine process	2.11295	0
positive regulation of fatty acid biosynthetic process	2.11295	0
parturition	2.11295	0
embryonic camera-type eye development	2.11295	0
response to dietary excess	4.01909	1.90658
regulation of cytoskeleton organization	2.09528	0
regulation of systemic arterial blood pressure mediated by a chemical signal	6.20971	4.11577
negative regulation of protein kinase activity	2.09044	0
cellular aromatic compound metabolic process	2.08831	0
cell maturation	2.08619	0
transmembrane transport	6.383	4.29843
cellular response to nutrient	2.08197	0
regulation of osteoblast differentiation	2.08197	0
oocyte development	2.07883	0
regulation of axon extension	2.07883	0
proteoglycan biosynthetic process	2.07779	0
negative regulation of coagulation	2.07779	0
negative regulation of response to external stimulus	4.32883	2.25727
response to methylmercury	2.07007	0
relaxation of vascular smooth muscle	2.07007	0
extracellular matrix assembly	2.07007	0
positive regulation of cholesterol esterification	2.07007	0
inner ear receptor stereocilium organization	2.07007	0
forebrain morphogenesis	2.07007	0
activation of phospholipase C activity by G-protein coupled receptor protein signaling pathway coupled to IP3 second messenger	7.87943	5.81816
positive regulation of bone mineralization	5.37263	3.31247
regulation of actin cytoskeleton organization	2.05899	0
regulation of protein catabolic process	2.05404	0
positive regulation of binding	2.04624	0
ameboidal cell migration	5.86646	3.83268
regulation of cholesterol metabolic process	2.02641	0
cardiac atrium morphogenesis	3.39041	1.36552
cardiac atrium development	3.39041	1.36552
behavioral response to nicotine	3.39041	1.36552
cell growth	2.02365	0
eye morphogenesis	2.01909	0
morphogenesis of embryonic epithelium	2.01863	0
regulation of nucleocytoplasmic transport	2.01863	0
oocyte differentiation	2.01502	0
nucleotide biosynthetic process	2.01368	0
molting cycle	2.01189	0
hair cycle	2.01189	0
sleep	3.86328	1.85387
mesoderm development	3.9393	1.93181
regulation of muscle cell apoptosis	2.00745	0
subpallium development	2.00745	0
skeletal muscle tissue regeneration	2.00745	0
mesonephros development	2.00745	0
positive regulation of locomotion	3.80967	1.80967
regulation of lymphocyte proliferation	1.99568	0
negative regulation of protein serine/threonine kinase activity	1.9914	0
muscle tissue morphogenesis	3.86967	1.87943
cardiac muscle tissue morphogenesis	3.86967	1.87943
positive regulation of behavior	3.56384	1.58336
neuron fate commitment	1.97881	0
calcium ion-dependent exocytosis	4.65561	2.67778
negative regulation of calcium ion-dependent exocytosis	1.97062	0
catecholamine catabolic process	1.97062	0
diol catabolic process	1.97062	0
negative regulation of smooth muscle cell differentiation	1.97062	0
male genitalia morphogenesis	1.97062	0
regulation of heart induction	1.97062	0
negative regulation of astrocyte differentiation	1.97062	0
catechol catabolic process	1.97062	0
kidney mesenchyme development	1.97062	0
positive regulation of receptor recycling	1.97062	0
mesonephric duct development	1.97062	0
cardiac left ventricle morphogenesis	1.97062	0
tangential migration from the subventricular zone to the olfactory bulb	1.97062	0
regulation of glucocorticoid biosynthetic process	1.97062	0
glomerulus vasculature development	1.97062	0
regulation of organ growth	4.1945	2.22548
kidney epithelium development	5.21183	3.24413
regulation of mononuclear cell proliferation	1.96658	0
positive regulation of heart rate	5.94692	3.98297
negative regulation of cell projection organization	1.95078	0
cell-substrate adhesion	1.95078	0
protein-lipid complex remodeling	1.9431	0
cardiac cell development	1.9431	0
cardiac muscle cell development	1.9431	0
macromolecular complex remodeling	1.9431	0
plasma lipoprotein particle remodeling	1.9431	0
coagulation	1.9393	0
blood coagulation	1.9393	0
regulation of blood vessel endothelial cell migration	3.37263	1.43415
positive regulation of hormone metabolic process	1.93554	0
positive regulation of hormone biosynthetic process	1.93554	0
regulation of cholesterol esterification	1.93554	0
hyaluronan metabolic process	1.93554	0
sperm motility	1.93554	0
aminoglycan biosynthetic process	1.93554	0
regulation of cell-cell adhesion	1.93181	0
positive regulation of receptor internalization	5	3.07572
regulation of receptor internalization	5	3.07572
regulation of mitotic cell cycle	1.92082	0
regulation of uterine smooth muscle contraction	3.70774	1.79317
positive regulation of uterine smooth muscle contraction	3.70774	1.79317
artery morphogenesis	3.71444	1.80134
negative regulation of gliogenesis	1.91009	0
trabecula formation	1.91009	0
regulation of G2/M transition of mitotic cell cycle	1.91009	0
dorsal spinal cord development	1.91009	0
morphogenesis of an epithelial fold	1.91009	0
acrosome reaction	1.91009	0
retinal ganglion cell axon guidance	1.91009	0
spinal cord patterning	1.91009	0
glycerolipid catabolic process	1.91009	0
regulation of leukocyte proliferation	1.91009	0
positive regulation of lipid metabolic process	3.21467	1.30892
arachidonic acid secretion	3.21325	1.31426
icosanoid secretion	3.21325	1.31426
adenohypophysis development	3.21325	1.31426
metanephric nephron development	3.21325	1.31426
cellular nitrogen compound biosynthetic process	1.8962	0
positive regulation of osteoblast differentiation	1.89279	0
telencephalon cell migration	4.11295	2.22113
receptor internalization	4.11295	2.22113
regulation of GTP catabolic process	1.87943	0
regulation of GTPase activity	1.87943	0
negative regulation of kinase activity	1.87943	0
cellular response to lipid	1.86967	0
regulation of fatty acid biosynthetic process	1.86967	0
response to morphine	5.42481	3.55596
response to isoquinoline alkaloid	5.42481	3.55596
response to transforming growth factor beta stimulus	1.86646	0
axis elongation	1.86646	0
regulation of receptor-mediated endocytosis	3.26761	1.40121
desensitization of G-protein coupled receptor protein signaling pathway	4.58336	2.73755
negative adaptation of signaling pathway	4.58336	2.73755
adaptation of signaling pathway	4.58336	2.73755
positive regulation of cell-substrate adhesion	1.83268	0
kidney mesenchyme morphogenesis	1.82391	0
proline transmembrane transport	1.82391	0
bud outgrowth involved in lung branching	1.82391	0
positive regulation of dopamine uptake	1.82391	0
sclerotome development	1.82391	0
interleukin-12 production	1.82391	0
positive regulation of catecholamine uptake involved in synaptic transmission	1.82391	0
response to nickel ion	1.82391	0
cellular response to hydrostatic pressure	1.82391	0
interleukin-10 production	1.82391	0
proximal/distal axis specification	1.82391	0
negative regulation of interleukin-13 production	1.82391	0
regulation of mesenchymal to epithelial transition involved in metanephros morphogenesis	1.82391	0
negative regulation of non-canonical Wnt receptor signaling pathway	1.82391	0
regulation of negative chemotaxis	1.82391	0
Wnt receptor signaling pathway involved in forebrain neuroblast division	1.82391	0
sebaceous gland development	1.82391	0
establishment of organ orientation	1.82391	0
axis elongation involved in somitogenesis	1.82391	0
negative regulation of steroid hormone biosynthetic process	1.82391	0
positive regulation of cell fate specification	1.82391	0
forebrain radial glial cell differentiation	1.82391	0
positive regulation of collateral sprouting in absence of injury	1.82391	0
negative regulation of chemokine-mediated signaling pathway	1.82391	0
positive regulation of aldosterone metabolic process	1.82391	0
regulation of canonical Wnt receptor signaling pathway involved in controlling pancreatic B cell proliferation	1.82391	0
bilirubin conjugation	1.82391	0
positive regulation of collateral sprouting	1.82391	0
toll-like receptor 2 signaling pathway	1.82391	0
Roundabout signaling pathway	1.82391	0
positive regulation of aldosterone biosynthetic process	1.82391	0
negative regulation of dopamine receptor signaling pathway	1.82391	0
negative regulation of glucocorticoid metabolic process	1.82391	0
negative regulation of glucocorticoid biosynthetic process	1.82391	0
regulation of cell-cell adhesion mediated by cadherin	1.82391	0
positive regulation of steroid hormone biosynthetic process	1.82391	0
negative regulation of planar cell polarity pathway involved in axis elongation	1.82391	0
caudate nucleus development	1.82391	0
cellular response to water	1.82391	0
neutrophil differentiation	1.82391	0
fungiform papilla development	1.82391	0
radial glia guided migration of Purkinje cell	1.82391	0
vitelline membrane formation	1.82391	0
regulation of chemokine-mediated signaling pathway	1.82391	0
cellular response to magnesium ion	1.82391	0
positive regulation of dendritic spine development	1.82391	0
visceral muscle development	1.82391	0
positive regulation of smooth muscle cell chemotaxis	1.82391	0
establishment of anatomical structure orientation	1.82391	0
negative regulation of fibroblast growth factor production	1.82391	0
glycine biosynthetic process from serine	1.82391	0
positive regulation of heart rate involved in baroreceptor response to decreased systemic arterial blood pressure	1.82391	0
positive regulation of mismatch repair	1.82391	0
regulation of Rap GTPase activity	1.82391	0
renin secretion into blood stream	1.82391	0
negative regulation of gastric acid secretion	1.82391	0
neuroendocrine cell differentiation	1.82391	0
positive regulation of neurotransmitter uptake	1.82391	0
glomerular mesangium development	1.82391	0
myoblast migration	1.82391	0
regulation of Wnt receptor signaling pathway, planar cell polarity pathway	1.82391	0
metanephric mesenchyme morphogenesis	1.82391	0
chemorepulsion involved in embryonic olfactory bulb interneuron migration	1.82391	0
lateral sprouting involved in mammary gland duct morphogenesis	1.82391	0
regulation of planar cell polarity pathway involved in axis elongation	1.82391	0
regulation of collateral sprouting in absence of injury	1.82391	0
positive regulation of cell-cell adhesion mediated by cadherin	1.82391	0
putamen development	1.82391	0
regulation of non-canonical Wnt receptor signaling pathway	1.82391	0
vocal learning	1.82391	0
response to auditory stimulus	1.82391	0
cellular response to interleukin-4	1.82391	0
formation of radial glial scaffolds	1.82391	0
smooth muscle tissue development	1.81816	0
regulation of microtubule depolymerization	1.81816	0
cellular response to dsRNA	1.81816	0
cellular response to oxygen levels	1.81816	0
regulation of response to food	1.81816	0
negative regulation of microtubule depolymerization	1.81816	0
post-embryonic organ development	1.81816	0
spinal cord motor neuron differentiation	1.81816	0
activation of protein kinase A activity	1.81816	0
synaptic transmission, GABAergic	1.81816	0
forebrain regionalization	1.81816	0
renal system process	5.12033	3.30452
relaxation of muscle	1.81531	0
response to immune response of other organism involved in symbiotic interaction	1.81531	0
inner ear receptor cell development	1.81531	0
hypothalamus development	1.81531	0
response to host immune response	1.81531	0
chondroitin sulfate proteoglycan biosynthetic process	1.81531	0
detection of mechanical stimulus involved in sensory perception of sound	1.81531	0
histone phosphorylation	1.81531	0
gamma-aminobutyric acid signaling pathway	3.24565	1.44129
regulation of striated muscle contraction	1.8041	0
cellular amino acid derivative metabolic process	1.79317	0
positive regulation of cell-cell adhesion	1.79317	0
response to selenium ion	1.79317	0
positive regulation of protein binding	1.79317	0
positive regulation of growth	3.87943	2.08831
equilibrioception	1.79048	0
skeletal muscle thin filament assembly	1.79048	0
epithelial cell proliferation involved in salivary gland morphogenesis	1.79048	0
di-, tri-valent inorganic anion homeostasis	1.79048	0
cerebellar granule cell differentiation	1.79048	0
positive regulation of cholesterol storage	1.79048	0
negative regulation of GTPase activity	1.79048	0
ornithine metabolic process	1.79048	0
luteolysis	1.79048	0
cerebellar granular layer formation	1.79048	0
response to interleukin-4	1.79048	0
positive regulation of vesicle fusion	1.79048	0
spinal cord motor neuron cell fate specification	1.79048	0
axon choice point recognition	1.79048	0
opsonization	1.79048	0
negative regulation of epinephrine secretion	1.79048	0
notochord morphogenesis	1.79048	0
phosphate ion homeostasis	1.79048	0
negative regulation of JUN kinase activity	1.79048	0
nephric duct development	1.79048	0
positive regulation of kidney development	1.79048	0
glycoprotein metabolic process	1.78781	0
anti-apoptosis	1.78516	0
regulation of membrane potential	8.17328	6.39041
heart process	1.78252	0
heart contraction	1.78252	0
regulation of transcription	1.77989	0
negative regulation of hormone secretion	4.22548	2.45469
muscle fiber development	4.22548	2.45469
response to retinoic acid	1.76955	0
regulation of behavior	5.86967	4.10073
negative regulation of angiogenesis	4.66555	2.90309
activation of immune response	1.75945	0
gastrulation	1.75696	0
integrin-mediated signaling pathway	1.75696	0
positive regulation of ossification	5.58503	3.82974
synapse assembly	5.58503	3.82974
response to nutrient	3.38405	1.63827
retina development in camera-type eye	1.74232	0
hemostasis	1.74232	0
negative regulation of transporter activity	3.4437	1.70774
atrial cardiac muscle tissue morphogenesis	3.43297	1.70115
atrial cardiac muscle tissue development	3.43297	1.70115
gastric acid secretion	3.43297	1.70115
osteoclast differentiation	1.73049	0
erythrocyte development	1.73049	0
negative regulation of endothelial cell proliferation	1.73049	0
negative regulation of neuron projection development	1.73049	0
substrate-dependent cell migration	1.73049	0
acute-phase response	1.73049	0
sodium ion export	1.73049	0
negative regulation of adenylate cyclase activity	8.67366	6.94692
negative regulation of lyase activity	8.67366	6.94692
negative regulation of cyclase activity	8.67366	6.94692
cell-cell junction organization	1.72354	0
response to iron ion	1.72125	0
receptor guanylyl cyclase signaling pathway	1.70553	0
alpha-beta T cell activation involved in immune response	1.70553	0
positive regulation of neuroblast proliferation	1.70553	0
negative regulation of apoptosis	3.8962	2.19246
response to interleukin-1	1.69897	0
regulation of intracellular transport	1.69897	0
negative regulation of axonogenesis	1.68613	0
smoothened signaling pathway	1.68613	0
response to amino acid stimulus	1.68403	0
myelination	1.68403	0
positive regulation of smooth muscle cell proliferation	1.68403	0
actomyosin structure organization	1.68403	0
positive regulation of synaptic transmission	5.7986	4.11577
positive regulation of intracellular protein kinase cascade	3.56225	1.87943
positive regulation of vasodilation	5.767	4.09963
negative regulation of transferase activity	1.66354	0
detection of light stimulus	1.65758	0
fertilization	1.65758	0
regulation of G-protein coupled receptor protein signaling pathway	4.29499	2.63827
regulation of release of sequestered calcium ion into cytosol	3.31966	1.66354
endothelial cell differentiation	1.65561	0
endocrine pancreas development	1.65561	0
regulation of interleukin-1 beta production	1.65561	0
positive regulation of transcription regulator activity	1.65561	0
regulation of neurological system process	11.1062	9.45967
GMP metabolic process	1.63827	0
fibril organization	1.63827	0
very-low-density lipoprotein particle assembly	1.63827	0
regulation of timing of cell differentiation	1.63827	0
response to herbicide	1.63827	0
positive regulation of cell adhesion mediated by integrin	1.63827	0
regulation of glucocorticoid metabolic process	1.63827	0
thrombin receptor signaling pathway	1.63827	0
limb bud formation	1.63827	0
positive regulation of epidermal growth factor receptor activity	1.63827	0
lipoprotein catabolic process	1.63827	0
regulation of development, heterochronic	1.63827	0
regulation of Ras protein signal transduction	1.63078	0
immune system development	3.00436	1.37366
eye photoreceptor cell differentiation	1.62893	0
response to testosterone stimulus	1.62709	0
intracellular signal transduction	5.19382	3.57512
positive regulation of lymphocyte proliferation	1.61618	0
amine catabolic process	1.60906	0
steroid hormone mediated signaling pathway	1.6073	0
negative regulation of T cell differentiation	1.60555	0
striatum development	1.60555	0
heterophilic cell-cell adhesion	1.59176	0
endothelium development	1.59176	0
plasma lipoprotein particle organization	1.59176	0
protein-lipid complex subunit organization	1.59176	0
negative regulation of programmed cell death	3.70333	2.11577
cellular hormone metabolic process	1.58503	0
positive regulation of mononuclear cell proliferation	1.58503	0
negative regulation of heart contraction	3.20204	1.6216
negative regulation of calcium ion transport	3.20204	1.6216
regulation of carbohydrate biosynthetic process	1.5784	0
negative regulation of protein transport	1.57675	0
regulation of respiratory gaseous exchange	1.57512	0
response to magnesium ion	1.57512	0
positive regulation of penile erection	3.19654	1.6216
positive regulation of endocytosis	1.57025	0
positive regulation of cytoskeleton organization	1.57025	0
positive regulation of somatostatin secretion	3.88606	2.32239
actin cytoskeleton organization	1.5544	0
response to pain	3.54975	2.00305
regulation of cardiac cell fate specification	1.54363	0
establishment of lymphocyte polarity	1.54363	0
negative regulation of heart induction by canonical Wnt receptor signaling pathway	1.54363	0
cell proliferation involved in kidney development	1.54363	0
regulation of hair follicle maturation	1.54363	0
regulation of microvillus assembly	1.54363	0
iris morphogenesis	1.54363	0
positive regulation of low-density lipoprotein receptor catabolic process	1.54363	0
positive regulation of hair follicle maturation	1.54363	0
establishment of planar polarity of embryonic epithelium	1.54363	0
negative regulation of prostatic bud formation	1.54363	0
lung induction	1.54363	0
mesenchymal cell differentiation involved in kidney development	1.54363	0
regulation of cardioblast cell fate specification	1.54363	0
cell migration involved in sprouting angiogenesis	1.54363	0
cloacal septation	1.54363	0
mammary placode formation	1.54363	0
proline transport	1.54363	0
negative regulation of interleukin-5 production	1.54363	0
muscle cell fate specification	1.54363	0
protein splicing	1.54363	0
regulation of platelet-derived growth factor receptor signaling pathway	1.54363	0
regulation of protein ubiquitination involved in ubiquitin-dependent protein catabolic process	1.54363	0
canonical Wnt receptor signaling pathway involved in heart development	1.54363	0
synaptic transmission, glycinergic	1.54363	0
positive regulation of platelet activation	1.54363	0
nerve growth factor processing	1.54363	0
negative regulation of cardioblast cell fate specification	1.54363	0
establishment of T cell polarity	1.54363	0
regulation of growth hormone receptor signaling pathway	1.54363	0
ureter smooth muscle development	1.54363	0
regulation of fibroblast growth factor production	1.54363	0
regulation of microvillus organization	1.54363	0
regulation of cell growth by extracellular stimulus	1.54363	0
regulation of smooth muscle cell chemotaxis	1.54363	0
ureter smooth muscle cell differentiation	1.54363	0
establishment of meiotic spindle localization	1.54363	0
regulation of gastric acid secretion	1.54363	0
negative regulation of tyrosine phosphorylation of Stat5 protein	1.54363	0
renal vesicle formation	1.54363	0
tertiary branching involved in mammary gland duct morphogenesis	1.54363	0
sodium-dependent phosphate transport	1.54363	0
negative regulation of cardiac cell fate specification	1.54363	0
bioluminescence	1.54363	0
metanephric mesenchymal cell differentiation	1.54363	0
negative regulation of mesenchymal cell proliferation	1.54363	0
lung growth	1.54363	0
regulation of Rap protein signal transduction	1.54363	0
hypophysis morphogenesis	1.54363	0
maternal aggressive behavior	1.54363	0
intein-mediated protein splicing	1.54363	0
cellular response to water deprivation	1.54363	0
biphenyl catabolic process	1.54363	0
response to histamine	1.54363	0
Wnt receptor signaling pathway involved in heart development	1.54363	0
reduction of food intake in response to dietary excess	1.54363	0
regulation of axon diameter	1.54363	0
phosphoinositide-mediated signaling	6.05159	4.51286
regulation of hormone levels	4.70774	3.17005
regulation of lipid transport	1.5376	0
response to temperature stimulus	1.5376	0
ensheathment of neurons	1.53462	0
axon ensheathment	1.53462	0
cardiac muscle cell differentiation	1.53462	0
negative regulation of ion transmembrane transporter activity	3.61798	2.08566
myofibril assembly	1.53165	0
L-amino acid transport	1.53165	0
regulation of small GTPase mediated signal transduction	1.52871	0
epithelial cell development	2.83268	1.30452
positive regulation of leukocyte proliferation	1.52578	0
negative regulation of intracellular protein transport	1.52288	0
positive regulation of stress-activated protein kinase signaling cascade	1.52288	0
paraxial mesoderm formation	4.31426	2.79588
long-term synaptic potentiation	4.31426	2.79588
ventricular septum development	1.51428	0
response to host defenses	1.51428	0
embryonic camera-type eye morphogenesis	1.51428	0
positive regulation of cholesterol efflux	1.51428	0
oxygen transport	1.51428	0
cellular response to acid	1.51428	0
regulation of catenin protein nuclear translocation	1.51428	0
cerebellar cortex formation	1.51428	0
response to defenses of other organism involved in symbiotic interaction	1.51428	0
regulation of respiratory gaseous exchange by neurological system process	1.51428	0
ionotropic glutamate receptor signaling pathway	1.51428	0
response to host	1.51428	0
camera-type eye development	3.43063	1.91721
negative regulation of muscle contraction	3.08991	1.58004
purine nucleotide metabolic process	1.50864	0
complement activation, lectin pathway	1.50724	0
positive regulation of synaptic transmission, cholinergic	1.50724	0
response to parathyroid hormone stimulus	1.50724	0
platelet aggregation	1.50724	0
embryonic viscerocranium morphogenesis	1.50724	0
positive regulation of insulin-like growth factor receptor signaling pathway	1.50724	0
two-component signal transduction system (phosphorelay)	1.50724	0
positive regulation of granulocyte differentiation	1.50724	0
regulation of cardioblast differentiation	1.50724	0
detection of mechanical stimulus involved in sensory perception of pain	1.50724	0
positive regulation of prostaglandin biosynthetic process	1.50724	0
positive regulation of granule cell precursor proliferation	1.50724	0
epithelial cell-cell adhesion	1.50724	0
establishment of planar polarity	1.50724	0
parasympathetic nervous system development	1.50724	0
growth hormone secretion	1.50724	0
regulation of granule cell precursor proliferation	1.50724	0
apoptosis involved in morphogenesis	1.50724	0
regulation of prostaglandin biosynthetic process	1.50724	0
superior temporal gyrus development	1.50724	0
negative regulation of axon extension involved in axon guidance	1.50724	0
mammary gland formation	1.50724	0
mesonephric tubule development	1.50724	0
mesonephric epithelium development	1.50724	0
regulation of cell cycle process	1.50446	0
regulation of Notch signaling pathway	1.50446	0
myoblast differentiation	1.50446	0
negative regulation of response to stimulus	2.84164	1.33819
regulation of cellular catabolic process	3.65758	2.15428
amine metabolic process	2.80967	1.30715
regulation of transforming growth factor beta receptor signaling pathway	1.50031	0
immune effector process	1.50031	0
detection of external stimulus	3.1349	1.63639
response to vitamin A	1.49349	0
response to hypoxia	1.49214	0
regulation of protein import into nucleus, translocation	1.47366	0
lung alveolus development	1.47237	0
membrane depolarization	5.39577	3.92445
tube closure	1.4698	0
ovarian follicle development	1.46471	0
positive regulation of neuron differentiation	1.46344	0
regulation of body fluid levels	4.25337	2.80967
regulation of fat cell differentiation	1.44249	0
negative regulation of ossification	2.98297	1.54212
positive regulation of smoothened signaling pathway	2.98716	1.54821
gamma-aminobutyric acid transport	2.98716	1.54821
negative regulation of fat cell differentiation	1.43771	0
negative regulation of microtubule polymerization or depolymerization	1.43771	0
regulation of excitatory postsynaptic membrane potential	4.2644	2.82974
cerebral cortex neuron differentiation	1.42946	0
positive regulation of cholesterol transport	1.42946	0
negative regulation of muscle organ development	1.42946	0
regulation of respiratory system process	1.42946	0
protein localization at cell surface	1.42946	0
cellular response to organic nitrogen	1.42946	0
regulation of astrocyte differentiation	1.42946	0
convergent extension	1.42946	0
chemosensory behavior	1.42946	0
positive regulation of sterol transport	1.42946	0
mitotic cell cycle checkpoint	1.42713	0
alpha-beta T cell activation	1.41794	0
eye photoreceptor cell development	1.41794	0
thymus development	1.41794	0
positive regulation of lipid transport	1.41794	0
cardiac cell differentiation	1.40894	0
negative regulation of cell activation	1.40894	0
female pregnancy	1.40121	0
negative regulation of systemic arterial blood pressure	5.83863	4.43771
regulation of endocytosis	1.40012	0
regulation of cellular carbohydrate metabolic process	1.39903	0
cellular response to external stimulus	1.39577	0
immune response-activating signal transduction	1.39469	0
DNA damage response, signal transduction by p53 class mediator resulting in cell cycle arrest	1.39254	0
dopamine biosynthetic process	1.39254	0
triglyceride catabolic process	1.39254	0
low-density lipoprotein particle clearance	1.39254	0
negative regulation of protein kinase B signaling cascade	1.39254	0
cellular response to ethanol	1.39254	0
morphogenesis of an epithelial bud	1.39254	0
positive regulation of Notch signaling pathway	1.39254	0
regulation of synaptic transmission, cholinergic	1.39254	0
regulation of circadian sleep/wake cycle, REM sleep	1.39254	0
cell fate specification	1.39254	0
erythrocyte differentiation	1.39254	0
response to organic nitrogen	3.71897	2.32883
response to lipid	1.37882	0
positive regulation of cell projection organization	1.37882	0
musculoskeletal movement	2.88273	1.50446
multicellular organismal movement	2.88273	1.50446
negative regulation of intracellular transport	1.37779	0
photoreceptor cell differentiation	1.37779	0
negative regulation of organelle organization	1.37469	0
dorsal/ventral neural tube patterning	1.37366	0
thyroid hormone metabolic process	1.37366	0
neural crest cell migration	4.14997	2.77728
embryonic hindlimb morphogenesis	1.36552	0
regulation of interleukin-1 production	1.36552	0
cellular amino acid derivative catabolic process	1.36552	0
response to nicotine	4.48945	3.12901
regulation of dendrite development	1.35952	0
primary neural tube formation	1.35458	0
positive regulation of cellular component movement	3.17522	1.82102
negative regulation of peptidyl-tyrosine phosphorylation	1.35164	0
cell differentiation in hindbrain	1.35164	0
cellular response to estrogen stimulus	1.35164	0
skeletal muscle contraction	1.35164	0
cellular response to extracellular stimulus	1.34872	0
negative regulation of smooth muscle contraction	3.31069	1.96257
response to cortisol stimulus	3.31069	1.96257
intracellular signaling pathway	5.21824	3.8729
thyroid-stimulating hormone-secreting cell differentiation	1.34294	0
positive regulation of cellular pH reduction	1.34294	0
embryonic olfactory bulb interneuron precursor migration	1.34294	0
floor plate development	1.34294	0
outer ear morphogenesis	1.34294	0
cellular response to manganese ion	1.34294	0
smoothened signaling pathway involved in regulation of granule cell precursor cell proliferation	1.34294	0
regulation of mismatch repair	1.34294	0
negative regulation of phosphoprotein phosphatase activity	1.34294	0
regulation of cardiac muscle cell apoptosis	1.34294	0
formation of anatomical boundary	1.34294	0
regulation of systemic arterial blood pressure by endothelin	1.34294	0
penile erection	1.34294	0
somatotropin secreting cell differentiation	1.34294	0
protein amino acid glucuronidation	1.34294	0
negative regulation of cardiac muscle cell apoptosis	1.34294	0
negative regulation of Rho GTPase activity	1.34294	0
leg morphogenesis	1.34294	0
response to ammonium ion	1.34294	0
positive regulation of adrenocorticotropin secretion	1.34294	0
embryonic genitalia morphogenesis	1.34294	0
negative regulation of cardiac muscle cell proliferation	1.34294	0
protein import into mitochondrial matrix	1.34294	0
positive regulation of transforming growth factor-beta2 production	1.34294	0
positive regulation of circadian sleep/wake cycle, REM sleep	1.34294	0
regulation of dopamine receptor signaling pathway	1.34294	0
L-serine biosynthetic process	1.34294	0
left lung development	1.34294	0
regulation of striated muscle cell apoptosis	1.34294	0
axon midline choice point recognition	1.34294	0
positive regulation of membrane potential	1.34294	0
negative regulation of striated muscle cell apoptosis	1.34294	0
prostatic bud formation	1.34294	0
response to anoxia	1.34294	0
negative regulation of natriuresis	1.34294	0
diencephalon morphogenesis	1.34294	0
renal response to blood flow involved in circulatory renin-angiotensin regulation of systemic arterial blood pressure	1.34294	0
positive regulation of RNA polymerase II transcriptional preinitiation complex assembly	1.34294	0
meiotic metaphase I	1.34294	0
activation of phospholipase C activity by metabotropic glutamate receptor signaling pathway	1.34294	0
biphenyl metabolic process	1.34294	0
mesonephric tubule formation	1.34294	0
biomineral tissue development	2.82974	1.4908
positive regulation of fatty acid metabolic process	1.33255	0
organ growth	1.33255	0
hindlimb morphogenesis	1.33255	0
positive regulation of cell cycle	1.33161	0
immune system process	4.83863	3.50864
regulation of Ras GTPase activity	1.3279	0
immune response-activating cell surface receptor signaling pathway	1.32514	0
positive regulation of muscle organ development	2.8041	1.48149
activation of protein kinase B activity	2.8041	1.48149
cellular response to transforming growth factor beta stimulus	2.8041	1.48149
regulation of excretion	2.8041	1.48149
negative regulation of potassium ion transport	2.8041	1.48149
positive regulation of striated muscle tissue development	2.8041	1.48149
positive regulation of cardiac muscle cell proliferation	2.8041	1.48149
negative regulation of steroid biosynthetic process	4.36653	3.04866
insemination	4.36653	3.04866
regulation of cholesterol transport	1.31515	0
regulation of sterol transport	1.31515	0
response to purine	1.31426	0
positive regulation of cell migration	3.30803	2.00877
positive regulation of cell motility	3.30803	2.00877
cerebral cortex GABAergic interneuron migration	3.43533	2.15304
vasodilation by norepinephrine-epinephrine involved in regulation of systemic arterial blood pressure	3.43533	2.15304
regulation of somatostatin secretion	3.43533	2.15304
interneuron migration from the subpallium to the cortex	3.43533	2.15304
cerebral cortex GABAergic interneuron development	3.43533	2.15304
muscle cell development	2.99568	1.73993
sensory perception of light stimulus	3.18177	1.95468
visual perception	3.18177	1.95468
activation of transmembrane receptor protein tyrosine kinase activity	3.7986	2.57187
vascular smooth muscle contraction	3.7986	2.57187
regulation of systemic arterial blood pressure by circulatory renin-angiotensin	2.64016	1.42136
regulation of biomineral tissue development	4.1945	2.9914
striated muscle cell development	3.18177	1.9914
negative regulation of lipid catabolic process	3.04239	1.85387
negative regulation of signaling process	2.65365	1.46597
hemopoietic or lymphoid organ development	2.79048	1.6216
blood vessel remodeling	4.77469	3.61798
negative regulation of lipid biosynthetic process	3.37263	2.22113
regulation of phosphatase activity	2.51999	1.36957
regulation of multicellular organism growth	2.7986	1.66555
negative regulation of smoothened signaling pathway	2.48945	1.36552
anatomical structure regression	2.48945	1.36552
neural crest cell differentiation	6.47756	5.35458
fear response	4.65561	3.55596
eating behavior	4.65561	3.55596
regulation of protein transport	2.50446	1.41908
desensitization of G-protein coupled receptor protein signaling pathway by arrestin	3.09313	2.01368
regulation of postsynaptic membrane potential	6.07727	5.00043
response to estrogen stimulus	5.6925	4.61798
positive regulation of immune system process	2.45842	1.38405
response to biotic stimulus	3.17005	2.09637
cellular biogenic amine metabolic process	2.93554	1.8729
cGMP-mediated signaling	3.86328	2.80967
regulation of phosphoprotein phosphatase activity	2.8041	1.75203
response to other organism	3.81248	2.767
positive regulation of G-protein coupled receptor protein signaling pathway	2.3536	1.31426
regulation of response to stress	3.05159	2.02273
intracellular protein kinase cascade	3.21042	2.19111
signal transmission via phosphorylation event	3.21042	2.19111
di-, tri-valent inorganic cation transport	6.2815	5.27327
positive regulation of branching involved in ureteric bud morphogenesis	3.39041	2.3851
paraxial mesoderm morphogenesis	3.39041	2.3851
regulation of systemic arterial blood pressure by renin-angiotensin	2.6968	1.70774
mesenchyme development	8.79588	7.80688
negative regulation of nucleotide metabolic process	6.43415	5.44855
copulation	3.71444	2.73755
regulation of anagen	2.27901	1.35458
inhibition of adenylate cyclase activity by opioid receptor signaling pathway	2.27901	1.35458
myoblast cell differentiation involved in skeletal muscle regeneration	2.27901	1.35458
satellite cell activation	2.27901	1.35458
positive regulation of G2/M transition of mitotic cell cycle	2.27901	1.35458
negative regulation of DNA damage checkpoint	2.27901	1.35458
negative regulation of the force of heart contraction involved in baroreceptor response to increased systemic arterial blood pressure	2.27901	1.35458
regulation of atrial cardiomyocyte membrane depolarization	2.27901	1.35458
positive regulation of canonical Wnt receptor signaling pathway involved in controlling pancreatic B cell proliferation	2.27901	1.35458
embryonic leg morphogenesis	2.27901	1.35458
negative regulation of protein ubiquitination involved in ubiquitin-dependent protein catabolic process	2.27901	1.35458
central nervous system morphogenesis	2.27901	1.35458
glomerular endothelium development	2.27901	1.35458
positive regulation of anagen	2.27901	1.35458
glomerular mesangial cell development	2.27901	1.35458
midbrain-hindbrain boundary maturation during brain development	2.27901	1.35458
glomerular mesangial cell differentiation	2.27901	1.35458
midbrain-hindbrain boundary maturation	2.27901	1.35458
cerebellum formation	2.27901	1.35458
regulation of DNA damage checkpoint	2.27901	1.35458
hindbrain formation	2.27901	1.35458
negative regulation of circadian rhythm	2.81816	1.8962
lymphangiogenesis	2.81816	1.8962
short-term memory	2.81816	1.8962
negative regulation of circadian sleep/wake cycle, sleep	2.81816	1.8962
regulation of receptor recycling	3.21325	2.30277
cellular response to dexamethasone stimulus	3.21325	2.30277
positive regulation of monooxygenase activity	3.57512	2.66959
neurological system process involved in regulation of systemic arterial blood pressure	3.57512	2.66959
calcium ion transmembrane transport	2.4168	1.51856
regulation of endothelial cell migration	3.59688	2.70333
negative regulation of secretion	6.73993	5.84771
labyrinthine layer development	2.42713	1.54363
neural crest cell development	5.58503	4.73518
positive regulation of cell size	2.89279	2.0575
regulation of branching involved in ureteric bud morphogenesis	3.05159	2.22548
positive regulation of nuclear division	2.4045	1.58004
positive regulation of actin filament bundle assembly	2.4045	1.58004
positive regulation of mitosis	2.4045	1.58004
regulation of endothelial cell proliferation	2.27327	1.45717
cytokine production	2.27327	1.45717
mesenchymal cell development	7.80967	7.00349
regulation of protein localization	2.4437	1.64207
diet induced thermogenesis	2.58838	1.79317
cellular response to metal ion	2.64207	1.88941
regulation of bone mineralization	3.91364	3.17783
cerebellar cortex development	2.23359	1.50446
hemopoiesis	2.61798	1.92445
chorio-allantoic fusion	2.39147	1.70115
cellular response to estradiol stimulus	2.39147	1.70115
cerebral cortex GABAergic interneuron differentiation	2.39147	1.70115
positive regulation of skeletal muscle tissue development	2.39147	1.70115
response to dexamethasone stimulus	2.76447	2.08566
neutrophil chemotaxis	2.49214	1.81816
positive regulation of response to stimulus	4.36051	3.70774
positive regulation of cell division	2.42136	1.78252
response to radiation	1.97881	1.34294
regulation of systemic arterial blood pressure by hormone	4.50724	3.87943
feeding behavior	6.84771	6.22621
regulation of cellular response to stress	2.33348	1.72584
regulation of JUN kinase activity	2.22257	1.62709
response to carbohydrate stimulus	2.33161	1.73993
positive regulation of transmission of nerve impulse	5.30103	4.70997
activation of adenylate cyclase activity by serotonin receptor signaling pathway	3.41908	2.83268
negative regulation of ion transport	4.70115	4.11577
establishment of localization	6.57675	5.9914
endocrine process	3.56067	2.9914
detection of visible light	1.93554	1.36957
embryonic cranial skeleton morphogenesis	2.88273	2.32057
phasic smooth muscle contraction	7.02641	6.47366
regulation of long-term neuronal synaptic plasticity	3.17198	2.63078
myotube differentiation	2.78516	2.27003
positive regulation of peptide hormone secretion	3.39903	2.90309
consequence of signal transmission	3.61798	3.13787
positive regulation of neurological system process	5.02919	4.55596
positive regulation of sodium ion transport	1.93554	1.48149
positive regulation of receptor-mediated endocytosis	2.30364	1.85387
regulation of meiosis	2.30364	1.85387
neurotransmitter secretion	5.54061	5.10073
positive regulation of response to external stimulus	3.64975	3.22695
regulation of cell activation	2.36351	1.9431
negative regulation of catalytic activity	4.28233	3.86328
cellular response to inorganic substance	1.98716	1.57187
lymphocyte proliferation	2.62342	2.20971
regulation of hormone secretion	5.9393	5.53462
dopamine receptor signaling pathway	3.7167	3.31247
regulation of cell death	2.86012	2.46597
response to water	1.81531	1.42136
skeletal myofibril assembly	1.81531	1.42136
positive regulation of peptide secretion	3.17263	2.77989
cell proliferation in forebrain	2.11295	1.75203
mononuclear cell proliferation	2.46725	2.12668
negative regulation of multicellular organism growth	1.70553	1.36552
cellular response to amine stimulus	1.70553	1.36552
cochlea development	1.70553	1.36552
cellular response to amino acid stimulus	1.70553	1.36552
sensory perception	3.95861	3.62525
positive regulation of stress fiber assembly	2.02641	1.70774
renal system process involved in regulation of systemic arterial blood pressure	2.02641	1.70774
leukocyte proliferation	2.4168	2.09963
vasodilation by angiotensin involved in regulation of systemic arterial blood pressure	2.84164	2.5376
developmental maturation	1.78516	1.49214
positive regulation of hormone secretion	3.56864	3.27654
positive regulation of phosphatase activity	1.60555	1.31426
regulation of norepinephrine secretion	3.17198	2.88606
regulation of meiotic cell cycle	1.9431	1.66354
regulation of amine transport	11.6946	11.4179
circadian rhythm	3.22548	2.95468
negative regulation of heart rate	2.8041	2.57187
transport	6.53165	6.30016
cellular response to organic cyclic substance	1.59346	1.37059
germ cell development	1.60906	1.4023
negative regulation of cAMP metabolic process	6.11182	5.92082
positive regulation of ERK1 and ERK2 cascade	2.07883	1.88941
behavioral response to pain	2.92082	2.73755
G-protein coupled receptor internalization	2.64016	2.47496
response to insulin stimulus	1.94692	1.78516
regulation of neuronal synaptic plasticity	2.64975	2.48812
response to glucose stimulus	1.54821	1.39469
bombesin receptor signaling pathway	2.46725	2.32239
positive regulation of skeletal muscle tissue growth	2.46725	2.32239
negative regulation of catecholamine metabolic process	2.46725	2.32239
activation of phospholipase C activity by serotonin receptor signaling pathway	2.46725	2.32239
negative regulation of dopamine metabolic process	2.46725	2.32239
fourth ventricle development	2.46725	2.32239
nephron epithelium development	2.8041	2.66959
grooming behavior	2.48945	2.3851
cellular process involved in reproduction	1.69897	1.5986
regulation of protein tyrosine kinase activity	1.53165	1.43415
negative regulation of cyclic nucleotide metabolic process	5.83863	5.75203
regulation of programmed cell death	2.68825	2.6038
vasculogenesis	2.767	2.68613
positive regulation of JNK cascade	1.47366	1.40121
regulation of immune system process	1.68194	1.62525
inflammatory response	2.34872	2.29414
reduction of cytosolic calcium ion concentration	2.3536	2.30277
positive regulation of protein tyrosine kinase activity	2.3536	2.30277
reproductive behavior	1.41794	1.36957
actin cytoskeleton reorganization	1.41794	1.36957
mammary gland development	2.22185	2.17849
negative regulation of cellular amine metabolic process	2.19044	2.15304
positive regulation of neutrophil chemotaxis	2.19044	2.15304
renal control of peripheral vascular resistance involved in regulation of systemic arterial blood pressure	2.19044	2.15304
operant conditioning	2.19044	2.15304
positive regulation of glycogen catabolic process	2.19044	2.15304
regulation of skeletal muscle tissue growth	2.19044	2.15304
regulation of blood vessel size by renin-angiotensin	2.19044	2.15304
vasoconstriction	5.71897	5.68194
regulation of insulin secretion	4.5544	4.52288
regulation of apoptosis	2.72125	2.70115
defense response to Gram-positive bacterium	1.67572	1.65758
regulation of leukocyte migration	1.97881	1.96658
regulation of organic acid transport	2.64207	11.5421
regulation of amino acid transport	2.22915	10.5784
regulation of gamma-aminobutyric acid secretion	2.64016	9.80967
negative regulation of organic acid transport	2.22915	8.92812
defense response	1.69897	8.16494
negative regulation of amino acid transport	1.63827	8.02228
generation of a signal involved in cell-cell signaling	5.67778	12.0311
signal release	5.67778	12.0311
negative regulation of amine transport	3.31069	9.53018
hormone secretion	1.93181	7.98297
positive regulation of amine transport	3.8729	9.8041
neuroprotection	1.89279	7.45593
hormone transport	1.95861	7.43297
regulation of synaptic vesicle fusion to presynaptic membrane	0	5.44977
positive regulation of amino acid transport	2.39147	7.63264
positive regulation of gamma-aminobutyric acid secretion	2.39147	7.63264
positive regulation of organic acid transport	2.02641	7.19654
activation of phospholipase C activity by muscarinic acetylcholine receptor signaling pathway	0	5.08991
negative regulation of gamma-aminobutyric acid secretion	1.97062	6.95861
T cell differentiation	0	4.95078
secretion by cell	6.1945	11.0835
positive regulation of fever	0	4.71444
peptide transport	1.74958	6.45717
peptide hormone secretion	2.28067	6.87943
peptide secretion	2.17522	6.73518
loop of Henle development	0	4.54975
regulation of neurotransmitter secretion	5.4698	9.96658
regulation of fever	0	4.43771
negative regulation of oxidoreductase activity	0	4.43771
regulation of heat generation	0	4.19586
lipid biosynthetic process	0	4.04479
histamine secretion	0	3.97881
negative regulation of catecholamine secretion	0	3.97881
positive regulation of catecholamine secretion	2.20551	6.18243
secretion	9.45593	13.3778
antigen processing and presentation of exogenous peptide antigen via MHC class II	0	3.88273
antigen processing and presentation of peptide antigen via MHC class II	0	3.88273
T cell selection	0	3.79048
leukotriene biosynthetic process	0	3.79048
energy reserve metabolic process	0	3.78781
regulation of exocytosis	4.6517	8.39254
icosanoid metabolic process	0	3.70115
regulation of NAD(P)H oxidase activity	0	3.67778
metanephric loop of Henle development	0	3.67778
positive regulation of acetylcholine secretion	0	3.67778
regulation of oxidoreductase activity	2.44855	6.11182
phospholipid metabolic process	0	3.5986
cellular lipid metabolic process	0	3.54212
unsaturated fatty acid metabolic process	0	3.5376
defense response to bacterium	0	3.51286
positive regulation of calcium ion transport via voltage-gated calcium channel activity	2.39147	5.90309
negative regulation of glutamate secretion	4.64397	8.10182
positive regulation of macrophage chemotaxis	0	3.44129
icosanoid biosynthetic process	0	3.44129
negative regulation of synaptic transmission, GABAergic	4.17783	7.59517
positive regulation of ion transmembrane transporter activity	1.64975	5.05799
alkene biosynthetic process	0	3.383
regulation of feeding behavior	2.07007	5.42366
carbohydrate transport	0	3.34872
cellular anion homeostasis	0	3.33442
inflammatory response to antigenic stimulus	0	3.31247
leukotriene metabolic process	0	3.31247
establishment or maintenance of polarity of embryonic epithelium	0	3.30364
outer medullary collecting duct development	0	3.30364
stem cell proliferation	0	3.30364
inner medullary collecting duct development	0	3.30364
T cell activation	2.2652	5.56384
organophosphate metabolic process	0	3.29328
unsaturated fatty acid biosynthetic process	0	3.27901
regulation of mononuclear cell migration	0	3.24489
regulation of macrophage chemotaxis	0	3.24489
nephron tubule development	0	3.23284
regulation of fatty acid oxidation	0	3.22768
germ cell migration	0	3.17783
positive regulation of acute inflammatory response	0	3.17783
cellular monovalent inorganic cation homeostasis	0	3.17783
thymic T cell selection	0	3.13787
renal tubule development	0	3.13787
negative regulation of acetylcholine secretion	1.82391	4.95468
negative regulation of synaptic transmission	4.5376	7.66555
antigen processing and presentation of peptide or polysaccharide antigen via MHC class II	0	3.11464
regulation of granulocyte chemotaxis	0	3.07572
regulation of neurotransmitter transport	6.47756	9.5391
adult heart development	0	3.04866
regulation of fatty acid beta-oxidation	0	3.04866
regulation of circadian rhythm	0	3.03574
fatty acid biosynthetic process	0	3.00966
positive regulation of heat generation	1.42946	4.43771
antigen processing and presentation of exogenous peptide antigen	0	2.99568
excretion	3.10513	6.07212
glucose transport	1.62893	4.58503
phospholipid catabolic process	0	2.93554
induction of programmed cell death in response to chemical stimulus	0	2.92812
regulation of acetylcholine secretion	3.58503	6.51004
hexose transport	1.52288	4.44129
regulation of pH	0	2.90309
monosaccharide transport	1.47237	4.37263
cellular response to monosaccharide stimulus	0	2.88606
cellular response to hexose stimulus	0	2.88606
cellular response to glucose stimulus	0	2.88606
regulation of neuron apoptosis	1.5376	4.39362
regulation of inhibitory postsynaptic membrane potential	2.90309	5.75203
lobar bronchus development	0	2.83268
sperm competition	0	2.83268
sensitization	0	2.83268
nonassociative learning	0	2.83268
anterior neuropore closure	0	2.83268
fibroblast proliferation	0	2.83268
negative regulation of NAD(P)H oxidase activity	0	2.83268
renal inner medulla development	0	2.83268
vitamin D catabolic process	0	2.83268
sperm displacement	0	2.83268
neuropore closure	0	2.83268
renal outer medulla development	0	2.83268
cellular alkene metabolic process	0	2.82974
glycogen metabolic process	0	2.82102
calcium-mediated signaling	2.04239	4.86328
activation of phospholipase D activity by G-protein coupled receptor protein signaling pathway	1.54363	4.36151
regulation of phosphoinositide dephosphorylation	1.54363	4.36151
regulation of immune complex clearance by monocytes and macrophages	1.54363	4.36151
positive regulation of immune complex clearance by monocytes and macrophages	1.54363	4.36151
intestinal absorption	0	2.80967
nucleosome assembly	0	2.80134
cellular monovalent inorganic anion homeostasis	0	2.79588
monovalent inorganic anion homeostasis	0	2.79588
positive thymic T cell selection	0	2.79588
cardiac muscle fiber development	0	2.79588
glucan metabolic process	0	2.77989
cellular glucan metabolic process	0	2.77989
lymphocyte differentiation	0	2.767
anion transport	0	2.767
regulation of synaptic transmission, glutamatergic	8.21681	10.9586
cellular response to carbohydrate stimulus	0	2.73755
muscarinic acetylcholine receptor signaling pathway	0	2.73755
digestive system process	2.89963	5.62709
positive regulation of transporter activity	2.11295	4.82974
chromatin assembly or disassembly	0	2.6925
chromatin assembly	0	2.69037
cellular sodium ion homeostasis	0	2.67985
negative regulation of monooxygenase activity	0	2.67985
positive regulation of secretion	6.47108	9.15058
regulation of mast cell activation	0	2.66959
ectoderm development	0	2.66959
regulation of cellular ketone metabolic process	0	2.65561
polysaccharide metabolic process	0	2.63078
chemokine-mediated signaling pathway	1.34294	3.97062
negative regulation of neurotransmitter secretion	1.34294	3.97062
inhibition of adenylate cyclase activity by muscarinic acetylcholine receptor signaling pathway	1.34294	3.97062
glycerolipid metabolic process	1.43771	4.06349
regulation of nitric-oxide synthase activity	1.65561	4.26043
antigen processing and presentation of exogenous antigen	0	2.58503
sensory perception of sound	2.85699	5.43063
positive T cell selection	0	2.57187
positive regulation of circadian sleep/wake cycle, sleep	0	2.57187
detection of bacterium	0	2.57187
monoamine transport	1.53165	4.09963
spermatogenesis	0	2.55596
male gamete generation	0	2.55596
chloride transport	1.62709	4.16685
negative regulation of dopamine secretion	0	2.5376
lipoxygenase pathway	0	2.5376
positive regulation of cytokine secretion	1.41794	3.95078
negative regulation of transmission of nerve impulse	6.73755	9.23807
organic alcohol transport	0	2.49757
membrane hyperpolarization	3.31966	5.7986
regulation of female receptivity	0	2.47496
lipid metabolic process	0	2.46218
nucleosome organization	0	2.43771
protein-DNA complex assembly	0	2.41454
insulin secretion	1.78252	4.17718
phosphoinositide 3-kinase cascade	0	2.3851
female mating behavior	0	2.3851
T cell differentiation in thymus	0	2.37469
natriuresis	2.22915	4.57025
cellular response to interferon-gamma	0	2.32239
negative regulation of fatty acid beta-oxidation	0	2.32239
glucose import	0	2.32239
negative regulation of mast cell activation	0	2.32239
regulation of collagen biosynthetic process	0	2.32057
regulation of vascular endothelial growth factor production	0	2.32057
regulation of fatty acid metabolic process	0	2.29243
signal complex assembly	0	2.27003
regulation of collagen metabolic process	0	2.27003
[truncated: 535 more rows]

## Sheet: enrichment by protein function
K27, number of objects
	ligands	receptors	transcription factors	enzymes	proteases	phosphatases	kinases	other	common
CD24+/K27+	88	187	101	147	64	22	35	858	1502
CD44+/K27+	21	68	29	66	27	5	11	380	607
K27, %
	ligands	receptors	transcription factors	enzymes	proteases	phosphatases	kinases	other
CD24+/K27+	5.85885	12.4501	6.72437	9.78695	4.26099	1.46471	2.33023	57.1238
CD44+/K27+	3.45964	11.2026	4.77759	10.8731	4.44811	0.823723	1.81219	62.603
CD24+/K27+	Protein class	r	n	R	N	mean	p-value	z-score
	receptors	187	1502	1364	19030	107.7	1.764e-14	8.269
	ligands	88	1502	521	19030	41.12	6.279e-12	7.723
	enzymes	147	1502	2558	19030	201.9	4.313e-06	-4.327
	proteases	64	1502	521	19030	41.12	0.0002664	3.769
	transcription factors	101	1502	938	19030	74.03	0.0008056	3.349
	kinases	35	1502	588	19030	46.41	0.04102	-1.773
	phosphatases	22	1502	223	19030	17.6	0.1642	1.099
	other	858	1502	12317	19030	972.2	1.334e-10	-6.423
CD44+/K27+	Protein class	r	n	R	N	mean	p-value	z-score
	receptors	68	607	1364	19030	43.51	0.0001596	3.917
	proteases	27	607	521	19030	16.62	0.009543	2.624
	enzymes	66	607	2558	19030	81.59	0.03138	-1.886
	kinases	11	607	588	19030	18.76	0.03456	-1.849
	ligands	21	607	521	19030	16.62	0.1624	1.108
	phosphatases	5	607	223	19030	7.113	0.2807	-0.81
	transcription factors	29	607	938	19030	29.92	0.4788	-0.1752
	other	380	607	12317	19030	392.9	0.1428	-1.112

## Sheet: interactome by protein class
K27, number of objects
	ligands	receptors	transcription factors	enzymes	proteases	phosphatases	kinases	other	common
CD24+/K27+	11	1	13	0	6	0	1	12	44
CD44+/K27+	0	0	0	0	3	0	1	0	4
K27, %
	ligands	receptors	transcription factors	enzymes	proteases	phosphatases	kinases	other
CD24+/K27+	25	2.27273	29.5455	0	13.6364	0	2.27273	27.2727
CD44+/K27+	0	0	0	0	75	0	25	0

## Sheet: network topology
	CD24+/K27+	CD44+/K27+	Complete database
Degree	16.64	15.85	16.34
Degree in	8.147	7.454	8.17
Degree out	8.497	8.392	8.17
Clustering coefficient	0.07396	0.07374	0.07035

[truncated: 3 more sheets: Interactome objects, Pathway maps Overview, Pathawy maps Overview graph]
