# Supplementary material for: Epigenetic Regulation of Cell Type–Specific Expression Patterns in the Human Mammary Epithelium
Source: PLoS Genet. 2011 Apr 21;7(4):e1001369. doi: 10.1371/journal.pgen.1001369 (PMC3080862; doi:10.1371/journal.pgen.1001369)
Supplement: Table S3 — List of differentially expressed genes enriched in K27me3 or K4me3 histone modifications. The file contains four worksheets. (1) CD44-high/K27+ genes: genes highly expressed in CD44+ cells and K27-enriched in either or in both cell types. (2) CD44-high/K27- genes: genes highly expressed in CD44+ cells and not K27-enriched in either cell type. (3) CD24-high/K27+ genes: genes highly expressed in CD24+ cells and K27-enriched in either or in both cell types. (4) CD44-high/K27- genes: genes highly expressed in CD24+ cells and not K27-enriched in either cell type. Gene symbol, RefSeq ID, approved name, chromosomal location, and location within K27 bloc (Y = yes and N = No) are indicated. (0.19 MB XLS) [file pgen.1001369.s010.xls]

## Sheet: CD24ExpHigh.K27+
Symbol	RefSeq ID	Approved Name	Chromosome	K27 bloc (>100kb) in CD44+
ALOXE3	NM_021628	arachidonate lipoxygenase 3	17p13.1	N
B4GALNT4	NM_178537	beta-1,4-N-acetyl-galactosaminyl transferase 4	11p15.5	N
BSPRY	NM_017688	B-box and SPRY domain containing	9q33.1	N
CACNG4	NM_014405	calcium channel, voltage-dependent, gamma subunit 4	17q24	Y
CCDC64B	NM_001103175	coiled-coil domain containing 64B	16p13.3	N
CPAMD8	NM_015692	C3 and PZP-like, alpha-2-macroglobulin domain containing 8	19p13.12	N
CRABP1	NM_004378	cellular retinoic acid binding protein 1	15q24	N
CYP24A1	NM_000782	cytochrome P450, family 24, subfamily A, polypeptide 1	20q13.2-q13.3	N
EDN1	NM_001955	endothelin 1	6p24.1	Y
EEF1A2	NM_001958	eukaryotic translation elongation factor 1 alpha 2	20q13.3	Y
EPS8L1	NM_133180	EPS8-like 1	19q13.42	N
ESPN	NM_031475	espin	1p36.31	N
FAM3B	NM_058186	family with sequence similarity 3, member B	21q22.3	N
GALNT6	NM_007210	UDP-N-acetyl-alpha-D-galactosamine:polypeptide N-acetylgalactosaminyltransferase 6 (GalNAc-T6)	12q13	Y
GATA3	NM_002051	GATA binding protein 3	10p15	Y
GJB3	NM_024009	gap junction protein, beta 3, 31kDa	1p34	Y
HOOK1	NM_015888	hook homolog 1 (Drosophila)	1p32.1	N
IGF2BP2	NM_006548	insulin-like growth factor 2 mRNA binding protein 2	3q27.2	N
KRT19	NM_002276	keratin 19	17q21-q23	Y
LRRC26	NM_001013653	leucine rich repeat containing 26	9q34.3	N
LSR	NM_015925	lipolysis stimulated lipoprotein receptor	19q13.12	N
LTF	NM_002343	lactotransferrin	3p21.31	Y
MUC4	NM_004532	mucin 4, cell surface associated	3q29	N
MYO5B	NM_001080467	myosin VB	18q	Y
OVOL1	NM_004561	ovo-like 1(Drosophila)	11q13	N
PADI2	NM_007365	peptidyl arginine deiminase, type II	1p35.2-p35.1	Y
PAQR4	NM_152341	progestin and adipoQ receptor family member IV	16p13	N
PPAP2C	NM_003712	phosphatidic acid phosphatase type 2C	19p13	N
PPP1R14C	NM_030949	protein phosphatase 1, regulatory (inhibitor) subunit 14C	6q24.3-q25.3	Y
PRSS21	NM_006799	protease, serine, 21 (testisin)	16p13.3	N
PTHLH	NM_198966	parathyroid hormone-like hormone	12p12.1-p11.2	N
RASGEF1A	NM_145313	RasGEF domain family, member 1A	10q11.21	N
ROBO3	NM_022370	roundabout, axon guidance receptor, homolog 3 (Drosophila)	11q24	N
RPL36A	NM_021029	ribosomal protein L36a	Xq22.1	N
S100A9	NM_002965	S100 calcium binding protein A9	1q21	Y
SCGB3A1	NM_052863	secretoglobin, family 3A, member 1	5q35-qter	Y
SLC29A2	NM_001532	solute carrier family 29 (nucleoside transporters), member 2	11q13	N
SLC34A2	NM_006424	solute carrier family 34 (sodium phosphate), member 2	4p15.2	N
SLC5A1	NM_000343	solute carrier family 5 (sodium/glucose cotransporter), member 1	22q12.3	Y
TFAP2A	NM_001032280	transcription factor AP-2 alpha (activating enhancer binding protein 2 alpha)	6pter-p22.3	Y
TFF1	NM_003225	trefoil factor 1	21q22.3	N
TMEM61	NM_182532	transmembrane protein 61	1p32.3	N
TTYH1	NM_020659	tweety homolog 1 (Drosophila)	19q13.4	Y

## Sheet: CD24ExpHigh.K27-
Symbol	RefSeq ID	Approved Name	Chromosome	K27 bloc (>100kb) in CD44+
ABI1	NM_001012752	abl-interactor 1	10p12.1	N
ACADSB	NM_001609	acyl-Coenzyme A dehydrogenase, short/branched chain	10q25-q26	N
ACHE	NM_015831	acetylcholinesterase (Yt blood group)	7q22	N
ACOX3	NM_003501	acyl-Coenzyme A oxidase 3, pristanoyl	4p15.3	N
ACSF2	NM_025149	acyl-CoA synthetase family member 2	17q21.33	N
ACY1	NM_000666	aminoacylase 1	3p21.2	N
ADM2	NM_024866	adrenomedullin 2	22q13.33	N
AGFG1	NM_004504	ArfGAP with FG repeats 1	2q36	N
AGPAT9	NM_032717	1-acylglycerol-3-phosphate O-acyltransferase 9	4q21.23	N
AGTRAP	NM_001040197	angiotensin II receptor-associated protein	1p36.22	N
ALDH1A3	NM_000693	aldehyde dehydrogenase 1 family, member A3	15q26	N
ALOX15B	NM_001039131	arachidonate 15-lipoxygenase, type B	17p13.1	N
ALS2CL	NM_182775	ALS2 C-terminal like	3p21.31	N
ANXA1	NM_000700	annexin A1	9q21.13	N
ANXA11	NM_145868	annexin A11	10q22.3	N
AP1G2	NM_003917	adaptor-related protein complex 1, gamma 2 subunit	14q11.2	N
AP1S1	NM_001283	adaptor-related protein complex 1, sigma 1 subunit	7	N
APOBEC3B	NM_004900	apolipoprotein B mRNA editing enzyme, catalytic polypeptide-like 3B	22q13.1-q13.2	N
AQP5	NM_001651	aquaporin 5	12q13	N
ARAP2	NM_015230	ArfGAP with RhoGAP domain, ankyrin repeat and PH domain 2	4p15.1	N
ARFIP2	NM_012402	ADP-ribosylation factor interacting protein 2	11p15	N
ARHGAP29	NM_004815	Rho GTPase activating protein 29	1p22.1	N
ARHGEF16	NM_014448	Rho guanine exchange factor (GEF) 16	1p36.3	Y
ARRDC1	NM_152285	arrestin domain containing 1	9q34.3	N
ARSA	NM_001085427	arylsulfatase A	22q13.31-qter	N
ATP6V1B1	NM_001692	ATPase, H+ transporting, lysosomal 56/58kDa, V1 subunit B1	2p13	Y
AZGP1	NM_001185	alpha-2-glycoprotein 1, zinc-binding	7q22.1	N
BAIAP2L1	NM_018842	BAI1-associated protein 2-like 1	7q22.1	Y
BAMBI	NM_012342	BMP and activin membrane-bound inhibitor homolog (Xenopus laevis)	10p12.3-p11.2	N
BARX2	NM_003658	BARX homeobox 2	11q24.3	Y
BATF	NM_006399	basic leucine zipper transcription factor, ATF-like	14q24	N
BBC3	NM_014417	BCL2 binding component 3	19q13.3-q13.4	N
BCAS4	NM_198799	breast carcinoma amplified sequence 4	20q13	N
BIRC3	NM_001165	baculoviral IAP repeat-containing 3	11q22	N
C10orf35	NM_145306	chromosome 10 open reading frame 35	10q22.2	Y
C11orf35	NM_173573	chromosome 11 open reading frame 35	11	N
C11orf52	NM_080659	chromosome 11 open reading frame 52	11q23.1	N
C11orf80	NM_024650	chromosome 11 open reading frame 80	11q13.1	N
C15orf48	NM_032413	chromosome 15 open reading frame 48	15q21.1	N
C15orf52	NM_207380	chromosome 15 open reading frame 52	15q15.1	N
C15orf62	NM_001130448	chromosome 15 open reading frame 62	15q15.1	N
C17orf28	NM_030630	chromosome 17 open reading frame 28	17q25.1	N
C17orf37	NM_032339	chromosome 17 open reading frame 37	17q12	Y
C19orf21	NM_173481	chromosome 19 open reading frame 21	19p13.3	N
C1orf106	NM_018265	chromosome 1 open reading frame 106	1q32.1	N
C1orf113	NM_024676	chromosome 1 open reading frame 113	1p34.3	N
C1orf116	NM_001083924	chromosome 1 open reading frame 116	1q32.1	N
C1orf130	NM_001010980	chromosome 1 open reading frame 130	1p36.11	N
C1orf149	NM_022756	NA	NA	N
C22orf30	NM_173566	chromosome 22 open reading frame 30	22q12.2	N
C3orf51	NA	NA	NA	N
C4orf48	NM_001141936	chromosome 4 open reading frame 48	4p16.3	N
C6orf1	NM_001008703	chromosome 6 open reading frame 1	6p21.3	N
C6orf129	NM_138493	chromosome 6 open reading frame 129	6p21.2	N
C6orf15	NM_014070	chromosome 6 open reading frame 15	6p21	N
C9orf123	NM_033428	chromosome 9 open reading frame 123	9p24.1	N
C9orf150	NM_203403	chromosome 9 open reading frame 150	9p22.3	N
CA12	NM_001218	carbonic anhydrase XII	15q22	N
CALML5	NM_017422	calmodulin-like 5	10p15.1	N
CAPG	NM_001747	capping protein (actin filament), gelsolin-like	2p11.2	N
CAPN2	NM_001748	calpain 2, (m/II) large subunit	1q41-q42	N
CAPN8	NA	NA	NA	N
CARD10	NM_014550	caspase recruitment domain family, member 10	22q13.1	N
CARHSP1	NM_001042476	calcium regulated heat stable protein 1, 24kDa	16p13.2	N
CASZ1	NM_001079843	castor zinc finger 1	1p36.22	Y
CCDC24	NM_152499	coiled-coil domain containing 24	1p34.1	N
CCDC61	NM_001080402	coiled-coil domain containing 61	19q13.32	Y
CCL20	NM_001130046	chemokine (C-C motif) ligand 20	2q33-q37	N
CD151	NM_139030	CD151 molecule (Raph blood group)	11p15.5	N
CD24	NM_013230	CD24 molecule	6q21	N
CD47	NM_198793	CD47 molecule	3q13.1-q13.2	N
CD82	NM_002231	CD82 molecule	11p11.2	N
CDC42EP1	NM_152243	CDC42 effector protein (Rho GTPase binding) 1	22q13.1	N
CDCP1	NM_022842	CUB domain containing protein 1	3p21.3	N
CDH1	NM_004360	cadherin 1, type 1, E-cadherin (epithelial)	16q22.1	N
CGN	NM_020770	cingulin	1q21	N
CHI3L1	NM_001276	chitinase 3-like 1 (cartilage glycoprotein-39)	1q32.1	N
CHI3L2	NM_004000	chitinase 3-like 2	1p13.3	N
CHMP4C	NM_152284	chromatin modifying protein 4C	8q21.13	N
CITED4	NM_133467	Cbp/p300-interacting transactivator, with Glu/Asp-rich carboxy-terminal domain, 4	1p34.1	N
CLDN1	NM_021101	claudin 1	3q28-q29	N
CLDN3	NM_001306	claudin 3	7q11	N
CLDN4	NM_001305	claudin 4	7q11.23	N
CLDN7	NM_001307	claudin 7	17	N
CNKSR1	NR_023345	connector enhancer of kinase suppressor of Ras 1	1p35.3	N
COBL	NM_015198	cordon-bleu homolog (mouse)	7p12.2-p12.1	N
COQ4	NM_016035	coenzyme Q4 homolog (S. cerevisiae)	9q34.2	N
COX4I1	NM_001861	cytochrome c oxidase subunit IV isoform 1	16q22-qter	N
CPNE7	NM_014427	copine VII	16q24.3	N
CREB3L4	NM_130898	cAMP responsive element binding protein 3-like 4	1q21.2	N
CSF3R	NM_000760	colony stimulating factor 3 receptor (granulocyte)	1p35-p34.3	Y
CSRP1	NM_004078	cysteine and glycine-rich protein 1	1q32	N
CX3CL1	NM_002996	chemokine (C-X3-C motif) ligand 1	16q13	N
CXCL16	NM_022059	chemokine (C-X-C motif) ligand 16	17p13	N
CXCL17	NM_198477	chemokine (C-X-C motif) ligand 17	19q13.2	N
CYB561	NM_001915	cytochrome b-561	17q23.3	N
CYB5R2	NM_016229	cytochrome b5 reductase 2	11p15.4	N
CYP2R1	NM_024514	cytochrome P450, family 2, subfamily R, polypeptide 1	11p15.2	Y
DAPK3	NM_001348	death-associated protein kinase 3	19p13.3	N
DAPP1	NM_014395	dual adaptor of phosphotyrosine and 3-phosphoinositides	4q25-q27	N
DBNDD1	NM_001042610	dysbindin (dystrobrevin binding protein 1) domain containing 1	16q24.3	N
DDR1	NM_013994	discoidin domain receptor tyrosine kinase 1	6p21.33	N
DEFB1	NM_005218	defensin, beta 1	8p23.1	Y
DHRS1	NM_138452	dehydrogenase/reductase (SDR family) member 1	14q11.2	N
DNAJC12	NM_021800	DnaJ (Hsp40) homolog, subfamily C, member 12	10q21.3	N
DSC2	NM_024422	desmocollin 2	18q12.1	Y
DSG2	NM_001943	desmoglein 2	18q12.1	Y
DSP	NM_001008844	desmoplakin	6pter-p21	Y
DTNA	NM_001392	dystrobrevin, alpha	18q12	N
DTNB	NM_021907	dystrobrevin, beta	2p23.2	N
DUSP23	NM_017823	dual specificity phosphatase 23	1q23.1	N
EDN2	NM_001956	endothelin 2	1p34	N
EFCAB4A	NM_173584	EF-hand calcium binding domain 4A	11p15.5	N
EFNA1	NM_004428	ephrin-A1	1q21-q22	N
ELF3	NM_001114309	E74-like factor 3 (ets domain transcription factor, epithelial-specific )	1q32.2	N
ELMO3	NM_024712	engulfment and cell motility 3	16q22.1	N
EPHA1	NM_005232	EPH receptor A1	7q32-q36	N
EPS8L2	NM_022772	EPS8-like 2	11p15.5	N
ERBB2	NM_001005862	v-erb-b2 erythroblastic leukemia viral oncogene homolog 2, neuro/glioblastoma derived oncogene homolog (avian)	17q11.2-q12	N
ERBB3	NM_001005915	v-erb-b2 erythroblastic leukemia viral oncogene homolog 3 (avian)	12q13	N
EVPL	NM_001988	envoplakin	17q25	N
EZR	NM_003379	ezrin	6q25.3	N
F12	NM_000505	coagulation factor XII (Hageman factor)	5q33-qter	N
FAAH	NM_001441	fatty acid amide hydrolase	1p35-p34	N
FAM110A	NM_001042353	family with sequence similarity 110, member A	20p13	N
FAM148A	NM_207322	family with sequence similarity 148, member A	15q22.2	N
FAM160A1	NM_001109977	family with sequence similarity 160, member A1	4q31.3	N
FAM160B2	NM_022749	family with sequence similarity 160, member B2	8p21.3	N
FAM46B	NM_052943	family with sequence similarity 46, member B	1p35.3	N
FAM83H	NM_198488	family with sequence similarity 83, member H	8q24.3	N
FAM84B	NM_174911	family with sequence similarity 84, member B	8q24.13	N
FDPS	NM_001135821	farnesyl diphosphate synthase (farnesyl pyrophosphate synthetase, dimethylallyltranstransferase, geranyltranstransferase)	1q22	N
FGFBP1	NM_005130	fibroblast growth factor binding protein 1	4p15.32	Y
FLJ40142	NM_207435	NA	NA	N
FLJ43692	NM_001003702	NA	NA	N
FLJ45340	NR_024368	NA	NA	N
FOLR1	NM_016725	folate receptor 1 (adult)	11q13.3-q14.1	N
FUK	NM_145059	fucokinase	16q22.1	N
FXYD3	NM_001136008	FXYD domain containing ion transport regulator 3	19q13.11-q13.12	N
GABRP	NM_014211	gamma-aminobutyric acid (GABA) A receptor, pi	5q33-q34	Y
GALE	NM_001127621	UDP-galactose-4-epimerase	1p36-p35	N
GARNL4	NM_015085	NA	NA	Y
GBP3	NM_018284	guanylate binding protein 3	1p22.2	N
GCA	NM_012198	grancalcin, EF-hand calcium binding protein	2p14-q14.3	N
GDF5	NM_000557	growth differentiation factor 5	20q11.2	N
GJB2	NM_004004	gap junction protein, beta 2, 26kDa	13q11-q12	Y
GLIPR1	NM_006851	GLI pathogenesis-related 1	12q14.1	N
GLRX	NM_001118890	glutaredoxin (thioltransferase)	5q14	N
GMDS	NM_001500	GDP-mannose 4,6-dehydratase	6p25	N
GMPPB	NM_021971	GDP-mannose pyrophosphorylase B	3p21.31	N
GMPR2	NM_016576	guanosine monophosphate reductase 2	14q11.2	N
GNA15	NM_002068	guanine nucleotide binding protein (G protein), alpha 15 (Gq class)	19p13.3	N
GOLGA2L1	NM_017600	golgi autoantigen, golgin subfamily a, 2-like 1	12q23.1	N
GRB7	NM_005310	growth factor receptor-bound protein 7	17q12	Y
GTF2IRD1	NM_016328	GTF2I repeat domain containing 1	7q11.23	N
H1F0	NM_005318	H1 histone family, member 0	22q13.1	N
HEBP2	NM_014320	heme binding protein 2	6q24	N
HMGA1	NM_145901	high mobility group AT-hook 1	6p21	N
HN1	NM_001002032	hematological and neurological expressed 1	17	N
HOMER2	NM_004839	homer homolog 2 (Drosophila)	15q24.3	N
HPCAL1	NM_002149	hippocalcin-like 1	2p25.1	N
ICA1	NM_022307	islet cell autoantigen 1, 69kDa	7p22	N
IDH2	NM_002168	isocitrate dehydrogenase 2 (NADP+), mitochondrial	15q21-qter	N
IL32	NM_004221	interleukin 32	16p13.3	N
INADL	NM_176877	InaD-like (Drosophila)	1p31	N
IRF6	NM_006147	interferon regulatory factor 6	1q32.3-q41	N
ISG20	NM_002201	interferon stimulated exonuclease gene 20kDa	15q26	N
ITGB4	NM_000213	integrin, beta 4	17q11-qter	N
ITGB8	NM_002214	integrin, beta 8	7p15.3	N
ITPKC	NM_025194	inositol 1,4,5-trisphosphate 3-kinase C	19q13.1	N
JUP	NM_002230	junction plakoglobin	17q21	N
KCNN4	NM_002250	potassium intermediate/small conductance calcium-activated channel, subfamily N, member 4	19q13.2	N
KIAA0649	NM_014811	KIAA0649	9q34.3	N
KIAA1324	NM_020775	KIAA1324	1p13.3	N
KIAA1522	NM_020888	KIAA1522	1p35.1	N
KIAA1543	NM_020902	KIAA1543	19p13.3-p13.2	Y
KIAA1984	NM_001039374	KIAA1984	9q34.3	N
KIFC2	NM_145754	kinesin family member C2	8q24.3	N
KIT	NM_001093772	v-kit Hardy-Zuckerman 4 feline sarcoma viral oncogene homolog	4q11-q12	N
KLF5	NM_001730	Kruppel-like factor 5 (intestinal)	13q21.3	N
KLHDC7B	NM_138433	kelch domain containing 7B	22q13.33	N
KLK10	NM_002776	kallikrein-related peptidase 10	19q13	Y
KLK11	NM_144947	kallikrein-related peptidase 11	19q13.33	Y
KLK5	NM_012427	kallikrein-related peptidase 5	19q13.33	Y
KLK8	NM_144505	kallikrein-related peptidase 8	19q13	Y
KRT15	NM_002275	keratin 15	17q21-q23	Y
KRT16	NM_005557	keratin 16	17q21.2	Y
KRT18	NM_199187	keratin 18	12q13	N
KRT7	NM_005556	keratin 7	12q12-q21	N
KRT8	NM_002273	keratin 8	12q13	N
KRT80	NM_001081492	keratin 80	12q13.13	N
KRTCAP3	NM_173853	keratinocyte associated protein 3	2p23.3	N
LAD1	NM_005558	ladinin 1	1q25.1-q32.3	N
LAMB3	NM_001017402	laminin, beta 3	1q32	N
LAMC2	NM_018891	laminin, gamma 2	1q25-q31	N
LDOC1	NM_012317	leucine zipper, down-regulated in cancer 1	Xq27	N
LEKR1	NM_001004316	leucine, glutamate and lysine rich 1	3q25.31-q25.32	N
LLGL2	NM_001015002	lethal giant larvae homolog 2 (Drosophila)	17q25.1	N
LMTK3	NM_001080434	lemur tyrosine kinase 3	19q13.33	N
LOC124220	NM_145252	NA	NA	N
LOC284100	NR_024178	NA	NA	N
LOC642587	NM_001104548	NA	NA	N
LPAR2	NM_004720	lysophosphatidic acid receptor 2	19p12	N
LRRC1	NM_018214	leucine rich repeat containing 1	6p12.2	N
LRRFIP2	NM_006309	leucine rich repeat (in FLII) interacting protein 2	3p22.1	N
LRSAM1	NM_001005373	leucine rich repeat and sterile alpha motif containing 1	9q34.13	N
LTA4H	NM_000895	leukotriene A4 hydrolase	12q22	N
LYN	NM_001111097	v-yes-1 Yamaguchi sarcoma viral related oncogene homolog	8q13	N
LYPD3	NM_014400	LY6/PLAUR domain containing 3	19q13.31	N
MALL	NM_005434	mal, T-cell differentiation protein-like	2q13	N
MAP7	NM_003980	microtubule-associated protein 7	6q23.2	N
MCCC2	NM_022132	methylcrotonoyl-Coenzyme A carboxylase 2 (beta)	5q12-q13	N
MED11	NM_001001683	mediator complex subunit 11	17p13.2	N
MGST1	NM_145792	microsomal glutathione S-transferase 1	12p12.3-p12.1	N
MINK1	NM_170663	misshapen-like kinase 1 (zebrafish)	17p13.2	N
MMP7	NM_002423	matrix metallopeptidase 7 (matrilysin, uterine)	11q21-q22	N
MPHOSPH6	NM_005792	M-phase phosphoprotein 6	16q23.3	N
MPZL2	NM_005797	myelin protein zero-like 2	11q24	Y
MREG	NM_018000	melanoregulin	2q35	N
MRPS10	NM_018141	mitochondrial ribosomal protein S10	6p21.1	N
MTMR15	NM_014967	myotubularin related protein 15	15q13.2-q13.3	N
MUC1	NM_001044393	mucin 1, cell surface associated	1q22	N
MUC16	NM_024690	mucin 16, cell surface associated	19p13.2	Y
MUC5B	NM_002458	mucin 5B, oligomeric mucus/gel-forming	11p15.5	N
MUCL1	NM_058173	mucin-like 1	12q13.2	N
MUS81	NM_025128	MUS81 endonuclease homolog (S. cerevisiae)	11q13	N
MYEF2	NM_016132	myelin expression factor 2	15q15.1	N
MYEOV	NM_138768	myeloma overexpressed (in a subset of t(11;14) positive multiple myelomas)	11q13.2	N
MYH9	NM_002473	myosin, heavy chain 9, non-muscle	22q13.1	N
N4BP1	NM_153029	NEDD4 binding protein 1	16q12.1	N
NBEAL2	NM_015175	neurobeachin-like 2	3p21.31	N
NDRG2	NM_201538	NDRG family member 2	14q11.2	N
NDUFA7	NM_005001	NADH dehydrogenase (ubiquinone) 1 alpha subcomplex, 7, 14.5kDa	19p13.2	N
NDUFB5	NM_002492	NADH dehydrogenase (ubiquinone) 1 beta subcomplex, 5, 16kDa	3q27.1	N
NIACR1	NA	NA	NA	N
NMRAL1	NM_020677	NmrA-like family domain containing 1	16p13.3	N
NOD2	NM_022162	nucleotide-binding oligomerization domain containing 2	16q12	N
NTN4	NM_021229	netrin 4	12q22	N
NUDT12	NM_031438	nudix (nucleoside diphosphate linked moiety X)-type motif 12	5q15	N
NUDT14	NM_177533	nudix (nucleoside diphosphate linked moiety X)-type motif 14	14q32.33	N
ODF3B	NM_001014440	outer dense fiber of sperm tails 3B	22q13.33	N
OFD1	NM_003611	oral-facial-digital syndrome 1	Xp22	N
ORMDL2	NM_014182	ORM1-like 2 (S. cerevisiae)	12q13.2	N
PAK1	NM_001128620	p21 protein (Cdc42/Rac)-activated kinase 1	11q13-q14	N
PDZK1IP1	NM_005764	PDZK1 interacting protein 1	1p33	N
PERP	NM_022121	PERP, TP53 apoptosis effector	6q24	N
PI3	NM_002638	peptidase inhibitor 3, skin-derived	20q13.12	Y
PICK1	NM_001039583	protein interacting with PRKCA 1	22q13.1	N
PIGL	NM_004278	phosphatidylinositol glycan anchor biosynthesis, class L	17p12-p11.2	N
PIGR	NM_002644	polymeric immunoglobulin receptor	1q31-q41	N
PLEKHG6	NM_018173	pleckstrin homology domain containing, family G (with RhoGef domain) member 6	12p13.31	N
PLEKHN1	NM_032129	pleckstrin homology domain containing, family N member 1	1p36.33	N
PLLP	NM_015993	plasma membrane proteolipid (plasmolipin)	16q13	N
PLXNB1	NM_001130082	plexin B1	3p21.31	N
PML	NM_033250	promyelocytic leukemia	15q22	N
PODXL	NM_005397	podocalyxin-like	7q32-q33	N
POLR2I	NM_006233	polymerase (RNA) II (DNA directed) polypeptide I, 14.5kDa	19q12	N
POU2F3	NM_014352	POU class 2 homeobox 3	11q23.3	N
PPP1R13L	NM_006663	protein phosphatase 1, regulatory (inhibitor) subunit 13 like	19q13.32	N
PPP2R5B	NM_006244	protein phosphatase 2, regulatory subunit B', beta isoform	11q12	N
PRKCZ	NM_002744	protein kinase C, zeta	1p36.33-p36.2	N
PROM2	NM_144707	prominin 2	2q11.1	N
PRR7	NM_030567	proline rich 7 (synaptic)	5q35.3	N
PRRG2	NM_000951	proline rich Gla (G-carboxyglutamic acid) 2	19q13.33	N
PRSS22	NM_022119	protease, serine, 22	16p13.3	N
PRSS8	NM_002773	protease, serine, 8	16p11.2	N
PTPRF	NM_002840	protein tyrosine phosphatase, receptor type, F	1p34	N
PVRL4	NM_030916	poliovirus receptor-related 4	1q22-q23.2	N
QDPR	NM_000320	quinoid dihydropteridine reductase	4p15.31	N
QSOX1	NM_002826	quiescin Q6 sulfhydryl oxidase 1	1q24	N
RAB11FIP1	NM_001002814	RAB11 family interacting protein 1 (class I)	8p11.22	N
RAB17	NM_022449	RAB17, member RAS oncogene family	2q37.3	N
RAB24	NM_130781	RAB24, member RAS oncogene family	5q35.3	N
RAC3	NM_005052	ras-related C3 botulinum toxin substrate 3 (rho family, small GTP binding protein Rac3)	17q25.3	N
RARRES3	NM_004585	retinoic acid receptor responder (tazarotene induced) 3	11q23	N
RARS	NM_002887	arginyl-tRNA synthetase	5q35.1	N
RASAL1	NM_004658	RAS protein activator like 1 (GAP1 like)	12q23-q24	N
RASGEF1C	NM_175062	RasGEF domain family, member 1C	5q35.3	Y
RASSF7	NM_003475	Ras association (RalGDS/AF-6) domain family (N-terminal) member 7	11p15.5	N
RBM35B	NM_024939	NA	NA	N
RBM47	NM_019027	RNA binding motif protein 47	4p14	N
REEP6	NM_138393	receptor accessory protein 6	19p13.3	N
RGS10	NM_002925	regulator of G-protein signaling 10	10q25	N
RHOD	NM_014578	ras homolog gene family, member D	11q14.3	N
RHOV	NM_133639	ras homolog gene family, member V	15q13.3	N
RHPN1	NM_052924	rhophilin, Rho GTPase binding protein 1	8q24.3	N
RND1	NM_014470	Rho family GTPase 1	12q12	N
ROGDI	NM_024589	rogdi homolog (Drosophila)	16p13.3	N
RPL5	NM_000969	ribosomal protein L5	1p22.1	N
RPS19	NM_001022	ribosomal protein S19	19q13.2	N
RPS6KL1	NM_031464	ribosomal protein S6 kinase-like 1	14q24.2	N
RTKN	NM_033046	rhotekin	2p13.1	N
S100A10	NM_002966	S100 calcium binding protein A10	1q21	N
S100A14	NM_020672	S100 calcium binding protein A14	1q21.1	N
S100A16	NM_080388	S100 calcium binding protein A16	1q21	N
S100A7	NM_002963	S100 calcium binding protein A7	1q21	Y
SAA1	NM_000331	serum amyloid A1	11p15.1	N
SAA2	NM_030754	serum amyloid A2	11p15.1-p14	N
SDC1	NM_002997	syndecan 1	2p24.1	N
SDC4	NM_002999	syndecan 4	20q12	N
SDCBP2	NM_015685	syndecan binding protein (syntenin) 2	20p13	N
SDR16C5	NA	NA	NA	N
SEC14L2	NM_033382	SEC14-like 2 (S. cerevisiae)	22q12.1	N
SEMA3B	NM_004636	sema domain, immunoglobulin domain (Ig), short basic domain, secreted, (semaphorin) 3B	3p21.3	N
SEMA4B	NM_020210	sema domain, immunoglobulin domain (Ig), transmembrane domain (TM) and short cytoplasmic domain, (semaphorin) 4B	15q25	N
SERHL	NM_170694	serine hydrolase-like	22q13.2-q13.31	N
SERHL2	NM_014509	serine hydrolase-like 2	22q13	N
SERINC2	NM_178865	serine incorporator 2	1p35.1	N
SERPINA3	NM_001085	serpin peptidase inhibitor, clade A (alpha-1 antiproteinase, antitrypsin), member 3	14q32.1	N
SGSM2	NM_014853	small G protein signaling modulator 2	17p13.3	N
SH3GLB2	NM_020145	SH3-domain GRB2-like endophilin B2	9q34	N
SH3RF2	NM_152550	SH3 domain containing ring finger 2	5q32	N
SHROOM3	NM_020859	shroom family member 3	4q21.1	N
SLC11A2	NM_000617	solute carrier family 11 (proton-coupled divalent metal ion transporters), member 2	12q13	N
SLC25A10	NM_012140	solute carrier family 25 (mitochondrial carrier; dicarboxylate transporter), member 10	17q25.3	N
SLC25A37	NM_016612	solute carrier family 25, member 37	8p21.2	N
SLC37A1	NM_018964	solute carrier family 37 (glycerol-3-phosphate transporter), member 1	21q22.3	N
SLC44A4	NM_025257	solute carrier family 44, member 4	6p21.3	N
SLC5A6	NM_021095	solute carrier family 5 (sodium-dependent vitamin transporter), member 6	2p23	N
SLC6A14	NM_007231	solute carrier family 6 (amino acid transporter), member 14	Xq23-q24	N
SLC9A3R1	NM_004252	solute carrier family 9 (sodium/hydrogen exchanger), member 3 regulator 1	17q25.1	Y
SLMAP	NM_007159	sarcolemma associated protein	3p21.2-p14.3	N
SLPI	NM_003064	secretory leukocyte peptidase inhibitor	20pter-p12.3	Y
SMPD2	NM_003080	sphingomyelin phosphodiesterase 2, neutral membrane (neutral sphingomyelinase)	6q21	N
SMS	NM_004595	spermine synthase	Xp22.1	Y
SORD	NM_003104	sorbitol dehydrogenase	15q15-q21.1	N
SOX10	NM_006941	SRY (sex determining region Y)-box 10	22q13.1	N
SOX9	NM_000346	SRY (sex determining region Y)-box 9	17q23	N
SPDEF	NM_012391	SAM pointed domain containing ets transcription factor	6p21.3	N
SPEG	NM_005876	SPEG complex locus	2q35	N
SPINT1	NM_181642	serine peptidase inhibitor, Kunitz type 1	15q13.3	N
SPINT2	NM_021102	serine peptidase inhibitor, Kunitz type, 2	19q13.1	N
SPTBN2	NM_006946	spectrin, beta, non-erythrocytic 2	11q13.2	N
SQRDL	NM_021199	sulfide quinone reductase-like (yeast)	15q15	N
ST14	NM_021978	suppression of tumorigenicity 14 (colon carcinoma)	11q24-q25	N
STC2	NM_003714	stanniocalcin 2	5q35.2	Y
STEAP3	NM_182915	STEAP family member 3	2q14.2	Y
STOML1	NM_004809	stomatin (EPB72)-like 1	15q24-q25	N
STX1A	NM_004603	syntaxin 1A (brain)	7q11.2	N
STXBP2	NM_001127396	syntaxin binding protein 2	19p13.3-p13.2	Y
SULT2B1	NM_177973	sulfotransferase family, cytosolic, 2B, member 1	19q13.3	N
SUV420H2	NM_032701	suppressor of variegation 4-20 homolog 2 (Drosophila)	19q13.42	N
SYT7	NM_004200	synaptotagmin VII	11q12-q13.1	N
TACSTD2	NM_002353	tumor-associated calcium signal transducer 2	1p32	N
TBC1D22B	NM_017772	TBC1 domain family, member 22B	6p21.2	N
TBC1D8	NM_001102426	TBC1 domain family, member 8 (with GRAM domain)	2q12.1	N
TBC1D9B	NM_015043	TBC1 domain family, member 9B (with GRAM domain)	5q35.3	N
TDRD7	NM_014290	tudor domain containing 7	9q22.33	N
TEP1	NM_007110	telomerase-associated protein 1	14q11.2	N
TFF3	NM_003226	trefoil factor 3 (intestinal)	21q22.3	N
THSD4	NM_024817	thrombospondin, type I, domain containing 4	15q23	N
TJP3	NM_014428	tight junction protein 3 (zona occludens 3)	19p13.3	N
TK1	NM_003258	thymidine kinase 1, soluble	17q23.2-q25.3	N
TLE2	NM_003260	transducin-like enhancer of split 2 (E(sp1) homolog, Drosophila)	19p13.3	N
TLR2	NM_003264	toll-like receptor 2	4q32	N
TM4SF1	NM_014220	transmembrane 4 L six family member 1	3q21-q25	N
TM4SF18	NM_138786	transmembrane 4 L six family member 18	3q25.1	N
TM7SF2	NM_003273	transmembrane 7 superfamily member 2	11q13.1	N
TMC6	NM_007267	transmembrane channel-like 6	17q25.3	N
TMEM102	NM_178518	transmembrane protein 102	17p13.1	N
TMEM141	NM_032928	transmembrane protein 141	9q34.3	N
TMEM45B	NM_138788	transmembrane protein 45B	11q24.3	N
TMEM63A	NM_014698	transmembrane protein 63A	1q42.12	N
TMEM63C	NM_020431	transmembrane protein 63C	14q24.3	N
TMPRSS3	NM_032404	transmembrane protease, serine 3	21q22.3	N
TNF	NM_000594	tumor necrosis factor (TNF superfamily, member 2)	6p21.3	N
TOM1L1	NM_005486	target of myb1 (chicken)-like 1	17q23.2	N
TPD52	NM_001025253	tumor protein D52	8q21	N
TPD52L1	NM_001003396	tumor protein D52-like 1	6q22-q23	N
TPRKB	NM_016058	TP53RK binding protein	2p24.3-p24.1	N
TRAPPC6A	NM_024108	trafficking protein particle complex 6A	19q13.32	N
TRIM29	NM_012101	tripartite motif-containing 29	11q22-q23	N
TRPS1	NM_014112	trichorhinophalangeal syndrome I	8q23.3	N
TTC19	NM_017775	tetratricopeptide repeat domain 19	17p11.2	N
TTC39A	NM_001080494	tetratricopeptide repeat domain 39A	1p32.3	N
TTC9	NM_015351	tetratricopeptide repeat domain 9	14q24.1	N
TUBG1	NM_001070	tubulin, gamma 1	17q21.31	N
UNQ830	NM_206895	NA	NA	Y
USP53	NM_019050	ubiquitin specific peptidase 53	4q27	N
USP54	NM_152586	ubiquitin specific peptidase 54	10q22.3	N
VAMP8	NM_003761	vesicle-associated membrane protein 8 (endobrevin)	2p12-p11.2	N
VNN3	NM_018399	vanin 3	6q23.2	N
VPS25	NM_032353	vacuolar protein sorting 25 homolog (S. cerevisiae)	17q21.2	N
VWA1	NM_022834	von Willebrand factor A domain containing 1	1p36.33	N
WDR34	NM_052844	WD repeat domain 34	9q34.13	N
WFDC2	NM_006103	WAP four-disulfide core domain 2	20q12-q13.2	N
WWC1	NM_015238	WW and C2 domain containing 1	5q34	N
ZNF205	NM_001042428	zinc finger protein 205	16p13.3	N
ZNF274	NM_016324	zinc finger protein 274	19q13.43	N
ZNF33A	NM_006954	zinc finger protein 33A	10p11.2	N
ZNF823	NM_001080493	zinc finger protein 823	19p13.2	N
ZYX	NM_003461	zyxin	7q32	N

## Sheet: CD44ExpHigh.K27+
Symbol	RefSeq ID	Approved Name	Chromosome	K27_bloc (>100kb) InCD24+
ADAMTS5	NM_007038	ADAM metallopeptidase with thrombospondin type 1 motif, 5	21q21.3	N
ADAMTS8	NM_007037	ADAM metallopeptidase with thrombospondin type 1 motif, 8	11q25	Y
ADCY2	NM_020546	adenylate cyclase 2 (brain)	5p15.3	Y
ADRA2A	NM_000681	adrenergic, alpha-2A-, receptor	10q24-q26	Y
ADRA2C	NM_000683	adrenergic, alpha-2C-, receptor	4p16.3	Y
AKAP12	NM_144497	A kinase (PRKA) anchor protein 12	6q24-q25	N
ATP1B2	NM_001678	ATPase, Na+/K+ transporting, beta 2 polypeptide	17	N
AXL	NM_001699	AXL receptor tyrosine kinase	19q13.1	N
BASP1	NM_006317	brain abundant, membrane attached signal protein 1	5p15.1	Y
BDKRB1	NM_000710	bradykinin receptor B1	14q32.1-q32.2	Y
BEGAIN	NM_020836	brain-enriched guanylate kinase-associated homolog (rat)	14q32.2	Y
BGN	NM_001711	biglycan	Xq28	Y
BMP6	NM_001718	bone morphogenetic protein 6	6p24-p23	Y
C10orf72	NM_001031746	chromosome 10 open reading frame 72	10q11.23	Y
C13orf33	NM_032849	chromosome 13 open reading frame 33	13q12.3	N
C1R	NM_001733	complement component 1, r subcomponent	12p13	N
CACNA1C	NM_000719	calcium channel, voltage-dependent, L type, alpha 1C subunit	12p13.3	Y
CACNA1G	NM_198376	calcium channel, voltage-dependent, T type, alpha 1G subunit	17q22	Y
CCDC3	NM_031455	coiled-coil domain containing 3	10p14	Y
CCND2	NM_001759	cyclin D2	12p13	Y
CD93	NM_012072	CD93 molecule	20p11.21	Y
CDH11	NM_001797	cadherin 11, type 2, OB-cadherin (osteoblast)	16q21	Y
CDKN2A	NM_000077	cyclin-dependent kinase inhibitor 2A (melanoma, p16, inhibits CDK4)	9p21	N
CH25H	NM_003956	cholesterol 25-hydroxylase	10q23	N
CHRD	NM_003741	chordin	3q27	N
CHRDL1	NM_145234	chordin-like 1	Xq23	Y
CHST11	NM_018413	carbohydrate (chondroitin 4) sulfotransferase 11	12q23.3	Y
CNN1	NM_001299	calponin 1, basic, smooth muscle	19p13.2-p13.1	N
CNRIP1	NM_001111101	cannabinoid receptor interacting protein 1	2p13	N
COL12A1	NM_004370	collagen, type XII, alpha 1	6q12-q13	N
COL14A1	NM_021110	collagen, type XIV, alpha 1	8q23	N
COL15A1	NM_001855	collagen, type XV, alpha 1	9q21-q22	Y
COL1A1	NM_000088	collagen, type I, alpha 1	17q21.33	N
COL1A2	NM_000089	collagen, type I, alpha 2	7q21.3	N
COL4A1	NM_001845	collagen, type IV, alpha 1	13q34	N
COL4A2	NM_001846	collagen, type IV, alpha 2	13q34	N
COL5A1	NM_000093	collagen, type V, alpha 1	9q34.2-q34.3	Y
COL5A3	NM_015719	collagen, type V, alpha 3	19p13.2	Y
CPXM1	NM_019609	carboxypeptidase X (M14 family), member 1	20p13-p12.3	N
CRLF1	NM_004750	cytokine receptor-like factor 1	19p12	N
CTHRC1	NM_138455	collagen triple helix repeat containing 1	8q22.3	N
CYP26B1	NM_019885	cytochrome P450, family 26, subfamily B, polypeptide 1	2p12	Y
DACT3	NM_145056	dapper, antagonist of beta-catenin, homolog 3 (Xenopus laevis)	19q13.32	N
DCN	NM_001920	decorin	12q23	N
DPYSL4	NM_006426	dihydropyrimidinase-like 4	10q25.2-q26	N
EBF1	NM_024007	early B-cell factor 1	5q34	Y
EBF3	NM_001005463	early B-cell factor 3	10q26.3	Y
ECEL1	NM_004826	endothelin converting enzyme-like 1	2q37.1	Y
EFNB1	NM_004429	ephrin-B1	Xq12	Y
EGFL7	NM_201446	EGF-like-domain, multiple 7	9q34.3	N
EGFLAM	NM_152403	EGF-like, fibronectin type III and laminin G domains	5p13.2-p13.1	Y
EGR2	NM_001136179	early growth response 2	10q21.1	N
ELN	NM_001081755	elastin	7q11.1-q21.1	N
EMX2	NM_004098	empty spiracles homeobox 2	10q26.11	Y
EN2	NM_001427	engrailed homeobox 2	7q36.2	Y
EPAS1	NM_001430	endothelial PAS domain protein 1	2p21-p16	N
EPB41L3	NM_012307	erythrocyte membrane protein band 4.1-like 3	18p11.32	Y
FAT4	NM_024582	FAT tumor suppressor homolog 4 (Drosophila)	4q28.1	N
FBLN1	NM_006487	fibulin 1	22q13.31	N
FBXL7	NM_012304	F-box and leucine-rich repeat protein 7	5p15.1	Y
FEZ1	NM_022549	fasciculation and elongation protein zeta 1 (zygin I)	11q24.2	Y
FGF2	NM_002006	fibroblast growth factor 2 (basic)	4q26	N
FHL1	NM_001449	four and a half LIM domains 1	Xq26.3	Y
FN1	NM_212478	fibronectin 1	2q34	Y
FNDC1	NM_032532	fibronectin type III domain containing 1	6q25	Y
FOXF1	NM_001451	forkhead box F1	16q24	Y
FOXF2	NM_001452	forkhead box F2	6p25.3	Y
FXYD6	NM_022003	FXYD domain containing ion transport regulator 6	11q23.3	Y
GFRA2	NM_001495	GDNF family receptor alpha 2	8p21.3	Y
GJC1	NM_001080383	gap junction protein, gamma 1, 45kDa	17q21.31	N
GPNMB	NM_002510	glycoprotein (transmembrane) nmb	7p	N
GPR133	NM_198827	G protein-coupled receptor 133	12q24.33	Y
GPR25	NM_005298	G protein-coupled receptor 25	1q32.1	Y
GPR4	NM_005282	G protein-coupled receptor 4	19q13.3	N
GRID1	NM_017551	glutamate receptor, ionotropic, delta 1	10q22	Y
HAS1	NM_001523	hyaluronan synthase 1	19q13.3-q13.4	Y
HBA2	NM_000517	hemoglobin, alpha 2	16p13.3	N
HEYL	NM_014571	hairy/enhancer-of-split related with YRPW motif-like	1p34.3	Y
HLX	NM_021958	H2.0-like homeobox	1q41	N
HOXC8	NM_022658	homeobox C8	12q13.13	Y
HS3ST3A1	NM_006042	heparan sulfate (glucosamine) 3-O-sulfotransferase 3A1	17p12	Y
HSPA12B	NM_052970	heat shock 70kD protein 12B	20p13	Y
IFI27	NM_001130080	interferon, alpha-inducible protein 27	14q32	N
IL10RA	NM_001558	interleukin 10 receptor, alpha	11q23	Y
IL1B	NM_000576	interleukin 1, beta	2q14	Y
IRF4	NM_002460	interferon regulatory factor 4	6p25-p23	Y
ITGA11	NM_001004439	integrin, alpha 11	15q22.3-q23	Y
ITGA7	NM_002206	integrin, alpha 7	12q13	N
ITM2A	NM_004867	integral membrane protein 2A	Xq13.3-q21.2	Y
JAM3	NM_032801	junctional adhesion molecule 3	11q25	Y
KLK1	NM_002257	kallikrein 1	19q13.3	Y
LAMC3	NM_006059	laminin, gamma 3	9q31-q34	N
LBH	NM_030915	limb bud and heart development homolog (mouse)	2p23.1	Y
LDB2	NM_001290	LIM domain binding 2	4p16	Y
LOC399959	NR_024430	NA	NA	N
LRRC4B	NM_001080457	leucine rich repeat containing 4B	19q13.33	Y
MAFA	NM_201589	v-maf musculoaponeurotic fibrosarcoma oncogene homolog A (avian)	8q24.3	N
MAP1A	NM_002373	microtubule-associated protein 1A	15q15.3	N
MDGA1	NM_153487	MAM domain containing glycosylphosphatidylinositol anchor 1	6p21	Y
MFAP5	NM_003480	microfibrillar associated protein 5	12p13.1-p12.3	N
MMP16	NM_005941	matrix metallopeptidase 16 (membrane-inserted)	8q21	N
MRGPRF	NM_001098515	MAS-related GPR, member F	11q13.1	N
MSC	NM_005098	musculin (activated B-cell factor-1)	8q21	Y
MSX1	NM_002448	msh homeobox 1	4p16.2	Y
NDUFA4L2	NM_020142	NADH dehydrogenase (ubiquinone) 1 alpha subcomplex, 4-like 2	12q13.3	N
NGFR	NM_002507	nerve growth factor receptor (TNFR superfamily, member 16)	17q21-q22	N
NID1	NM_002508	nidogen 1	1q43	N
NOVA1	NM_002515	neuro-oncological ventral antigen 1	14q12	N
NPTX2	NM_002523	neuronal pentraxin II	7q21.3-q22.1	Y
NRN1	NM_016588	neuritin 1	6p25.1	Y
NRP2	NM_201279	neuropilin 2	2q33.3	Y
OLFM1	NM_014279	olfactomedin 1	9q34.3	Y
OSR1	NM_145260	odd-skipped related 1 (Drosophila)	2p24.1	N
OSR2	NM_053001	odd-skipped related 2 (Drosophila)	8q22.2	N
PAG1	NM_018440	phosphoprotein associated with glycosphingolipid microdomains 1	8q21.13	Y
PDE10A	NM_006661	phosphodiesterase 10A	6q26	Y
PDE1B	NM_000924	phosphodiesterase 1B, calmodulin-dependent	12q13	N
PDPN	NM_198389	podoplanin	1p36.21	Y
PEAR1	NM_001080471	platelet endothelial aggregation receptor 1	1q23.1	Y
PODN	NM_153703	podocan	1p32.3	N
PPP1R16B	NM_015568	protein phosphatase 1, regulatory (inhibitor) subunit 16B	20q11.23	Y
PRRX1	NM_006902	paired related homeobox 1	1q24.3	N
PSD	NM_002779	pleckstrin and Sec7 domain containing	10q24	N
PTPRS	NM_130855	protein tyrosine phosphatase, receptor type, S	19p13.3	Y
RAB33A	NM_004794	RAB33A, member RAS oncogene family	Xq26	Y
RAB3IL1	NM_013401	RAB3A interacting protein (rabin3)-like 1	11q12.2	N
RHBDL3	NM_138328	rhomboid, veinlet-like 3 (Drosophila)	17q11.2	N
S1PR1	NM_001400	sphingosine-1-phosphate receptor 1	1p21	Y
SAMD5	NM_001030060	sterile alpha motif domain containing 5	6q24.3	N
SATB2	NM_015265	SATB homeobox 2	2q33.1	N
SFRP4	NM_003014	secreted frizzled-related protein 4	7p14.1	Y
SHOX2	NM_003030	short stature homeobox 2	3q25.32	Y
SIX2	NM_016932	SIX homeobox 2	2p21	Y
SLC17A7	NM_020309	solute carrier family 17 (sodium-dependent inorganic phosphate cotransporter), member 7	19q13	N
SLC26A10	NM_133489	solute carrier family 26, member 10	12q13	N
SMOC2	NM_022138	SPARC related modular calcium binding 2	6q27	Y
SNAI2	NM_003068	snail homolog 2 (Drosophila)	8q11.21	N
SOBP	NM_018013	sine oculis binding protein homolog (Drosophila)	6q21	Y
SPOCK2	NM_014767	sparc/osteonectin, cwcv and kazal-like domains proteoglycan (testican) 2	10pter-q25.3	N
SULF1	NM_015170	sulfatase 1	8q13.1	Y
TBX15	NM_152380	T-box 15	1p11.1	Y
TBX18	NM_001080508	T-box 18	6q14.1-q15	N
TBX2	NM_005994	T-box 2	17q23	N
TCF4	NM_001083962	transcription factor 4	18q21.1	N
TESC	NM_017899	tescalcin	12q24.22	N
THBD	NM_000361	thrombomodulin	20p12-cen	Y
THY1	NM_006288	Thy-1 cell surface antigen	11q23.3	Y
TIMP3	NM_000362	TIMP metallopeptidase inhibitor 3	22q12.3	Y
TMEM100	NM_018286	transmembrane protein 100	17q23.1	Y
TNFRSF9	NM_001561	tumor necrosis factor receptor superfamily, member 9	1p36	N
TNFSF9	NM_003811	tumor necrosis factor (ligand) superfamily, member 9	19p13.3	Y
TNN	NM_022093	tenascin N	1q23-q24	Y
TSHZ3	NM_020856	teashirt zinc finger homeobox 3	19q13.11	Y
TWIST1	NM_000474	twist homolog 1 (Drosophila)	7p21	N
UMPS	NM_000373	uridine monophosphate synthetase	3q13	N
VASH1	NM_014909	vasohibin 1	14q24.3	Y
WNT2	NM_003391	wingless-type MMTV integration site family member 2	7q31	Y
ZEB1	NM_030751	zinc finger E-box binding homeobox 1	10p11.22	N
ZEB2	NM_014795	zinc finger E-box binding homeobox 2	2q22.3	Y
ZFHX4	NM_024721	zinc finger homeobox 4	8q21.11	N

## Sheet: CD44ExpHigh.K27-
Symbol	RefSeq ID	Approved Name	Chromosome	K27 bloc (>100kb) in CD24+
A2M	NM_000014	alpha-2-macroglobulin	12p13.31	N
A4GALT	NM_017436	alpha 1,4-galactosyltransferase	22q13.2	N
ABCA1	NM_005502	ATP-binding cassette, sub-family A (ABC1), member 1	9q31	N
ABCG1	NM_207627	ATP-binding cassette, sub-family G (WHITE), member 1	21q22.3	N
ABL1	NM_007313	c-abl oncogene 1, receptor tyrosine kinase	9q34.1	N
ABL2	NM_001136000	v-abl Abelson murine leukemia viral oncogene homolog 2 (arg, Abelson-related gene)	1q25.2	N
ABLIM2	NM_032432	actin binding LIM protein family, member 2	4p16-p15	N
ACACB	NM_001093	acetyl-Coenzyme A carboxylase beta	12q24.1	N
ACSL4	NM_004458	acyl-CoA synthetase long-chain family member 4	Xq22.3-q23	Y
ACVR2A	NM_001616	activin A receptor, type IIA	2q22.2-q23.3	N
ACVRL1	NM_000020	activin A receptor type II-like 1	12q11-q14	N
ADAMTS1	NM_006988	ADAM metallopeptidase with thrombospondin type 1 motif, 1	21q21.3	N
ADAMTS4	NM_005099	ADAM metallopeptidase with thrombospondin type 1 motif, 4	1q31-q32	N
ADAMTS7	NM_014272	ADAM metallopeptidase with thrombospondin type 1 motif, 7	15pter-qter	N
ADFP	NM_001122	NA	NA	N
ADSL	NM_001123378	adenylosuccinate lyase	22q13.1	N
AEBP1	NM_001129	AE binding protein 1	7p	N
AGAP3	NM_001042535	ArfGAP with GTPase domain, ankyrin repeat and PH domain 3	7q36.1	N
AGPAT4	NM_020133	1-acylglycerol-3-phosphate O-acyltransferase 4 (lysophosphatidic acid acyltransferase, delta)	6q25.3	N
AGTR1	NM_004835	angiotensin II receptor, type 1	3q21-q25	N
ALDH1A2	NM_170697	aldehyde dehydrogenase 1 family, member A2	15q21.2	N
AMOTL1	NM_130847	angiomotin like 1	11q21	N
ANGPTL2	NM_012098	angiopoietin-like 2	9q34	N
ANKH	NM_054027	ankylosis, progressive homolog (mouse)	5p15.2-p15.1	N
ANKRD37	NM_181726	ankyrin repeat domain 37	4q35.1	N
ANTXR1	NM_018153	anthrax toxin receptor 1	2p13.1	N
ANXA5	NM_001154	annexin A5	4q27	N
AOC3	NM_003734	amine oxidase, copper containing 3 (vascular adhesion protein 1)	17q21	N
APOD	NM_001647	apolipoprotein D	3q26.2-qter	N
APOE	NM_000041	apolipoprotein E	19q13.31	N
APOLD1	NM_001130415	apolipoprotein L domain containing 1	12p13.2	N
ARC	NM_015193	activity-regulated cytoskeleton-associated protein	8q24.3	N
ARHGAP24	NM_001025616	Rho GTPase activating protein 24	4q22.1	N
ARL13B	NM_182896	ADP-ribosylation factor-like 13B	3q11	N
ASAM	NM_024769	NA	NA	Y
ASAP1	NM_018482	ArfGAP with SH3 domain, ankyrin repeat and PH domain 1	8q24.1-q24.2	N
ASB1	NM_001040445	ankyrin repeat and SOCS box-containing 1	2q37	N
ATP10D	NM_020453	ATPase, class V, type 10D	4p12	N
ATP13A3	NM_024524	ATPase type 13A3	3q29	N
ATP1B3	NM_001679	ATPase, Na+/K+ transporting, beta 3 polypeptide	3q22-q23	N
ATP8B2	NM_001005855	ATPase, class I, type 8B, member 2	1q21.3	N
BAG2	NM_004282	BCL2-associated athanogene 2	6p12.3-p11.2	N
BAG3	NM_004281	BCL2-associated athanogene 3	10q25.2-q26.2	N
BHLHE22	NA	NA	NA	N
BICC1	NM_001080512	bicaudal C homolog 1 (Drosophila)	10q21.3	N
BIN1	NM_139348	bridging integrator 1	2q14	Y
BMP2	NM_001200	bone morphogenetic protein 2	20p12	Y
BOC	NM_033254	Boc homolog (mouse)	3q13.2	N
BTBD7	NM_001002860	BTB (POZ) domain containing 7	14q32.13	N
C10orf54	NM_022153	chromosome 10 open reading frame 54	10	N
C17orf58	NM_181656	chromosome 17 open reading frame 58	17q24.2	N
C18orf19	NM_001098801	chromosome 18 open reading frame 19	18p11.21	N
C1S	NM_201442	complement component 1, s subcomponent	12p13	N
C1orf216	NM_152374	chromosome 1 open reading frame 216	1p34.3	N
C20orf151	NM_080833	chromosome 20 open reading frame 151	20q13.33	Y
C22orf9	NM_015264	chromosome 22 open reading frame 9	22q13.31	N
C4orf18	NM_016613	chromosome 4 open reading frame 18	4q32.1	N
C4orf32	NM_152400	chromosome 4 open reading frame 32	4q25	N
C4orf46	NM_001008393	chromosome 4 open reading frame 46	4q32.1	N
C7	NM_000587	complement component 7	5	N
CABLES2	NM_031215	Cdk5 and Abl enzyme substrate 2	20q13.33	N
CACHD1	NM_020925	cache domain containing 1	1p31.3	N
CALHM2	NM_015916	calcium homeostasis modulator 2	10q24.33	N
CALU	NM_001130674	calumenin	7q32	N
CAMK1	NM_003656	calcium/calmodulin-dependent protein kinase I	3p25.3	N
CAPN5	NM_004055	calpain 5	11q14	N
CAV1	NM_001753	caveolin 1, caveolae protein, 22kDa	7q31	N
CBLB	NM_170662	Cas-Br-M (murine) ecotropic retroviral transforming sequence b	3q	N
CCDC80	NM_199512	coiled-coil domain containing 80	3q13.2	N
CCL19	NM_006274	chemokine (C-C motif) ligand 19	9p13	N
CCR7	NM_001838	chemokine (C-C motif) receptor 7	17q12-q21.2	N
CD109	NM_133493	CD109 molecule	6q14.1	N
CD248	NM_020404	CD248 molecule, endosialin	11q13	N
CD302	NM_014880	CD302 molecule	2q24.2	N
CD34	NM_001773	CD34 molecule	1q32	N
CD3E	NM_000733	CD3e molecule, epsilon (CD3-TCR complex)	11q23	N
CD40	NM_152854	CD40 molecule, TNF receptor superfamily member 5	20q12-q13.2	Y
CDC27	NM_001114091	cell division cycle 27 homolog (S. cerevisiae)	17q21.32	N
CDKN1A	NM_000389	cyclin-dependent kinase inhibitor 1A (p21, Cip1)	6p21.1	N
CEBPA	NM_004364	CCAAT/enhancer binding protein (C/EBP), alpha	19q13.1	N
CEBPB	NM_005194	CCAAT/enhancer binding protein (C/EBP), beta	20q13.1	N
CENPO	NM_024322	centromere protein O	2p23.3	N
CFD	NM_001928	complement factor D (adipsin)	19p13.3	N
CFH	NM_001014975	complement factor H	1q32	N
CHST12	NM_018641	carbohydrate (chondroitin 4) sulfotransferase 12	7p22	N
CHSY1	NM_014918	chondroitin sulfate synthase 1	15q26.3	N
CILP	NM_003613	cartilage intermediate layer protein, nucleotide pyrophosphohydrolase	15q22	N
CLDN11	NM_005602	claudin 11	3q26.2-q26.3	Y
CLEC2B	NM_005127	C-type lectin domain family 2, member B	12p13-p12	N
CLEC3B	NM_003278	C-type lectin domain family 3, member B	3p22-p21.3	N
CLIC2	NM_001289	chloride intracellular channel 2	Xq28	N
CLIP3	NM_015526	CAP-GLY domain containing linker protein 3	19q13	N
CNTFR	NM_001842	ciliary neurotrophic factor receptor	9p13	N
CNTNAP1	NM_003632	contactin associated protein 1	17q21	N
COL16A1	NM_001856	collagen, type XVI, alpha 1	1p35-p34	N
COL18A1	NM_130445	collagen, type XVIII, alpha 1	21q22.3	N
COL3A1	NM_000090	collagen, type III, alpha 1	2q32.2	N
COL5A2	NM_000393	collagen, type V, alpha 2	2q14-q32	N
COL6A3	NM_057164	collagen, type VI, alpha 3	2q37	N
CORO2B	NM_006091	coronin, actin binding protein, 2B	15q22.31	Y
CPEB1	NM_001079534	cytoplasmic polyadenylation element binding protein 1	15q25.1	N
CPXM2	NM_198148	carboxypeptidase X (M14 family), member 2	10q26	Y
CREB3L2	NM_194071	cAMP responsive element binding protein 3-like 2	7q34	N
CREM	NM_001881	cAMP responsive element modulator	10p12.1-p11.1	N
CRISPLD2	NM_031476	cysteine-rich secretory protein LCCL domain containing 2	16q24.1	N
CRTAP	NM_006371	cartilage associated protein	3p22	N
CRY2	NM_001127457	cryptochrome 2 (photolyase-like)	11p11.2	N
CSF1	NM_172210	colony stimulating factor 1 (macrophage)	1p21-p13	N
CSF3	NM_172220	colony stimulating factor 3 (granulocyte)	17q11.2-q12	N
CST7	NM_003650	cystatin F (leukocystatin)	20p11.21	N
CTGF	NM_001901	connective tissue growth factor	6q23.2	N
CTSL1	NM_001912	cathepsin L1	9q21.33	Y
CUGBP2	NM_006561	CUG triplet repeat, RNA binding protein 2	10p13	N
CXCL12	NM_000609	chemokine (C-X-C motif) ligand 12 (stromal cell-derived factor 1)	10q11.1	N
CXCL14	NM_004887	chemokine (C-X-C motif) ligand 14	5q31	Y
CXCR7	NM_020311	chemokine (C-X-C motif) receptor 7	2q37.3	N
CYBRD1	NM_024843	cytochrome b reductase 1	2q31	N
CYGB	NM_134268	cytoglobin	17q25	N
CYP1B1	NM_000104	cytochrome P450, family 1, subfamily B, polypeptide 1	2p22.2	N
CYTH3	NM_004227	cytohesin 3	7p22.1	N
CYTIP	NM_004288	cytohesin 1 interacting protein	2q11.2	N
DAAM2	NM_015345	dishevelled associated activator of morphogenesis 2	6p21.1	N
DAB2	NM_001343	disabled homolog 2, mitogen-responsive phosphoprotein (Drosophila)	5p13	N
DACT1	NM_001079520	dapper, antagonist of beta-catenin, homolog 1 (Xenopus laevis)	14q22.3	N
DCBLD2	NM_080927	discoidin, CUB and LCCL domain containing 2	3q12.2	N
DCHS1	NM_003737	dachsous 1 (Drosophila)	11p15.4	N
DCLK1	NM_004734	doublecortin-like kinase 1	13q13.3	N
DCUN1D3	NM_173475	DCN1, defective in cullin neddylation 1, domain containing 3 (S. cerevisiae)	16p12.3	N
DDIT4L	NM_145244	DNA-damage-inducible transcript 4-like	4q23	N
DDR2	NM_001014796	discoidin domain receptor tyrosine kinase 2	1q12-q23	N
DKFZP586H2123	NM_001001991	NA	NA	N
DLL1	NM_005618	delta-like 1 (Drosophila)	6q13-q22.33	Y
DPT	NM_001937	dermatopontin	1q12-q23	N
DPYSL2	NM_001386	dihydropyrimidinase-like 2	8p22-p21	N
DSE	NM_001080976	dermatan sulfate epimerase	6q22	N
DTX4	NM_015177	deltex homolog 4 (Drosophila)	11q12.2	N
EAF1	NM_033083	ELL associated factor 1	3p25.1	N
ECM1	NM_004425	extracellular matrix protein 1	1q21	N
EDNRB	NM_003991	endothelin receptor type B	13q22	N
EFNB2	NM_004093	ephrin-B2	13q33	N
ELTD1	NM_022159	EGF, latrophilin and seven transmembrane domain containing 1	1p33-p32	N
EMILIN1	NM_007046	elastin microfibril interfacer 1	2p23.3-p23.2	N
EMP3	NM_001425	epithelial membrane protein 3	19q13.3	N
ENPEP	NM_001977	glutamyl aminopeptidase (aminopeptidase A)	4q25	N
ENPP2	NM_006209	ectonucleotide pyrophosphatase/phosphodiesterase 2	8q24.1	N
ENTPD1	NM_001098175	ectonucleoside triphosphate diphosphohydrolase 1	10q23.1-q24.1	N
EPB41L2	NM_001135555	erythrocyte membrane protein band 4.1-like 2	6q23	N
ETS1	NM_005238	v-ets erythroblastosis virus E26 oncogene homolog 1 (avian)	11q23.3	Y
EXPH5	NM_015065	exophilin 5	11q22.3	N
EXT1	NM_000127	exostoses (multiple) 1	8q24.11	N
F2RL2	NM_004101	coagulation factor II (thrombin) receptor-like 2	5q13	N
FABP4	NM_001442	fatty acid binding protein 4, adipocyte	8q21	N
FAM108B1	NM_016014	family with sequence similarity 108, member B1	9q21.2	N
FAM126A	NM_032581	family with sequence similarity 126, member A	7p15.3	N
FAM171B	NM_177454	family with sequence similarity 171, member B	2q32.2	N
FAM180A	NM_205855	family with sequence similarity 180, member A	7q33	Y
FAM65C	NM_080829	family with sequence similarity 65, member C	20q13.13	N
FAP	NM_004460	fibroblast activation protein, alpha	2q23	N
FBN1	NM_000138	fibrillin 1	15q21.1	N
FBXO17	NM_148169	F-box protein 17	19q13.2	N
FGFR1	NM_023111	fibroblast growth factor receptor 1	8p12	N
FKBP10	NM_021939	FK506 binding protein 10, 65 kDa	17q21.2	N
FKBP7	NM_181342	FK506 binding protein 7	2q31.2	N
FLJ10357	NM_018071	NA	NA	N
FMNL3	NM_198900	formin-like 3	12q13.12	N
FMOD	NM_002023	fibromodulin	1q32	N
FNIP2	NM_020840	folliculin interacting protein 2	4q32.1	N
FOXN3	NM_005197	forkhead box N3	14q24.3-q31	N
FOXO1	NM_002015	forkhead box O1	13q14.1	N
FRMD4A	NM_018027	FERM domain containing 4A	10p14	Y
FST	NM_013409	follistatin	5q11.2	N
FSTL1	NM_007085	follistatin-like 1	3q13.33	N
FTL	NM_000146	ferritin, light polypeptide	19q13.3-q13.4	N
FURIN	NM_002569	furin (paired basic amino acid cleaving enzyme)	15q26.1	N
FYN	NM_153047	FYN oncogene related to SRC, FGR, YES	6q21	N
FZD4	NM_012193	frizzled homolog 4 (Drosophila)	11q14-q21	N
GALNAC4S-6ST	NM_015892	NA	NA	N
GAS6	NM_000820	growth arrest-specific 6	13q34	N
GAS7	NM_201433	growth arrest-specific 7	17p13.1	N
GCH1	NM_001024070	GTP cyclohydrolase 1	14q22.1-q22.2	N
GDF11	NM_005811	growth differentiation factor 11	12q13.13	N
GEM	NM_005261	GTP binding protein overexpressed in skeletal muscle	8q13-q21	N
GFPT2	NM_005110	glutamine-fructose-6-phosphate transaminase 2	5q	N
GIMAP5	NM_018384	GTPase, IMAP family member 5	7q36.1	N
GJA1	NM_000165	gap junction protein, alpha 1, 43kDa	6q22-q23	N
GJA4	NM_002060	gap junction protein, alpha 4, 37kDa	1p35.1	Y
GLA	NM_000169	galactosidase, alpha	Xq21.3-q22	Y
GLIS2	NM_032575	GLIS family zinc finger 2	16p13.3	N
GMFG	NM_004877	glia maturation factor, gamma	19q13.2	N
GNL3L	NM_019067	guanine nucleotide binding protein-like 3 (nucleolar)-like	Xp11.22	Y
GPC3	NM_004484	glypican 3	Xq26	Y
GPX3	NM_002084	glutathione peroxidase 3 (plasma)	5q23	N
GRASP	NM_181711	GRP1 (general receptor for phosphoinositides 1)-associated scaffold protein	12q	N
GRK5	NM_005308	G protein-coupled receptor kinase 5	10q24-qter	N
HBB	NM_000518	hemoglobin, beta	11p15.5	N
HEG1	NM_020733	HEG homolog 1 (zebrafish)	3q21.2	N
HGF	NM_001010931	hepatocyte growth factor (hepapoietin A; scatter factor)	7q21.1	N
HIC1	NM_006497	hypermethylated in cancer 1	17p13.3	N
HLA-DPA1	NM_033554	major histocompatibility complex, class II, DP alpha 1	6p21.3	N
HLA-DPB1	NM_002121	major histocompatibility complex, class II, DP beta 1	6p21.3	N
HMOX1	NM_002133	heme oxygenase (decycling) 1	22q12	N
HOXB3	NM_002146	homeobox B3	17q21.32	Y
HSD17B11	NM_016245	hydroxysteroid (17-beta) dehydrogenase 11	4q22.1	N
HSPA12A	NM_025015	heat shock 70kDa protein 12A	10q25.3	Y
HSPA7	NR_024151	heat shock 70kDa protein 7 (HSP70B)	1q23.3	N
HSPB2	NM_001541	heat shock 27kDa protein 2	11q22-q23	N
HSPB7	NM_014424	heat shock 27kDa protein family, member 7 (cardiovascular)	1p36.23-p34.3	N
HSPG2	NM_005529	heparan sulfate proteoglycan 2	1p36.1-p35	N
HTRA3	NM_053044	HtrA serine peptidase 3	4p16.1	N
HUNK	NM_014586	hormonally up-regulated Neu-associated kinase	21q22.1	Y
ID1	NM_181353	inhibitor of DNA binding 1, dominant negative helix-loop-helix protein	20q11	N
ID3	NM_002167	inhibitor of DNA binding 3, dominant negative helix-loop-helix protein	1p36.13-p36.12	N
IFFO1	NM_001039670	intermediate filament family orphan 1	12p13.31	N
IFI16	NM_005531	interferon, gamma-inducible protein 16	1q22	N
IFI6	NM_002038	interferon, alpha-inducible protein 6	1p35	N
IFITM1	NM_003641	interferon induced transmembrane protein 1 (9-27)	11p15.5	N
IGF1	NM_001111284	insulin-like growth factor 1 (somatomedin C)	12q23.2	Y
IGFBP4	NM_001552	insulin-like growth factor binding protein 4	17q12-q21.1	N
IGFBP5	NM_000599	insulin-like growth factor binding protein 5	2q33-q36	N
IGFBP6	NM_002178	insulin-like growth factor binding protein 6	12q13	N
IGFBP7	NM_001553	insulin-like growth factor binding protein 7	4q12	N
IGJ	NM_144646	immunoglobulin J polypeptide, linker protein for immunoglobulin alpha and mu polypeptides	4q21	N
IKZF4	NM_022465	IKAROS family zinc finger 4 (Eos)	12q13	N
IL1R1	NM_000877	interleukin 1 receptor, type I	2q12	N
IL1RL1	NM_016232	interleukin 1 receptor-like 1	2q12	Y
IL6	NM_000600	interleukin 6 (interferon, beta 2)	7p21-p15	N
IL8	NM_000584	interleukin 8	4q13-q21	N
IMPAD1	NM_017813	inositol monophosphatase domain containing 1	8q12.1	N
INMT	NM_006774	indolethylamine N-methyltransferase	7p15.1	Y
INS-IGF2	NM_001042376	NA	NA	Y
IRAK3	NM_007199	interleukin-1 receptor-associated kinase 3	12q13.13	N
IRF8	NM_002163	interferon regulatory factor 8	16q24.1	Y
ISLR	NM_005545	immunoglobulin superfamily containing leucine-rich repeat	15q23-q24	N
ITGA5	NM_002205	integrin, alpha 5 (fibronectin receptor, alpha polypeptide)	12q11-q13	N
ITPRIP	NM_033397	inositol 1,4,5-triphosphate receptor interacting protein	10q25.1	N
JAG1	NM_000214	jagged 1 (Alagille syndrome)	20p12.1-p11.23	N
JAK3	NM_000215	Janus kinase 3	19p13-p12	N
JAM2	NM_021219	junctional adhesion molecule 2	21q21.2	N
JARID2	NM_004973	jumonji, AT rich interactive domain 2	6p24-p23	N
KANK2	NM_001136191	KN motif and ankyrin repeat domains 2	19p13.2	N
KCNE4	NM_080671	potassium voltage-gated channel, Isk-related family, member 4	2q36.1	N
KCNJ8	NM_004982	potassium inwardly-rectifying channel, subfamily J, member 8	12p12.1	N
KCTD12	NM_138444	potassium channel tetramerisation domain containing 12	13q21	N
KIAA1026	NM_001018001	NA	NA	N
KLF9	NM_001206	Kruppel-like factor 9	9q21.11	N
KLHL15	NM_030624	kelch-like 15 (Drosophila)	Xp22.1-p21	Y
KLHL26	NM_018316	kelch-like 26 (Drosophila)	19p13.11	N
LAG3	NM_002286	lymphocyte-activation gene 3	12p13.3	N
LAMA4	NM_001105209	laminin, alpha 4	6q21	N
LAMB1	NM_002291	laminin, beta 1	7q22	N
LARP6	NM_018357	La ribonucleoprotein domain family, member 6	15q23	N
LBR	NM_002296	lamin B receptor	1q42.1	N
LCAT	NM_000229	lecithin-cholesterol acyltransferase	16q22.1	N
LDLRAD2	NM_001013693	low density lipoprotein receptor class A domain containing 2	1p36.12	N
LFNG	NM_001040167	LFNG O-fucosylpeptide 3-beta-N-acetylglucosaminyltransferase	7p22.3	N
LGALS1	NM_002305	lectin, galactoside-binding, soluble, 1	22q13.1	N
LGI4	NM_139284	leucine-rich repeat LGI family, member 4	19q13.13	N
LHFP	NM_005780	lipoma HMGIC fusion partner	13q12	N
LIFR	NM_001127671	leukemia inhibitory factor receptor alpha	5p13-p12	N
LIMS3	NM_033514	LIM and senescent cell antigen-like domains 3	2q14-q21	N
LIX1L	NM_153713	Lix1 homolog (mouse)-like	1q21.1	N
LMCD1	NM_014583	LIM and cysteine-rich domains 1	3p26-p24	N
LOC284023	NR_024349	NA	NA	N
LOC284297	NA	NA	NA	N
LOC387763	NA	NA	NA	N
LOC401588	NR_015378	NA	NA	Y
LONRF2	NM_198461	LON peptidase N-terminal domain and ring finger 2	2q11.2	N
LOXL1	NM_005576	lysyl oxidase-like 1	15q24-q25	N
LOXL2	NM_002318	lysyl oxidase-like 2	8p21.3	N
LPAR1	NM_001401	lysophosphatidic acid receptor 1	9q	N
LPIN2	NM_014646	lipin 2	18p	N
LPPR2	NM_022737	NA	NA	N
LRP1	NM_002332	low density lipoprotein-related protein 1 (alpha-2-macroglobulin receptor)	12q13-q14	N
LRRC32	NM_005512	leucine rich repeat containing 32	11q13.5-q14	N
LSP1	NM_002339	lymphocyte-specific protein 1	11p15.5	Y
LTBP2	NM_000428	latent transforming growth factor beta binding protein 2	14q24.3	N
LTBP4	NM_003573	latent transforming growth factor beta binding protein 4	19q13.1-q13.2	N
LUM	NM_002345	lumican	12q21.3-q22	N
MAF	NM_005360	v-maf musculoaponeurotic fibrosarcoma oncogene homolog (avian)	16q22-q23	Y
MAFB	NM_005461	v-maf musculoaponeurotic fibrosarcoma oncogene homolog B (avian)	20q11.1-q13.1	N
MAFG	NM_002359	v-maf musculoaponeurotic fibrosarcoma oncogene homolog G (avian)	17q25	N
MAN1A1	NM_005907	mannosidase, alpha, class 1A, member 1	6q22	N
MAP1B	NM_005909	microtubule-associated protein 1B	5q13	N
MAP2K1	NM_002755	mitogen-activated protein kinase kinase 1	15q22.1-q22.33	N
MAP3K3	NM_002401	mitogen-activated protein kinase kinase kinase 3	17q	N
MAPKAPK2	NM_032960	mitogen-activated protein kinase-activated protein kinase 2	1q32	N
MARVELD1	NA	NA	NA	N
MCC	NM_002387	mutated in colorectal cancers	5q21-q22	N
MDFIC	NM_199072	MyoD family inhibitor domain containing	7q31.1-q31.2	N
MECP2	NM_001110792	methyl CpG binding protein 2 (Rett syndrome)	Xq28	Y
MEF2D	NM_005920	myocyte enhancer factor 2D	1q12-q23	N
MEG3	NR_003530	maternally expressed 3 (non-protein coding)	14q32.2	Y
MEIS2	NM_170677	Meis homeobox 2	15q14	N
MEPCE	NM_019606	methylphosphate capping enzyme	7q22.1	N
MESDC1	NM_022566	mesoderm development candidate 1	15q13	N
METRNL	NM_001004431	meteorin, glial cell differentiation regulator-like	17q25.3	N
MFAP4	NM_002404	microfibrillar-associated protein 4	17p11.2	N
MGAT1	NM_002406	mannosyl (alpha-1,3-)-glycoprotein beta-1,2-N-acetylglucosaminyltransferase	5	N
MLXIP	NM_014938	MLX interacting protein	12q21.31	N
MMP12	NM_002426	matrix metallopeptidase 12 (macrophage elastase)	11q22.3	N
MMP19	NM_002429	matrix metallopeptidase 19	12q14	N
MMP2	NM_004530	matrix metallopeptidase 2 (gelatinase A, 72kDa gelatinase, 72kDa type IV collagenase)	16q13-q21	Y
MMP3	NM_002422	matrix metallopeptidase 3 (stromelysin 1, progelatinase)	11q22.3	N
MORC4	NM_024657	MORC family CW-type zinc finger 4	Xq22.3	Y
MRC2	NM_006039	mannose receptor, C type 2	17q23	N
MRVI1	NM_001098579	murine retrovirus integration site 1 homolog	11p15	N
MST150	NM_032947	NA	NA	N
MT1A	NM_005946	metallothionein 1A	16q13	N
MT1L	NR_001447	metallothionein 1L (gene/pseudogene)	16q13	N
MT2A	NM_005953	metallothionein 2A	16q13	N
MX2	NM_002463	myxovirus (influenza virus) resistance 2 (mouse)	21q22.3	N
MXRA8	NM_032348	matrix-remodelling associated 8	1p36.33	N
MYLIP	NM_013262	myosin regulatory light chain interacting protein	6p23-p22.3	N
MYLK	NM_053031	myosin light chain kinase	3q21	N
NBL1	NM_005380	neuroblastoma, suppression of tumorigenicity 1	1p36.3-p36.2	N
NDN	NM_002487	necdin homolog (mouse)	15q11-q12	N
NFATC3	NM_173165	nuclear factor of activated T-cells, cytoplasmic, calcineurin-dependent 3	16q22	N
NFATC4	NM_001136022	nuclear factor of activated T-cells, cytoplasmic, calcineurin-dependent 4	14q11.2	N
NIN	NM_016350	ninein (GSK3B interacting protein)	14q21-q22	N
NKD2	NM_033120	naked cuticle homolog 2 (Drosophila)	5p15.3	N
NLGN2	NM_020795	neuroligin 2	17p13.2	N
NR2F2	NM_021005	nuclear receptor subfamily 2, group F, member 2	15q26	Y
NR4A1	NM_173157	nuclear receptor subfamily 4, group A, member 1	12q13	N
NR4A2	NM_006186	nuclear receptor subfamily 4, group A, member 2	2q22-q23	N
NR4A3	NM_006981	nuclear receptor subfamily 4, group A, member 3	9q22	N
NRP1	NM_001024629	neuropilin 1	10p12	N
NT5E	NM_002526	5'-nucleotidase, ecto (CD73)	6q14-q21	N
NUDT4	NM_019094	nudix (nucleoside diphosphate linked moiety X)-type motif 4	12q21	N
OGN	NM_033014	osteoglycin	9q22	N
OLFM2	NM_058164	olfactomedin 2	19p13.2	Y
OLFML2B	NM_015441	olfactomedin-like 2B	1q23.1	N
PANX1	NM_015368	pannexin 1	11q14-q21	N
PAPPA	NM_002581	pregnancy-associated plasma protein A, pappalysin 1	9q33.1	N
PARD6G	NM_032510	par-6 partitioning defective 6 homolog gamma (C. elegans)	18q23	N
PCNX	NM_014982	pecanex homolog (Drosophila)	14q24.2	N
PCOLCE	NM_002593	procollagen C-endopeptidase enhancer	7q22	N
PCTK2	NM_002595	PCTAIRE protein kinase 2	12q23.1	N
PDE4D	NM_006203	phosphodiesterase 4D, cAMP-specific (phosphodiesterase E3 dunce homolog, Drosophila)	5q12	N
PDE4DIP	NM_001002811	phosphodiesterase 4D interacting protein	1q21.1	N
PDGFA	NM_033023	platelet-derived growth factor alpha polypeptide	7p22	N
PDGFRB	NM_002609	platelet-derived growth factor receptor, beta polypeptide	5q33.1	N
PDK4	NM_002612	pyruvate dehydrogenase kinase, isozyme 4	7q21.3-q22.1	N
PELI2	NM_021255	pellino homolog 2 (Drosophila)	14q21	N
PHACTR2	NM_001100166	phosphatase and actin regulator 2	6q24.1	N
PHF17	NM_199320	PHD finger protein 17	4q26-q27	N
PHLDB1	NM_015157	pleckstrin homology-like domain, family B, member 1	11q23.3	N
PI16	NM_153370	peptidase inhibitor 16	6p21.31	N
PI4K2A	NM_018425	phosphatidylinositol 4-kinase type 2 alpha	10q24	N
PKD2	NM_000297	polycystic kidney disease 2 (autosomal dominant)	4q21-q23	N
PKIG	NM_007066	protein kinase (cAMP-dependent, catalytic) inhibitor gamma	20q13.12-q13.13	N
PLEKHM2	NM_015164	pleckstrin homology domain containing, family M (with RUN domain) member 2	1p36.13	N
PLTP	NM_006227	phospholipid transfer protein	20q13.12	N
PLVAP	NM_031310	plasmalemma vesicle associated protein	19p13.2	N
PLXDC1	NM_020405	plexin domain containing 1	17q21.1	N
PMP22	NM_153321	peripheral myelin protein 22	17p12	N
PPAP2B	NM_177414	phosphatidic acid phosphatase type 2B	1p32.2	N
PPARG	NM_138712	peroxisome proliferator-activated receptor gamma	3p25	N
PPP1R15B	NM_032833	protein phosphatase 1, regulatory (inhibitor) subunit 15B	1q32.1	N
PPP1R3F	NM_033215	protein phosphatase 1, regulatory (inhibitor) subunit 3F	Xp11.23	Y
PRELP	NM_002725	proline/arginine-rich end leucine-rich repeat protein	1q32	N
PRICKLE2	NM_198859	prickle homolog 2 (Drosophila)	3p14.3	N
PRKAR1A	NM_212471	protein kinase, cAMP-dependent, regulatory, type I, alpha (tissue specific extinguisher 1)	17q23-q24	N
PROCR	NM_006404	protein C receptor, endothelial (EPCR)	20q11.2	N
PRPS1	NM_002764	phosphoribosyl pyrophosphate synthetase 1	Xq21-q27	Y
PTGDS	NM_000954	prostaglandin D2 synthase 21kDa (brain)	9q34.2-q34.3	N
PTGER3	NM_198715	prostaglandin E receptor 3 (subtype EP3)	1p31.2	N
PTGER4	NM_000958	prostaglandin E receptor 4 (subtype EP4)	5p13.1	N
PTGS2	NM_000963	prostaglandin-endoperoxide synthase 2 (prostaglandin G/H synthase and cyclooxygenase)	1q25.2-q25.3	N
PTPN1	NM_002827	protein tyrosine phosphatase, non-receptor type 1	20q13.1-q13.2	N
PTPRH	NM_002842	protein tyrosine phosphatase, receptor type, H	19q13.4	N
QPRT	NM_014298	quinolinate phosphoribosyltransferase	16p11.2	N
RAB21	NM_014999	RAB21, member RAS oncogene family	12q15	N
RARRES2	NM_002889	retinoic acid receptor responder (tazarotene induced) 2	7q36.1	N
RASA3	NM_007368	RAS p21 protein activator 3	13q34	N
RASD2	NM_014310	RASD family, member 2	22q13.1	N
RASGRP2	NM_001098671	RAS guanyl releasing protein 2 (calcium and DAG-regulated)	11q13	Y
RAVER1	NM_133452	ribonucleoprotein, PTB-binding 1	19p13.2	N
RCN3	NM_020650	reticulocalbin 3, EF-hand calcium binding domain	19q13.33	N
RECK	NM_021111	reversion-inducing-cysteine-rich protein with kazal motifs	9p13.3	N
RELT	NM_152222	RELT tumor necrosis factor receptor	11q13.2	N
RFX2	NM_000635	regulatory factor X, 2 (influences HLA class II expression)	19p13.3-p13.2	N
RGAG4	NM_001024455	retrotransposon gag domain containing 4	Xq13.1	Y
RGS16	NM_002928	regulator of G-protein signaling 16	1q25-q31	N
RGS3	NM_144488	regulator of G-protein signaling 3	9q32	N
RGS5	NM_003617	regulator of G-protein signaling 5	1q23.1	N
RHOBTB3	NM_014899	Rho-related BTB domain containing 3	5q15	N
RLF	NM_012421	rearranged L-myc fusion	1p32	N
RNF12	NM_016120	NA	NA	Y
RORA	NM_134260	RAR-related orphan receptor A	15q21-q22	N
RXRA	NM_002957	retinoid X receptor, alpha	9q34	Y
S1PR2	NM_004230	sphingosine-1-phosphate receptor 2	19q13	N
SASH1	NM_015278	SAM and SH3 domain containing 1	6q24.3	N
SCN4A	NM_000334	sodium channel, voltage-gated, type IV, alpha subunit	17q23.3	N
SDC2	NM_002998	syndecan 2	8q22-q23	N
SDK1	NM_152744	sidekick homolog 1, cell adhesion molecule (chicken)	7p22.3	N
SEMA6B	NM_032108	sema domain, transmembrane domain (TM), and cytoplasmic domain, (semaphorin) 6B	19p13.3	N
SEPT11	NA	NA	NA	N
SERPINE1	NM_000602	serpin peptidase inhibitor, clade E (nexin, plasminogen activator inhibitor type 1), member 1	7q21.3-q22	Y
SERPING1	NM_000062	serpin peptidase inhibitor, clade G (C1 inhibitor), member 1	11q12-q13.1	N
SERPINH1	NM_001235	serpin peptidase inhibitor, clade H (heat shock protein 47), member 1, (collagen binding protein 1)	11q13.5	N
SETBP1	NM_001130110	SET binding protein 1	18q21.1	N
SGIP1	NM_032291	SH3-domain GRB2-like (endophilin) interacting protein 1	1p31.3	N
SGK493	NM_138370	NA	NA	N
SH2B3	NM_005475	SH2B adaptor protein 3	12q24.12	N
SH3PXD2A	NM_014631	SH3 and PX domains 2A	10q25.1	N
SH3PXD2B	NM_001017995	SH3 and PX domains 2B	5q35.2	N
SH3TC1	NM_018986	SH3 domain and tetratricopeptide repeats 1	4p16.1	N
SHF	NM_138356	Src homology 2 domain containing F	15q21.1	N
SIK1	NA	NA	NA	N
SKI	NM_003036	v-ski sarcoma viral oncogene homolog (avian)	1q22-q24	N
SLAMF1	NM_003037	signaling lymphocytic activation molecule family member 1	1q23.3	Y
SLC1A3	NM_004172	solute carrier family 1 (glial high affinity glutamate transporter), member 3	5p13	N
SLC20A1	NM_005415	solute carrier family 20 (phosphate transporter), member 1	2q11-q14	N
SLC2A3	NM_006931	solute carrier family 2 (facilitated glucose transporter), member 3	12p13.3	N
SLC41A1	NM_173854	solute carrier family 41, member 1	1q32.1	N
SLC43A1	NM_003627	solute carrier family 43, member 1	11q12.1	N
SLC7A6	NM_001076785	solute carrier family 7 (cationic amino acid transporter, y+ system), member 6	16q22.1	N
SLC7A8	NM_182728	solute carrier family 7 (cationic amino acid transporter, y+ system), member 8	14q11.2	N
SMTNL2	NM_198501	smoothelin-like 2	17p13.2	N
SNTB2	NM_006750	syntrophin, beta 2 (dystrophin-associated protein A1, 59kDa, basic component 2)	16q22.1	N
SOCS2	NM_003877	suppressor of cytokine signaling 2	12q	N
SOD3	NM_003102	superoxide dismutase 3, extracellular	4pter-q21	N
SPARC	NM_003118	secreted protein, acidic, cysteine-rich (osteonectin)	5q31-q33	N
SPON1	NM_006108	spondin 1, extracellular matrix protein	11p15.2	N
SPON2	NM_001128325	spondin 2, extracellular matrix protein	4p16.3	N
SPRED1	NM_152594	sprouty-related, EVH1 domain containing 1	15q13.3	N
SPRY2	NM_005842	sprouty homolog 2 (Drosophila)	13q31.1	N
SPRY4	NM_030964	sprouty homolog 4 (Drosophila)	5q31.3	N
SRGAP1	NM_020762	SLIT-ROBO Rho GTPase activating protein 1	12q13.13	N
SRGN	NM_002727	serglycin	10q22.1	N
SRPX	NM_006307	sushi-repeat-containing protein, X-linked	Xp21.1	Y
ST3GAL1	NM_003033	ST3 beta-galactoside alpha-2,3-sialyltransferase 1	8q24.22	N
ST3GAL2	NM_006927	ST3 beta-galactoside alpha-2,3-sialyltransferase 2	16q22.3	N
ST3GAL5	NM_003896	ST3 beta-galactoside alpha-2,3-sialyltransferase 5	2p11.2	Y
STK17B	NM_004226	serine/threonine kinase 17b	2q33.1	N
STRA6	NM_022369	stimulated by retinoic acid gene 6 homolog (mouse)	15q24.1	N
STXBP1	NM_001032221	syntaxin binding protein 1	9q34.1	N
SV2A	NM_014849	synaptic vesicle glycoprotein 2A	1q21.2	N
SYDE1	NM_033025	synapse defective 1, Rho GTPase, homolog 1 (C. elegans)	19p13.12	N
SYNGAP1	NM_006772	synaptic Ras GTPase activating protein 1 homolog (rat)	6p21.3	N
TARP	NM_001003806	NA	NA	N
TBC1D2B	NM_144572	TBC1 domain family, member 2B	15q24.3-q25.1	N
TERF2IP	NM_018975	telomeric repeat binding factor 2, interacting protein	16q22.3	N
TFPI	NM_006287	tissue factor pathway inhibitor (lipoprotein-associated coagulation inhibitor)	2q32	N
TGFB1	NM_000660	transforming growth factor, beta 1	19q13.1	N
TGFB3	NM_003239	transforming growth factor, beta 3	14q24	N
TGFBI	NM_000358	transforming growth factor, beta-induced, 68kDa	5q31	Y
TGFBR2	NM_003242	transforming growth factor, beta receptor II (70/80kDa)	3p22	N
TGFBR3	NM_003243	transforming growth factor, beta receptor III	1p33-p32	N
THBS2	NM_003247	thrombospondin 2	6q27	N
TIMP1	NM_003254	TIMP metallopeptidase inhibitor 1	Xp11.3-p11.23	Y
TIMP2	NM_003255	TIMP metallopeptidase inhibitor 2	17q25	N
TLE4	NM_007005	transducin-like enhancer of split 4 (E(sp1) homolog, Drosophila)	9q21.32	N
TMEM204	NM_024600	transmembrane protein 204	16p13.3	N
TMEM22	NM_001097599	transmembrane protein 22	3q22.3	N
TNFAIP6	NM_007115	tumor necrosis factor, alpha-induced protein 6	2q23.3	N
TNFRSF4	NM_003327	tumor necrosis factor receptor superfamily, member 4	1p36	N
TNRC6C	NM_018996	trinucleotide repeat containing 6C	17q25.3	N
TNS1	NM_022648	tensin 1	2q35-q36	N
TOMM40	NM_001128916	translocase of outer mitochondrial membrane 40 homolog (yeast)	19q13	N
TRAM2	NM_012288	translocation associated membrane protein 2	6p21.1-p12	N
TRIML2	NM_173553	tripartite motif family-like 2	4q35.2	N
TRPC1	NM_003304	transient receptor potential cation channel, subfamily C, member 1	3q23	N
TRPV2	NM_016113	transient receptor potential cation channel, subfamily V, member 2	17p11.2	N
TSC22D3	NM_001015881	TSC22 domain family, member 3	Xq22.3	Y
TSKU	NM_015516	tsukushin	11q13.5	N
TUBB2B	NM_178012	tubulin, beta 2B	6p25.2	N
TUSC1	NM_001004125	tumor suppressor candidate 1	9p21.2	N
UPP1	NM_181597	uridine phosphorylase 1	7p12.3	N
USP11	NM_004651	ubiquitin specific peptidase 11	Xp11.23	Y
USP51	NM_201286	ubiquitin specific peptidase 51	Xp11	Y
UST	NM_005715	uronyl-2-sulfotransferase	6q25.1	N
VASN	NM_138440	vasorin	16p13.3	N
VCAM1	NM_080682	vascular cell adhesion molecule 1	1p32-p31	N
VCAN	NM_004385	versican	5q12-q14	N
VGLL3	NM_016206	vestigial like 3 (Drosophila)	3p12.1	N
VIM	NM_003380	vimentin	10p13	N
VWF	NM_000552	von Willebrand factor	12p13.3	N
WDR86	NM_198285	WD repeat domain 86	7q36.1	N
WIPF1	NM_003387	WAS/WASL interacting protein family, member 1	2q31.2	N
WTAP	NM_152858	Wilms tumor 1 associated protein	6q25-q27	N
WTIP	NM_001080436	Wilms tumor 1 interacting protein	19q13.11	N
XIRP1	NM_194293	xin actin-binding repeat containing 1	3p21.33	N
XYLT1	NM_022166	xylosyltransferase I	16p12	N
YPEL2	NM_001005404	yippee-like 2 (Drosophila)	17q23	N
ZBTB16	NM_001018011	zinc finger and BTB domain containing 16	11q23	Y
ZC3HAV1	NM_024625	zinc finger CCCH-type, antiviral 1	7q34	N
ZCCHC14	NM_015144	zinc finger, CCHC domain containing 14	16q24.2	N
ZCCHC24	NM_153367	zinc finger, CCHC domain containing 24	10q22.3	N
ZDBF2	NM_020923	zinc finger, DBF-type containing 2	2q33.3	N
ZFHX3	NM_006885	zinc finger homeobox 3	16q22.3	Y
ZNF295	NM_020727	zinc finger protein 295	21q22.3	N
ZNF331	NM_018555	zinc finger protein 331	19q13	N
ZNF503	NM_032772	zinc finger protein 503	10q22.3	Y
ZNF548	NM_152909	zinc finger protein 548	19q13.43	N
ZNF703	NM_025069	zinc finger protein 703	8p12	N
