# Supplementary material for: Epigenetic Regulation of Cell Type–Specific Expression Patterns in the Human Mammary Epithelium
Source: PLoS Genet. 2011 Apr 21;7(4):e1001369. doi: 10.1371/journal.pgen.1001369 (PMC3080862; doi:10.1371/journal.pgen.1001369)
Supplement: Table S4 — Summary of GeneGo pathway, network, and interactome analysis for Table S3. The file contains multiple worksheets. Legend is the same as that of Table S2. (0.54 MB XLS) [file pgen.1001369.s011.xls]

## Sheet: pathways CD44+
statistics
	Processes	Unique
CD44high/K27+	38	24	0.631579
CD44high/K27-	106	92	0.867925
intersection	pValue
Map	CD44high/K27+	CD44high/K27-
Cell adhesion_ECM remodeling	5.803e-08	6.089e-12
Development_Regulation of epithelial-to-mesenchymal transition (EMT)	1.113e-08	1.615e-09
Development_TGF-beta-dependent induction of EMT via SMADs	3.826e-06	6.384e-08
Cytoskeleton remodeling_TGF, WNT and cytoskeletal remodeling	0.04199	0.0002283
Cytoskeleton remodeling_Cytoskeleton remodeling	0.03395	0.0005478
Immune response_Th17 cell differentiation	0.0195	0.0006427
Immune response_Histamine signaling in dendritic cells	0.04725	0.0009451
Cell adhesion_Plasmin signaling	0.001796	0.00114
Cell adhesion_Chemokines and adhesion	0.03228	0.008141
Cell adhesion_Cell-matrix glycoconjugates	0.02859	0.01093
Immune response_IL-7 signaling in B lymphocytes	0.03592	0.01672
Development_TGF-beta-dependent induction of EMT via RhoA, PI3K and ILK.	0.04063	0.02097
Membrane-bound ESR1: interaction with G-proteins signaling	0.04896	0.0294
Development_BMP signaling	0.02195	0.03957
CD44high/K27+ unique
Name	pValue
Development_FGF2-dependent induction of EMT	0.0003369
Cell adhesion_Endothelial cell contacts by non-junctional mechanisms	0.0005864
Immune response_CD137 signaling in immune cell	0.001033
Development_MicroRNA-dependent inhibition of EMT	0.002073
Development_MAG-dependent inhibition of neurite outgrowth	0.002111
Cell cycle_Regulation of G1/S transition (part 1)	0.002281
Transport_Alpha-2 adrenergic receptor regulation of ion channels	0.004194
Cell adhesion_Integrin-mediated cell adhesion and migration	0.004452
Cytoskeleton remodeling_Integrin outside-in signaling	0.004719
Development_WNT signaling pathway. Part 2	0.005883
Development_NOTCH-induced EMT	0.007566
Cell cycle_Regulation of G1/S transition (part 2)	0.01394
Cytoskeleton remodeling_Thyroliberin in cytoskeleton remodeling	0.02195
Development_Hedgehog and PTH signaling pathways in bone and cartilage development	0.0272
Neurophysiological process_Delta-type opioid receptor in the nervous system	0.03144
Immune response_Th1 and Th2 cell differentiation	0.03144
Development_VEGF-family signaling	0.03291
Development_GH-RH signaling	0.03291
Development_EDG1 signaling pathway	0.03746
G-protein signaling_Regulation of cAMP levels by ACM	0.03903
Neurophysiological process_ACM regulation of nerve impulse	0.04063
Development_Endothelin-1/EDNRA transactivation of EGFR	0.04063
Neurophysiological process_Dopamine D2 receptor signaling in CNS	0.04225
Signal transduction_PKA signaling	0.04896
CD44high/K27- unique
Name	pValue
Immune response_PGE2 signaling in immune response	5.282e-08
Development_TGF-beta-dependent induction of EMT via MAPK	9.7e-07
Atherosclerosis_Role of ZNF202 in regulation of expression of genes involved in Atherosclerosis	5.624e-06
Transcription_Androgen Receptor nuclear signaling	7.122e-06
Normal and pathological TGF-beta-mediated regulation of cell proliferation	9.116e-05
Immune response_MIF-mediated glucocorticoid regulation	0.0001179
Development_TGF-beta receptor signaling	0.0001333
Signal transduction_Activation of PKC via G-Protein coupled receptor	0.0001717
Immune response_Oncostatin M signaling via MAPK in human cells	0.0001772
Regulation of lipid metabolism_G-alpha(q) regulation of lipid metabolism	0.0003823
Immune response_IL-17 signaling pathways	0.0004244
Transcription_PPAR Pathway	0.0004703
Immune response_IL-1 signaling pathway	0.0004707
Development_HGF-dependent inhibition of TGF-beta-induced EMT	0.0007476
Cytokine production by Th17 cells in CF (Mouse model)	0.0008477
Hypoxia-induced EMT in cancer and fibrosis	0.0009124
Immune response_Oncostatin M signaling via MAPK in mouse cells	0.00114
Development_Growth hormone signaling via STATs and PLC/IP3	0.00114
Regulation of metabolism_Bile acids regulation of glucose and lipid metabolism via FXR	0.001474
Transcription_Role of AP-1 in regulation of cellular metabolism	0.001667
Cholesterol and Sphingolipids transport / Recycling to plasma membrane in lung (normal and CF)	0.001714
Chondroitin sulfate and dermatan sulfate metabolism	0.002462
Development_Signaling of Beta-adrenergic receptors via Beta-arrestins	0.002742
Cell adhesion_Endothelial cell contacts by junctional mechanisms	0.002742
Development_Notch Signaling Pathway	0.002913
Immune response_NF-AT signaling and leukocyte interactions	0.003923
Development_PDGF signaling via MAPK cascades	0.00431
Development_Slit-Robo signaling	0.004679
Cell adhesion_Gap junctions	0.004679
Immune response_Histamine H1 receptor signaling in immune response	0.004723
Muscle contraction_Relaxin signaling pathway	0.004723
Immune response_Gastrin in inflammatory response	0.004972
Immune response_ETV3 affect on CSF1-promoted macrophage differentiation	0.005277
Cytoskeleton remodeling_Reverse signaling by ephrin B	0.005277
Immune response_Function of MEF2 in T lymphocytes	0.005632
Reproduction_GnRH signaling	0.006123
Some pathways of EMT in cancer cells	0.00613
Signal transduction_Activin A signaling regulation	0.006622
Immune response_T cell receptor signaling pathway	0.006658
Immune response_PGE2 common pathways	0.006658
Development_FGFR signaling pathway	0.007217
G-protein signaling_G-Protein beta/gamma signaling cascades	0.007372
Chemotaxis_Leukocyte chemotaxis	0.007458
Development_Role of HDAC and calcium/calmodulin-dependent kinase (CaMK) in control of skeletal myogenesis	0.007809
Apoptosis and survival_NO synthesis and signaling	0.008433
Cardiac Hypertrophy_Ca(2+)-dependent NF-AT signaling in Cardiac Hypertrophy	0.009783
Blood coagulation_Blood coagulation	0.01196
Immune response_MIF in innate immunity response	0.01306
Transcription_CREM signaling in testis	0.01342
Apoptosis and survival_Lymphotoxin-beta receptor signaling	0.01421
Transport_Macropinocytosis regulation by growth factors	0.01471
Immune response_CD40 signaling	0.01567
Cardiac Hypertrophy_NF-AT signaling in Cardiac Hypertrophy	0.01666
Immune response_PGE2 in immune and neuroendocrine system interactions	0.01672
Neurophysiological process_PGE2-induced pain processing	0.01672
Development_Glucocorticoid receptor signaling	0.01706
Cytoskeleton remodeling_Role of PDGFs in cell migration	0.01706
Development_Ligand-independent activation of ESR1 and ESR2	0.01807
Development_Leptin signaling via JAK/STAT and MAPK cascades	0.01906
Cytoskeleton remodeling_Neurofilaments	0.01906
Development_Angiotensin signaling via beta-Arrestin	0.01906
Development_Thrombopoietin-regulated cell processes	0.01948
Immune response_MIF - the neuroendocrine-macrophage connector	0.02097
Development_Leptin signaling via PI3K-dependent pathway	0.02251
Development_PIP3 signaling in cardiac myocytes	0.02251
G-protein signaling_G-Protein alpha-i signaling cascades	0.02344
Immune response_Signaling pathway mediated by IL-6 and IL-1	0.02344
Development_EDNRB signaling	0.02757
Development_A2B receptor: action via G-protein alpha s	0.02757
Immune response_IL-6 signaling pathway	0.02833
Immune response_Antigen presentation by MHC class II	0.02993
Regulation of lipid metabolism_RXR-dependent regulation of lipid metabolism via PPAR, RAR and VDR	0.03095
Development_Beta-adrenergic receptors signaling via cAMP	0.03129
Cytoskeleton remodeling_Fibronectin-binding integrins in cell motility	0.0337
Development_Transactivation of PDGFR in non-neuronal cells by Dopamine D2 receptor	0.0337
Development_PDGF signaling via STATs and NF-kB	0.03658
PGE2 pathways in cancer	0.0374
Development_Keratinocyte differentiation	0.03958
Muscle contraction_ GPCRs in the regulation of smooth muscle tone	0.04221
Inhibitory action of Lipoxin A4 on PDGF, EGF and LTD4 signaling	0.04269
Development_CNTF receptor signaling	0.04269
Chemotaxis_CXCR4 signaling pathway	0.04269
Development_NOTCH1-mediated pathway for NF-KB activity modulation	0.04269
Bacterial infections in CF airways	0.04415
Regulation of CFTR activity (norm and CF)	0.04415
Development_Lipoxin inhibitory action on PDGF, EGF and LTD4 signaling	0.04593
Neurophysiological process_EphB receptors in dendritic spine morphogenesis and synaptogenesis	0.04593
Transport_Intracellular cholesterol transport in norm	0.046
Transcription_Role of VDR in regulation of genes involved in osteoporosis	0.04654
Immune response _Immunological synapse formation	0.04654
Immune response_IL-9 signaling pathway	0.04928
Cell adhesion_Tight junctions	0.04928
OVERVIEW	–log(pValue)
Map	CD44high/K27+	CD44high/K27-
Development_Regulation of epithelial-to-mesenchymal transition (EMT)	0	8.79048
Immune response_PGE2 signaling in immune response	0	7.27737
Development_TGF-beta-dependent induction of EMT via MAPK	0	6.01323
Atherosclerosis_Role of ZNF202 in regulation of expression of genes involved in Atherosclerosis	0	5.25026
Transcription_Androgen Receptor nuclear signaling	0	5.14752
Normal and pathological TGF-beta-mediated regulation of cell proliferation	0	4.04001
Cell adhesion_ECM remodeling	7.23657	11.2154
Immune response_MIF-mediated glucocorticoid regulation	0	3.92812
Development_TGF-beta receptor signaling	0	3.87615
Signal transduction_Activation of PKC via G-Protein coupled receptor	0	3.76447
Immune response_Oncostatin M signaling via MAPK in human cells	0	3.75203
Regulation of lipid metabolism_G-alpha(q) regulation of lipid metabolism	0	3.41794
Immune response_IL-17 signaling pathways	0	3.37263
Transcription_PPAR Pathway	0	3.3279
Immune response_IL-1 signaling pathway	0	3.32698
Development_HGF-dependent inhibition of TGF-beta-induced EMT	0	3.1261
Cytokine production by Th17 cells in CF (Mouse model)	0	3.0716
Hypoxia-induced EMT in cancer and fibrosis	0	3.04001
Immune response_Oncostatin M signaling via MAPK in mouse cells	0	2.9431
Development_Growth hormone signaling via STATs and PLC/IP3	0	2.9431
Regulation of metabolism_Bile acids regulation of glucose and lipid metabolism via FXR	0	2.83268
Transcription_Role of AP-1 in regulation of cellular metabolism	0	2.77728
Cholesterol and Sphingolipids transport / Recycling to plasma membrane in lung (normal and CF)	0	2.767
Chondroitin sulfate and dermatan sulfate metabolism	0	2.60906
Development_Signaling of Beta-adrenergic receptors via Beta-arrestins	0	2.56225
Cell adhesion_Endothelial cell contacts by junctional mechanisms	0	2.56225
Development_Notch Signaling Pathway	0	2.53611
Immune response_NF-AT signaling and leukocyte interactions	0	2.40671
Development_PDGF signaling via MAPK cascades	0	2.36552
Development_Slit-Robo signaling	0	2.32975
Cell adhesion_Gap junctions	0	2.32975
Immune response_Histamine H1 receptor signaling in immune response	0	2.32606
Muscle contraction_Relaxin signaling pathway	0	2.32606
Immune response_Gastrin in inflammatory response	0	2.30364
Immune response_ETV3 affect on CSF1-promoted macrophage differentiation	0	2.27737
Cytoskeleton remodeling_Reverse signaling by ephrin B	0	2.27737
Cytoskeleton remodeling_TGF, WNT and cytoskeletal remodeling	1.37675	3.64207
Immune response_Function of MEF2 in T lymphocytes	0	2.24949
Reproduction_GnRH signaling	0	2.21325
Some pathways of EMT in cancer cells	0	2.21254
Signal transduction_Activin A signaling regulation	0	2.17914
Immune response_T cell receptor signaling pathway	0	2.17653
Immune response_PGE2 common pathways	0	2.17653
Development_FGFR signaling pathway	0	2.14146
G-protein signaling_G-Protein beta/gamma signaling cascades	0	2.13253
Chemotaxis_Leukocyte chemotaxis	0	2.12726
Development_Role of HDAC and calcium/calmodulin-dependent kinase (CaMK) in control of skeletal myogenesis	0	2.10735
Apoptosis and survival_NO synthesis and signaling	0	2.07417
Cardiac Hypertrophy_Ca(2+)-dependent NF-AT signaling in Cardiac Hypertrophy	0	2.00966
Blood coagulation_Blood coagulation	0	1.92082
Immune response_MIF in innate immunity response	0	1.88273
Transcription_CREM signaling in testis	0	1.8729
Apoptosis and survival_Lymphotoxin-beta receptor signaling	0	1.84771
Transport_Macropinocytosis regulation by growth factors	0	1.83268
Immune response_CD40 signaling	0	1.8041
Cytoskeleton remodeling_Cytoskeleton remodeling	1.46852	3.26122
Development_TGF-beta-dependent induction of EMT via SMADs	5.4168	7.19518
Cardiac Hypertrophy_NF-AT signaling in Cardiac Hypertrophy	0	1.77728
Immune response_PGE2 in immune and neuroendocrine system interactions	0	1.77728
Neurophysiological process_PGE2-induced pain processing	0	1.77728
Development_Glucocorticoid receptor signaling	0	1.767
Cytoskeleton remodeling_Role of PDGFs in cell migration	0	1.767
Development_Ligand-independent activation of ESR1 and ESR2	0	1.74232
Development_Leptin signaling via JAK/STAT and MAPK cascades	0	1.71897
Cytoskeleton remodeling_Neurofilaments	0	1.71897
Development_Angiotensin signaling via beta-Arrestin	0	1.71897
Development_Thrombopoietin-regulated cell processes	0	1.70997
Immune response_Histamine signaling in dendritic cells	1.32514	3.02457
Immune response_MIF - the neuroendocrine-macrophage connector	0	1.67778
Development_Leptin signaling via PI3K-dependent pathway	0	1.64782
Development_PIP3 signaling in cardiac myocytes	0	1.64782
G-protein signaling_G-Protein alpha-i signaling cascades	0	1.63078
Immune response_Signaling pathway mediated by IL-6 and IL-1	0	1.63078
Development_EDNRB signaling	0	1.55909
Development_A2B receptor: action via G-protein alpha s	0	1.55909
Immune response_IL-6 signaling pathway	0	1.54821
Immune response_Antigen presentation by MHC class II	0	1.52433
Regulation of lipid metabolism_RXR-dependent regulation of lipid metabolism via PPAR, RAR and VDR	0	1.50864
Development_Beta-adrenergic receptors signaling via cAMP	0	1.50446
Immune response_Th17 cell differentiation	1.70997	3.19179
Cytoskeleton remodeling_Fibronectin-binding integrins in cell motility	0	1.47237
Development_Transactivation of PDGFR in non-neuronal cells by Dopamine D2 receptor	0	1.47237
Development_PDGF signaling via STATs and NF-kB	0	1.43652
PGE2 pathways in cancer	0	1.42713
Development_Keratinocyte differentiation	0	1.4023
Muscle contraction_ GPCRs in the regulation of smooth muscle tone	0	1.37469
Inhibitory action of Lipoxin A4 on PDGF, EGF and LTD4 signaling	0	1.36957
Development_CNTF receptor signaling	0	1.36957
Chemotaxis_CXCR4 signaling pathway	0	1.36957
Development_NOTCH1-mediated pathway for NF-KB activity modulation	0	1.36957
Bacterial infections in CF airways	0	1.35458
Regulation of CFTR activity (norm and CF)	0	1.35458
Development_Lipoxin inhibitory action on PDGF, EGF and LTD4 signaling	0	1.33819
Neurophysiological process_EphB receptors in dendritic spine morphogenesis and synaptogenesis	0	1.33819
Transport_Intracellular cholesterol transport in norm	0	1.33724
Transcription_Role of VDR in regulation of genes involved in osteoporosis	0	1.33255
Immune response _Immunological synapse formation	0	1.33255
Immune response_IL-9 signaling pathway	0	1.30715
Cell adhesion_Tight junctions	0	1.30715
Cell adhesion_Chemokines and adhesion	1.4908	2.08938
Cell adhesion_Cell-matrix glycoconjugates	1.54363	1.96257
Immune response_IL-7 signaling in B lymphocytes	1.44491	1.77728
Development_TGF-beta-dependent induction of EMT via RhoA, PI3K and ILK.	1.39147	1.67778
Membrane-bound ESR1: interaction with G-proteins signaling	1.3098	1.53165
Cell adhesion_Plasmin signaling	2.74473	2.9431
Development_FGF2-dependent induction of EMT	3.47237	0
Cell adhesion_Endothelial cell contacts by non-junctional mechanisms	3.2321	0
Immune response_CD137 signaling in immune cell	2.98716	0
Development_MicroRNA-dependent inhibition of EMT	2.68403	0
Development_MAG-dependent inhibition of neurite outgrowth	2.67572	0
Cell cycle_Regulation of G1/S transition (part 1)	2.64207	0
Transport_Alpha-2 adrenergic receptor regulation of ion channels	2.37779	0
Cell adhesion_Integrin-mediated cell adhesion and migration	2.35164	0
Cytoskeleton remodeling_Integrin outside-in signaling	2.32606	0
Development_WNT signaling pathway. Part 2	2.23062	0
Development_NOTCH-induced EMT	2.1209	0
Cell cycle_Regulation of G1/S transition (part 2)	1.85699	0
Cytoskeleton remodeling_Thyroliberin in cytoskeleton remodeling	1.65758	0
Development_Hedgehog and PTH signaling pathways in bone and cartilage development	1.56543	0
Neurophysiological process_Delta-type opioid receptor in the nervous system	1.50307	0
Immune response_Th1 and Th2 cell differentiation	1.50307	0
Development_VEGF-family signaling	1.4828	0
Development_GH-RH signaling	1.4828	0
Development_EDG1 signaling pathway	1.42597	0
G-protein signaling_Regulation of cAMP levels by ACM	1.40894	0
Neurophysiological process_ACM regulation of nerve impulse	1.39147	0
Development_Endothelin-1/EDNRA transactivation of EGFR	1.39147	0
Neurophysiological process_Dopamine D2 receptor signaling in CNS	1.37366	0
Signal transduction_PKA signaling	1.3098	0
Development_BMP signaling	1.65758	1.4023
Cell adhesion_ECM remodeling	7.23657	11.2154
Immune response_Histamine signaling in dendritic cells	2.41341	1.76447

## Sheet: pathways CD24+
statistics
	Processes	Unique	%of Unique
CD24high/K27+	3	3	1
CD24high/K27-	36	36	1
CD24high/K27+ unique
Name	pValue
Transcription_Transcription regulation of aminoacid metabolism	0.04908
Development_Leptin signaling via JAK/STAT and MAPK cascades	0.04908
Cell cycle_Initiation of mitosis	0.04908
CD24high/K27- unique
Name	pValue
Cytoskeleton remodeling_Keratin filaments	2.141e-08
Cell adhesion_Tight junctions	8.095e-06
Cell adhesion_Endothelial cell contacts by junctional mechanisms	2.315e-05
Neurophysiological process_Receptor-mediated axon growth repulsion	3.062e-05
Regulation of CFTR activity (norm and CF)	0.0001316
CFTR-dependent regulation of ion channels in Airway Epithelium (norm and CF)	0.000314
Cell adhesion_Ephrin signaling	0.0003494
wtCFTR and delta508-CFTR traffic / Generic schema (norm and CF)	0.0005739
Cell adhesion_Gap junctions	0.0006965
G-protein signaling_RhoA regulation pathway	0.00113
Cell adhesion_Role of tetraspanins in the integrin-mediated cell adhesion	0.001559
Role of alpha-6/beta-4 integrins in carcinoma progression	0.003234
Cell adhesion_Cadherin-mediated cell adhesion	0.005179
Development_FGFR signaling pathway	0.005845
Cell adhesion_Role of CDK5 in cell adhesion	0.006292
Bacterial infections in CF airways	0.008039
wtCFTR and deltaF508 traffic / Membrane expression (norm and CF)	0.01101
Immune response _Sialic-acid receptors (Siglecs) signaling	0.01123
Neurophysiological process_EphB receptors in dendritic spine morphogenesis and synaptogenesis	0.01193
G-protein signaling_RAC1 in cellular process	0.01288
Apoptosis and survival_Ceramides signaling pathway	0.01492
Development_ERBB-family signaling	0.01601
Transport_ACM3 in salivary glands	0.01831
G-protein signaling_RhoB regulation pathway	0.0197
G-protein signaling_Rac3 regulation pathway	0.0197
Development_EPO-induced MAPK pathway	0.02344
Cell adhesion_Integrin-mediated cell adhesion and migration	0.02774
Inhibitory action of Lipoxins on Superoxide production in neutrophils	0.02926
Immune response_Inhibitory action of lipoxins on superoxide production induced by IL-8 and Leukotriene B4 in neutrophils	0.02926
ENaC regulation in airways (normal and CF)	0.03408
Development_WNT signaling pathway. Part 2	0.03578
Cytoskeleton remodeling_CDC42 in cellular processes	0.03597
Cytoskeleton remodeling_Regulation of actin cytoskeleton by Rho GTPases	0.03905
Cytoskeleton remodeling_Role of PDGFs in cell migration	0.04222
Cytoskeleton remodeling_Neurofilaments	0.04549
Neurophysiological process_Dopamine D2 receptor transactivation of PDGFR in CNS	0.04885
OVERVIEW	–log(pValue)
Map	CD24high/K27+	CD24high/K27-
Cytoskeleton remodeling_Keratin filaments	0	7.66959
Cell adhesion_Tight junctions	0	5.09151
Cell adhesion_Endothelial cell contacts by junctional mechanisms	0	4.63451
Neurophysiological process_Receptor-mediated axon growth repulsion	0	4.51428
Regulation of CFTR activity (norm and CF)	0	3.87943
CFTR-dependent regulation of ion channels in Airway Epithelium (norm and CF)	0	3.50307
Cell adhesion_Ephrin signaling	0	3.45717
wtCFTR and delta508-CFTR traffic / Generic schema (norm and CF)	0	3.24109
Cell adhesion_Gap junctions	0	3.15677
G-protein signaling_RhoA regulation pathway	0	2.94692
Cell adhesion_Role of tetraspanins in the integrin-mediated cell adhesion	0	2.80688
Role of alpha-6/beta-4 integrins in carcinoma progression	0	2.4908
Cell adhesion_Cadherin-mediated cell adhesion	0	2.28567
Development_FGFR signaling pathway	0	2.23284
Cell adhesion_Role of CDK5 in cell adhesion	0	2.20135
Bacterial infections in CF airways	0	2.09474
wtCFTR and deltaF508 traffic / Membrane expression (norm and CF)	0	1.95861
Immune response _Sialic-acid receptors (Siglecs) signaling	0	1.95078
Neurophysiological process_EphB receptors in dendritic spine morphogenesis and synaptogenesis	0	1.92445
G-protein signaling_RAC1 in cellular process	0	1.88941
Apoptosis and survival_Ceramides signaling pathway	0	1.82681
Development_ERBB-family signaling	0	1.79588
Transport_ACM3 in salivary glands	0	1.73755
G-protein signaling_RhoB regulation pathway	0	1.70553
G-protein signaling_Rac3 regulation pathway	0	1.70553
Development_EPO-induced MAPK pathway	0	1.63078
Cell adhesion_Integrin-mediated cell adhesion and migration	0	1.55752
Inhibitory action of Lipoxins on Superoxide production in neutrophils	0	1.53313
Immune response_Inhibitory action of lipoxins on superoxide production induced by IL-8 and Leukotriene B4 in neutrophils	0	1.53313
ENaC regulation in airways (normal and CF)	0	1.46725
Development_WNT signaling pathway. Part 2	0	1.44612
Cytoskeleton remodeling_CDC42 in cellular processes	0	1.4437
Cytoskeleton remodeling_Regulation of actin cytoskeleton by Rho GTPases	0	1.40782
Cytoskeleton remodeling_Role of PDGFs in cell migration	0	1.37469
Cytoskeleton remodeling_Neurofilaments	0	1.34199
Neurophysiological process_Dopamine D2 receptor transactivation of PDGFR in CNS	0	1.31069
Transcription_Transcription regulation of aminoacid metabolism	1.30892	0
Development_Leptin signaling via JAK/STAT and MAPK cascades	1.30892	0
Cell cycle_Initiation of mitosis	1.30892	0

## Sheet: GO processes CD24+
statistics
	Processes	Unique	%of Unique
CD24high/K27+	382	331	0.866492
CD24high/K27-	699	648	0.927039
Overview
	–log(pValue)
Map	CD24high/K27+	CD24high/K27-
cell adhesion	0	8.37675
biological adhesion	0	8.36251
cell-cell adhesion	0	5.60206
cell projection assembly	0	5.46725
meiotic spindle organization	0	5.35164
positive regulation of protein transport	0	5.09854
epidermis development	1.6216	6.45346
positive regulation of transferase activity	0	4.8041
regulation of catalytic activity	0	4.74473
notochord formation	0	4.55909
positive regulation of kinase activity	0	4.49894
positive regulation of response to external stimulus	0	4.44855
leukocyte migration	1.59517	5.91364
cellular developmental process	0	4.31605
positive regulation of protein serine/threonine kinase activity	0	4.2644
cell projection organization	0	4.26043
positive regulation of protein kinase activity	0	4.22988
membrane docking	0	4.17328
regulation of interleukin-18 production	0	4.16813
regulation of response to external stimulus	0	4.05998
ephrin receptor signaling pathway	0	3.9431
cytoskeletal anchoring at plasma membrane	0	3.9431
regulation of cell communication	0	3.90658
regulation of hydrolase activity	0	3.90309
regulation of cellular component organization	0	3.81248
positive regulation of MAP kinase activity	0	3.69465
positive regulation of cell-cell adhesion	0	3.68825
positive regulation of protein import into nucleus	0	3.68825
positive regulation of cell adhesion	0	3.65758
lymphocyte chemotaxis	0	3.63639
regulation of small GTPase mediated signal transduction	0	3.61979
intracellular signal transduction	0	3.61979
positive regulation of transmembrane transport	0	3.61618
regulation of inflammatory response	0	3.6073
regulation of cell adhesion	0	3.60033
cytoskeleton organization	0	3.5986
regulation of signaling pathway	0	3.54821
regulation of synapse structure and activity	0	3.47756
positive regulation of Rho protein signal transduction	0	3.4389
notochord morphogenesis	0	3.4389
Sertoli cell development	0	3.4389
synaptic vesicle docking involved in exocytosis	0	3.4389
positive regulation of cell-cell adhesion mediated by integrin	0	3.43533
positive regulation of granulocyte chemotaxis	0	3.43533
Golgi to plasma membrane CFTR protein transport	0	3.43533
tumor necrosis factor-mediated signaling pathway	0	3.38722
regulation of signaling process	0	3.3536
positive regulation of transport	0	3.32975
mammary gland involution	0	3.26841
plasma membrane repair	0	3.26841
response to wounding	0	3.2644
regulation of protein transport	0	3.26043
transmembrane receptor protein tyrosine kinase signaling pathway	0	3.25259
positive regulation of MAPKKK cascade	0	3.21183
regulation of cell projection organization	0	3.17587
regulation of signal transduction	0	3.13194
regulation of cell shape	0	3.13077
negative regulation of neuron projection development	0	3.13077
Sertoli cell differentiation	0	3.11976
regulation of branching involved in salivary gland morphogenesis	0	3.11976
positive regulation of molecular function	0	3.09745
anatomical structure development	2.63078	5.72584
positive regulation of intracellular protein transport	0	3.07935
positive regulation of catalytic activity	0	3.06905
regulation of chemotaxis	0	3.065
positive regulation of transcription factor import into nucleus	0	3.05453
cell differentiation	1.35164	4.36856
enzyme linked receptor protein signaling pathway	0	3.00922
regulation of establishment of protein localization	0	3.00524
positive regulation of protein secretion	0	3.00087
monocyte differentiation	0	2.98716
regulation of exocytosis	0	2.97062
positive regulation of interleukin-18 production	0	2.96257
positive regulation of dendritic spine development	0	2.96257
positive regulation of smooth muscle cell chemotaxis	0	2.96257
system development	1.95861	4.91009
regulation of protein secretion	0	2.9393
positive regulation of intracellular transport	0	2.92445
positive regulation of nucleocytoplasmic transport	0	2.92082
positive regulation of signaling pathway	0	2.91721
calcium-independent cell-cell adhesion	0	2.91364
positive regulation of chemotaxis	0	2.88941
neutrophil chemotaxis	0	2.87615
protein autoprocessing	0	2.86967
hemidesmosome assembly	0	2.84771
positive regulation of Ras protein signal transduction	0	2.84771
synaptic vesicle exocytosis	0	2.82974
negative regulation of protein complex assembly	0	2.81816
intracellular signaling pathway	0	2.7986
regulation of Ras protein signal transduction	0	2.79317
positive regulation of inflammatory response	0	2.79317
positive regulation of small GTPase mediated signal transduction	0	2.78252
peptidyl-tyrosine phosphorylation	0	2.78252
neurogenesis	0	2.74715
epithelial cell differentiation	0	2.73518
regulation of molecular function	1.52578	4.24949
vesicle docking involved in exocytosis	0	2.72354
peptidyl-tyrosine modification	0	2.7167
cellular component assembly	0	2.70115
regulation of defense response	0	2.68613
maintenance of location	0	2.67778
establishment of T cell polarity	0	2.66959
establishment of lymphocyte polarity	0	2.66959
regulation of smooth muscle cell chemotaxis	0	2.66959
establishment of meiotic spindle localization	0	2.66959
positive regulation of monocyte chemotaxis	0	2.66959
regulation of monocyte chemotaxis	0	2.66959
uropod organization	0	2.66959
negative regulation of axon regeneration	0	2.66959
negative regulation of myelination	0	2.66959
cellular response to peptidoglycan	0	2.66959
regulation of calcium ion-dependent exocytosis	0	2.66555
macrophage chemotaxis	0	2.66354
positive regulation of cell communication	0	2.65561
myeloid cell differentiation	0	2.64589
synaptic vesicle transport	0	2.61979
regulation of cytokine production involved in immune response	0	2.60906
vesicle docking	0	2.60906
gland morphogenesis	0	2.58838
notochord development	0	2.57187
response to oxygen levels	0	2.56864
cell junction organization	0	2.56703
regulation of MAP kinase activity	0	2.56067
positive regulation of defense response	0	2.54975
wound healing	0	2.54363
regulation of protein localization	0	2.53165
sphingolipid metabolic process	0	2.52871
myotube differentiation	0	2.50446
regulation of cellular component biogenesis	0	2.50307
positive regulation of behavior	0	2.50031
cellular component assembly at cellular level	0	2.47237
myelination	0	2.47108
regulation of cellular localization	0	2.46471
striated muscle cell differentiation	0	2.45717
platelet formation	0	2.45223
regulation of cell-cell adhesion mediated by integrin	0	2.45223
negative regulation of neuron projection regeneration	0	2.45223
meiotic metaphase I	0	2.45223
regulation of cellular component movement	0	2.451
regulation of localization	0	2.44249
cell death	0	2.43771
cell morphogenesis	0	2.41908
positive regulation of steroid biosynthetic process	0	2.41005
regulation of transferase activity	0	2.40782
regulation of leukocyte chemotaxis	0	2.40782
leukocyte cell-cell adhesion	0	2.39794
negative regulation of cellular component organization	0	2.39686
death	0	2.39147
cellular component biogenesis	0	2.38934
regulation of vesicle-mediated transport	0	2.38616
regulation of programmed cell death	0	2.36754
actin cytoskeleton reorganization	0	2.36151
myeloid cell activation involved in immune response	0	2.36151
axon ensheathment	0	2.36151
ensheathment of neurons	0	2.36151
cellular component organization	0	2.35655
membrane lipid metabolic process	0	2.34104
positive regulation of NF-kappaB import into nucleus	0	2.33724
protein localization	0	2.33255
actin filament capping	0	2.31695
regulation of interleukin-1 production	0	2.31695
regulation of cell projection assembly	0	2.31695
post-Golgi vesicle-mediated transport	0	2.30803
multi-organism process	0	2.29073
positive regulation of cellular component movement	0	2.28651
taxis	0	2.28483
chemotaxis	0	2.28483
actin filament-based process	0	2.28483
microtubule cytoskeleton organization	0	2.284
maintenance of protein location in cell	0	2.28316
microvillus assembly	0	2.28233
regulation of dendritic spine development	0	2.28233
response to hydrostatic pressure	0	2.28233
regulation of interleukin-17 production	0	2.28233
microvillus organization	0	2.28233
Golgi to plasma membrane protein transport	0	2.28233
regulation of protein serine/threonine kinase activity	0	2.28233
small GTPase mediated signal transduction	0	2.27491
muscle cell differentiation	0	2.27246
positive regulation of cytokine production involved in immune response	0	2.26841
keratinocyte proliferation	0	2.26841
positive regulation of cell-matrix adhesion	0	2.26841
cellular localization	0	2.26043
regulation of secretion	0	2.25414
regulation of organelle organization	0	2.25337
regulation of MAPKKK cascade	0	2.24949
regulation of cell death	0	2.24718
regulation of kinase activity	0	2.24642
protein transport	0	2.23958
extracellular structure organization	0	2.23657
regulation of leukocyte migration	0	2.23582
establishment or maintenance of cell polarity	0	2.23284
negative regulation of actin filament depolymerization	0	2.23136
regulation of apoptosis	0	2.21681
cellular component organization or biogenesis	0	2.21681
keratinocyte differentiation	0	2.20831
mammary gland morphogenesis	0	2.20551
cellular component morphogenesis	0	2.20135
immune response-regulating signaling pathway	0	2.19246
intracellular protein transport	0	2.18642
regulation of actin cytoskeleton organization	0	2.15802
regulation of growth of symbiont in host	0	2.14327
modulation of growth of symbiont involved in interaction with host	0	2.14327
cellular response to oxygen levels	0	2.14327
negative regulation of growth of symbiont in host	0	2.14327
negative regulation of growth of symbiont involved in interaction with host	0	2.14327
membrane protein ectodomain proteolysis	0	2.14327
membrane to membrane docking	0	2.14146
response to indole-3-methanol	0	2.14146
common-partner SMAD protein phosphorylation	0	2.14146
positive regulation of cholesterol biosynthetic process	0	2.14146
iron ion transmembrane transport	0	2.14146
neuron remodeling	0	2.14146
cellular response to indole-3-methanol	0	2.14146
positive regulation of pseudopodium assembly	0	2.14146
establishment of protein localization	0	2.1349
generation of neurons	0	2.12901
cellular process involved in reproduction	0	2.11976
neuron development	0	2.11634
establishment of localization in cell	0	2.11238
neurotransmitter transport	0	2.10624
regulation of protein kinase activity	0	2.10347
response to hypoxia	0	2.10347
vesicle-mediated transport	0	2.10073
Rho protein signal transduction	0	2.08991
regulation of angiogenesis	0	2.08938
regulation of actin filament depolymerization	0	2.07676
positive regulation of stress-activated protein kinase signaling cascade	0	2.07676
regulation of behavior	0	2.07417
neuron differentiation	0	2.07417
regulation of cell migration	0	2.06803
regulation of axonogenesis	0	2.04624
nervous system development	0	2.04335
regulation of actin filament-based process	0	2.04001
DNA damage response, signal transduction by p53 class mediator resulting in induction of apoptosis	0	2.03105
regulation of symbiosis, encompassing mutualism through parasitism	0	2.03105
plasma membrane organization	0	2.03105
regulation of cell motility	0	2.0278
protein amino acid phosphorylation	0	2.02365
protein thiol-disulfide exchange	0	2.02182
positive regulation of humoral immune response mediated by circulating immunoglobulin	0	2.02182
receptor biosynthetic process	0	2.02182
detection of molecule of bacterial origin	0	2.02182
negative regulation of interleukin-12 production	0	2.02182
positive regulation of cholesterol metabolic process	0	2.02182
regulation of pseudopodium assembly	0	2.02182
cellular component movement	1.81816	3.83863
gliogenesis	0	2.01818
defense response	0	2.01278
maintenance of location in cell	0	2.00305
maintenance of protein location	0	2.00305
positive regulation of hydrolase activity	0	1.99568
regulation of locomotion	0	1.98716
spindle organization	0	1.98297
regulation of protein import into nucleus	0	1.98297
positive regulation of phospholipase activity	0	1.98297
intracellular transport	0	1.97881
establishment or maintenance of bipolar cell polarity	0	1.97881
establishment or maintenance of apical/basal cell polarity	0	1.97881
regulation of lipase activity	0	1.97469
epidermal cell differentiation	0	1.96257
regulation of cell morphogenesis involved in differentiation	0	1.95861
regulation of cell morphogenesis	0	1.95861
myeloid leukocyte differentiation	0	1.95861
transmission of nerve impulse	0	1.94692
positive regulation of apoptosis	0	1.9393
regulation of Rab GTPase activity	0	1.9393
positive regulation of neuron apoptosis	0	1.9393
regulation of Rab protein signal transduction	0	1.9393
regulation of cell-matrix adhesion	0	1.9393
cellular component organization at cellular level	0	1.93181
macrophage activation	0	1.92812
synapse organization	0	1.92082
modulation by organism of innate immunity in other organism involved in symbiotic interaction	0	1.91721
modulation by symbiont of host innate immunity	0	1.91721
positive regulation by organism of innate immunity in other organism involved in symbiotic interaction	0	1.91721
chitin catabolic process	0	1.91721
pathogen-associated molecular pattern dependent modulation by organism of innate immunity in other organism involved in symbiotic interaction	0	1.91721
modulation by organism of immune response of other organism involved in symbiotic interaction	0	1.91721
modulation by symbiont of host defense response	0	1.91721
pathogen-associated molecular pattern dependent modulation by symbiont of host innate immunity	0	1.91721
bleb assembly	0	1.91721
positive regulation by organism of immune response of other organism involved in symbiotic interaction	0	1.91721
pathogen-associated molecular pattern dependent induction by organism of innate immunity of other organism involved in symbiotic interaction	0	1.91721
positive regulation by organism of defense response of other organism involved in symbiotic interaction	0	1.91721
modulation by symbiont of host immune response	0	1.91721
positive regulation by symbiont of host defense response	0	1.91721
regulation of granulocyte chemotaxis	0	1.91721
modulation by organism of defense response of other organism involved in symbiotic interaction	0	1.91721
positive regulation by symbiont of host innate immunity	0	1.91721
positive regulation of cell adhesion mediated by integrin	0	1.91721
positive regulation by symbiont of host immune response	0	1.91721
regulation of myelination	0	1.91721
pathogen-associated molecular pattern dependent induction by symbiont of host innate immunity	0	1.91721
regulation of Ras GTPase activity	0	1.91009
positive regulation of programmed cell death	0	1.89963
regulation of phospholipase activity	0	1.89279
positive regulation of response to stimulus	0	1.88606
syncytium formation	0	1.88273
positive regulation of production of molecular mediator of immune response	0	1.88273
mitotic spindle organization	0	1.88273
glial cell differentiation	0	1.87943
negative regulation of actin filament polymerization	0	1.87615
neuron projection development	0	1.86967
cellular membrane organization	0	1.86328
membrane organization	0	1.84771
regulation of glucose import	0	1.84466
positive regulation of leukocyte migration	0	1.84466
positive regulation of locomotion	0	1.84164
filopodium assembly	0	1.83863
negative regulation of insulin receptor signaling pathway	0	1.83863
negative regulation of multi-organism process	0	1.83863
positive regulation of cell death	0	1.82681
chitin metabolic process	0	1.82681
regulation of toll-like receptor signaling pathway	0	1.82681
epithelial cell-cell adhesion	0	1.82681
programmed cell death	0	1.82391
regulation of action potential in neuron	0	1.82391
macromolecule localization	0	1.82102
positive regulation of lipid biosynthetic process	0	1.81531
immune response-activating signal transduction	0	1.8041
regulation of neuron projection development	0	1.80134
regulation of response to stimulus	0	1.80134
regulation of response to stress	0	1.80134
phosphorylation	0	1.7986
development of primary male sexual characteristics	0	1.79588
positive regulation of lipase activity	0	1.79588
neuron maturation	0	1.79317
regulation of cell development	0	1.79048
skin development	0	1.78516
regulation of transport	0	1.76195
microspike assembly	0	1.75203
positive regulation of leukocyte chemotaxis	0	1.75203
negative regulation of cell projection organization	0	1.74715
regulation of peptidase activity	0	1.74473
regulation of axon regeneration	0	1.74473
DNA damage response, signal transduction by p53 class mediator resulting in cell cycle arrest	0	1.74473
regulation of humoral immune response mediated by circulating immunoglobulin	0	1.74473
positive regulation of humoral immune response	0	1.74473
negative regulation of glucose import	0	1.74473
regulation of neuron projection regeneration	0	1.74473
microglial cell activation involved in immune response	0	1.74473
regulation of glucose transport	0	1.73049
cell-substrate junction assembly	0	1.73049
negative regulation of protein polymerization	0	1.73049
inflammatory response	0	1.73049
cytokine-mediated signaling pathway	0	1.72816
signaling	0	1.72354
pantothenate transmembrane transport	0	1.7167
regulation of calcium-independent cell-cell adhesion	0	1.7167
negative regulation of synaptic transmission, cholinergic	0	1.7167
negative regulation of branching involved in lung morphogenesis	0	1.7167
negative regulation of erythrocyte clearance	0	1.7167
pentitol catabolic process	0	1.7167
epithelial cell proliferation involved in prostatic bud elongation	0	1.7167
leukocyte adhesive activation	0	1.7167
nucleus accumbens development	0	1.7167
protein transport out of membrane raft	0	1.7167
detection of muramyl dipeptide	0	1.7167
ferrous iron import	0	1.7167
desmosome assembly	0	1.7167
positive regulation of T cell homeostatic proliferation	0	1.7167
modulation by organism of defense-related nitric oxide production in other organism involved in symbiotic interaction	0	1.7167
protein transport into membrane raft	0	1.7167
negative regulation of transforming growth factor-beta3 production	0	1.7167
positive regulation by organism of defense-related nitric oxide production in other organism involved in symbiotic interaction	0	1.7167
male germ-line sex determination	0	1.7167
induction by symbiont of host immune response	0	1.7167
negative regulation of toll-like receptor 2 signaling pathway	0	1.7167
L-xylitol catabolic process	0	1.7167
malate transport	0	1.7167
biotin transport	0	1.7167
regulation of erythrocyte clearance	0	1.7167
positive regulation of dendritic cell cytokine production	0	1.7167
positive regulation of calcium-independent cell-cell adhesion	0	1.7167
mitochondrial iron ion transport	0	1.7167
positive regulation of cell growth involved in cardiac muscle cell development	0	1.7167
positive regulation by symbiont of defense-related host nitric oxide production	0	1.7167
germ-line sex determination	0	1.7167
L-xylitol metabolic process	0	1.7167
detection of peptidoglycan	0	1.7167
hexitol catabolic process	0	1.7167
induction by symbiont of defense-related host nitric oxide production	0	1.7167
negative regulation of T cell homeostatic proliferation	0	1.7167
induction by organism of defense response of other organism involved in symbiotic interaction	0	1.7167
sorbitol catabolic process	0	1.7167
positive regulation of cardiac muscle tissue growth	0	1.7167
ubiquitin-dependent endocytosis	0	1.7167
lead ion transport	0	1.7167
negative regulation of interleukin-18 production	0	1.7167
regulation of branching involved in salivary gland morphogenesis by extracellular matrix-epithelial cell signaling	0	1.7167
pentitol metabolic process	0	1.7167
induction by organism of immune response of other organism involved in symbiotic interaction	0	1.7167
response to cesium ion	0	1.7167
skeletal muscle cell proliferation	0	1.7167
primary sex determination, germ-line	0	1.7167
regulation of toll-like receptor 2 signaling pathway	0	1.7167
macrophage inflammatory protein-1 alpha production	0	1.7167
regulation of cell growth involved in cardiac muscle cell development	0	1.7167
B cell receptor transport within lipid bilayer	0	1.7167
positive regulation of translational initiation by iron	0	1.7167
chemokine receptor transport out of membrane raft	0	1.7167
chemokine receptor transport within lipid bilayer	0	1.7167
negative regulation of L-glutamate transport	0	1.7167
negative regulation of erythrocyte aggregation	0	1.7167
positive regulation of cardiac muscle tissue development	0	1.7167
epithelial cell proliferation involved in prostate gland development	0	1.7167
malate transmembrane transport	0	1.7167
GMP catabolic process	0	1.7167
B cell receptor transport into membrane raft	0	1.7167
hormonal regulation of the force of heart contraction	0	1.7167
fetal process involved in parturition	0	1.7167
estrus	0	1.7167
thiosulfate transport	0	1.7167
induction by organism of defense-related nitric oxide production in other organism involved in symbiotic interaction	0	1.7167
vanadium ion transport	0	1.7167
chloramphenicol transport	0	1.7167
modulation by symbiont of defense-related host nitric oxide production	0	1.7167
positive regulation of plasminogen activation	0	1.7167
signal initiation by protein/peptide mediator	0	1.71444
signal initiation by diffusible mediator	0	1.71444
initiation of signal transduction	0	1.71444
positive regulation of steroid metabolic process	0	1.7122
synaptic transmission	0	1.70774
positive regulation of cellular component organization	0	1.70553
induction of apoptosis by intracellular signals	0	1.70553
cytokine production	0	1.70553
angiogenesis	0	1.70553
regulation of neurotransmitter levels	0	1.70333
regulation of transcription factor import into nucleus	0	1.70333
exocytosis	0	1.68825
regulation of phosphorus metabolic process	0	1.68613
regulation of phosphate metabolic process	0	1.68613
immune response-regulating cell surface receptor signaling pathway	0	1.68403
regulation of dendrite development	0	1.67572
regulation of nucleotide catabolic process	0	1.67572
regulation of purine nucleotide catabolic process	0	1.67572
peptide cross-linking	0	1.67572
regulation of interleukin-1 beta production	0	1.67572
positive regulation of intracellular protein kinase cascade	0	1.67366
response to stress	0	1.67366
barbed-end actin filament capping	0	1.67162
negative regulation of glucose transport	0	1.67162
apoptosis	0	1.66959
negative regulation of hydrolase activity	0	1.66756
acute-phase response	0	1.6517
Golgi vesicle transport	0	1.64975
intracellular protein kinase cascade	0	1.64975
signal transmission via phosphorylation event	0	1.64975
male sex differentiation	0	1.64397
membrane protein proteolysis	0	1.63827
regulation of NF-kappaB import into nucleus	0	1.63827
positive regulation of cell migration	0	1.61083
regulation of cytoskeleton organization	0	1.61083
positive regulation of cell motility	0	1.61083
positive regulation of NF-kappaB transcription factor activity	0	1.60555
positive regulation of interleukin-12 production	0	1.6038
activation of protein kinase B activity	0	1.6038
positive regulation of interleukin-1 secretion	0	1.6038
metaphase	0	1.6038
microtubule nucleation	0	1.6038
detection of bacterium	0	1.6038
apical protein localization	0	1.6038
Golgi to plasma membrane transport	0	1.6038
glycosphingolipid metabolic process	0	1.6038
positive regulation of interleukin-6 production	0	1.6038
regulation of the force of heart contraction	0	1.6038
regulation of blood vessel endothelial cell migration	0	1.6038
regulation of insulin receptor signaling pathway	0	1.6038
induction of apoptosis	0	1.60206
positive regulation of signal transduction	0	1.60033
tissue development	1.76447	3.36151
male gonad development	0	1.59688
fertilization	0	1.59688
hemopoiesis	0	1.5867
myeloid leukocyte activation	0	1.5867
cell development	1.47237	3.05651
regulation of production of molecular mediator of immune response	0	1.57675
ceramide metabolic process	0	1.57675
regulation of protein complex assembly	0	1.57512
regulation of GTP catabolic process	0	1.57512
regulation of GTPase activity	0	1.57512
induction of programmed cell death	0	1.57187
sarcomere organization	0	1.56864
pattern recognition receptor signaling pathway	0	1.56864
positive regulation of JNK cascade	0	1.56864
receptor-mediated endocytosis	0	1.56703
regulation of intracellular protein transport	0	1.56543
membrane invagination	0	1.55752
endocytosis	0	1.55752
negative regulation of protein complex disassembly	0	1.55284
positive regulation of signaling process	0	1.55284
defense response to bacterium	0	1.55129
positive regulation of lipid metabolic process	0	1.54821
macrophage activation involved in immune response	0	1.54363
response to water	0	1.54363
response to immune response of other organism involved in symbiotic interaction	0	1.54363
vesicle transport along microtubule	0	1.54363
Leydig cell differentiation	0	1.54363
response to host immune response	0	1.54363
muscle structure development	0	1.5376
positive regulation of cytokine secretion	0	1.53611
positive regulation of glucose import	0	1.53611
interspecies interaction between organisms	0	1.53611
regulation of endopeptidase activity	0	1.52871
regulation of transmission of nerve impulse	0	1.52871
cellular protein localization	0	1.5157
negative regulation of cytoskeleton organization	0	1.51286
response to toxin	0	1.50864
hexose biosynthetic process	0	1.50446
intermediate filament-based process	0	1.50446
cellular macromolecule localization	0	1.49757
locomotion	1.53018	3.01773
blood vessel endothelial cell migration	0	1.48678
sphingomyelin metabolic process	0	1.48678
regulation of interleukin-1 secretion	0	1.48678
positive regulation of cell cycle arrest	0	1.48678
microglial cell activation	0	1.48678
regulation of nervous system development	0	1.48545
regulation of synapse organization	0	1.47366
positive regulation of glucose transport	0	1.47366
regulation of inflammatory response to antigenic stimulus	0	1.47366
regulation of stress fiber assembly	0	1.47366
innate immune response-activating signal transduction	0	1.47366
sexual reproduction	0	1.46344
phosphate metabolic process	0	1.46218
phosphorus metabolic process	0	1.46218
regulation of nucleocytoplasmic transport	0	1.46092
neurotransmitter secretion	0	1.46092
negative regulation of multicellular organismal process	0	1.45967
regulation of neurogenesis	0	1.44977
positive regulation of cell projection organization	0	1.44733
activation of innate immune response	0	1.4437
negative regulation of cell adhesion	0	1.4437
sphingoid metabolic process	0	1.44249
negative chemotaxis	0	1.43415
positive regulation of protein tyrosine kinase activity	0	1.43415
modification by symbiont of host morphology or physiology	0	1.43415
positive regulation of phosphatase activity	0	1.43415
amyloid precursor protein metabolic process	0	1.43415
positive regulation of G-protein coupled receptor protein signaling pathway	0	1.43415
NLS-bearing substrate import into nucleus	0	1.43415
protein amino acid autophosphorylation	0	1.43297
response to progesterone stimulus	0	1.42251
muscle fiber development	0	1.42251
detection of diacylated bacterial lipopeptide	0	1.42022
cytokinesis, completion of separation	0	1.42022
kinin cascade	0	1.42022
regulation of translational initiation by iron	0	1.42022
acetylcholine catabolic process	0	1.42022
positive regulation of antimicrobial peptide biosynthetic process	0	1.42022
myoblast development	0	1.42022
notochord cell differentiation	0	1.42022
response to triacylated bacterial lipopeptide	0	1.42022
atrioventricular valve morphogenesis	0	1.42022
nickel ion transport	0	1.42022
regulation of antibacterial peptide production	0	1.42022
Type I pneumocyte differentiation	0	1.42022
store-operated calcium entry	0	1.42022
thymidine metabolic process	0	1.42022
loss of chromatin silencing	0	1.42022
nickel ion transmembrane transport	0	1.42022
cellular response to triacylated bacterial lipopeptide	0	1.42022
positive regulation of heterotypic cell-cell adhesion	0	1.42022
acetylcholine catabolic process in synaptic cleft	0	1.42022
regulation of L-glutamate transport	0	1.42022
primary sex determination	0	1.42022
negative regulation of translation in response to oxidative stress	0	1.42022
neurotransmitter receptor biosynthetic process	0	1.42022
regulation of erythrocyte aggregation	0	1.42022
cilium movement involved in determination of left/right asymmetry	0	1.42022
regulation of antimicrobial humoral response	0	1.42022
fructose biosynthetic process	0	1.42022
cellular response to diacylated bacterial lipopeptide	0	1.42022
regulation of antimicrobial peptide production	0	1.42022
post-embryonic hindlimb morphogenesis	0	1.42022
kinesis	0	1.42022
positive regulation of antibacterial peptide biosynthetic process	0	1.42022
positive regulation of T cell mediated immune response to tumor cell	0	1.42022
negative regulation of interleukin-17 production	0	1.42022
regulation of establishment or maintenance of cell polarity	0	1.42022
positive regulation of biosynthetic process of antibacterial peptides active against Gram-positive bacteria	0	1.42022
chemokinesis	0	1.42022
glyoxylate cycle	0	1.42022
positive regulation of heart growth	0	1.42022
plasma kallikrein-kinin cascade	0	1.42022
response to diacylated bacterial lipopeptide	0	1.42022
cellular pigment accumulation	0	1.42022
dihydrobiopterin metabolic process	0	1.42022
retinoic acid biosynthetic process	0	1.42022
positive regulation of vitamin D biosynthetic process	0	1.42022
non-lytic viral release	0	1.42022
Factor XII activation	0	1.42022
non-lytic virus budding	0	1.42022
farnesyl diphosphate biosynthetic process	0	1.42022
post-embryonic limb morphogenesis	0	1.42022
vitamin transmembrane transport	0	1.42022
regulation of translation in response to oxidative stress	0	1.42022
release of virus from host	0	1.42022
seminal clot liquefaction	0	1.42022
negative regulation of transforming growth factor-beta production	0	1.42022
positive regulation of Fc receptor mediated stimulatory signaling pathway	0	1.42022
spindle assembly involved in mitosis	0	1.42022
'de novo' GDP-L-fucose biosynthetic process	0	1.42022
positive regulation of vitamin metabolic process	0	1.42022
notochord cell development	0	1.42022
regulation of antibacterial peptide biosynthetic process	0	1.42022
regulation of dendritic cell cytokine production	0	1.42022
regulation of hippo signaling cascade	0	1.42022
chemokine production	0	1.42022
detection of triacylated bacterial lipopeptide	0	1.42022
endothelial cell-cell adhesion	0	1.42022
regulation of biosynthetic process of antibacterial peptides active against Gram-positive bacteria	0	1.42022
cell surface pattern recognition receptor signaling pathway	0	1.42022
atrioventricular valve development	0	1.42022
positive regulation of chronic inflammatory response to antigenic stimulus	0	1.42022
regulation of Fc receptor mediated stimulatory signaling pathway	0	1.42022
negative regulation of mitochondrial fusion	0	1.42022
epithelial cilium movement	0	1.42022
regulation of mitochondrial fusion	0	1.42022
regulation of antimicrobial peptide biosynthetic process	0	1.42022
olfactory pit development	0	1.42022
developmental pigmentation	0	1.41567
regulation of biological quality	1.85699	3.2644
response to peptide hormone stimulus	0	1.40561
immune system process	0	1.40121
neuron projection morphogenesis	0	1.40012
regulation of neuron differentiation	0	1.40012
regulation of phosphorylation	0	1.39794
cell activation	0	1.38934
establishment of spindle localization	0	1.3851
response to host defenses	0	1.3851
response to defenses of other organism involved in symbiotic interaction	0	1.3851
positive regulation of dendrite morphogenesis	0	1.3851
spindle localization	0	1.3851
response to host	0	1.3851
positive regulation of adaptive immune response based on somatic recombination of immune receptors built from immunoglobulin superfamily domains	0	1.38195
alcohol biosynthetic process	0	1.38195
cell junction assembly	0	1.37882
regulation of Rho protein signal transduction	0	1.37779
positive regulation of transcription factor activity	0	1.36452
regulation of action potential	0	1.36452
induction of apoptosis by extracellular signals	0	1.36452
cell projection morphogenesis	0	1.36151
regulation of interleukin-2 production	0	1.36051
sterol biosynthetic process	0	1.36051
positive regulation of ERK1 and ERK2 cascade	0	1.36051
regulation of actin filament bundle assembly	0	1.36051
glycolipid metabolic process	0	1.36051
DNA damage response, signal transduction by p53 class mediator	0	1.36051
activation of MAPK activity	0	1.35164
microtubule-based process	0	1.34294
regulation of cholesterol biosynthetic process	0	1.33913
hemopoietic or lymphoid organ development	0	1.33724
modification of morphology or physiology of other organism involved in symbiotic interaction	0	1.33442
cell part morphogenesis	0	1.32606
regulation of cellular response to stress	0	1.32057
cellular process	0	1.31605
positive regulation of immune effector process	0	1.31247
epithelium development	1.48413	2.77469
multicellular organismal development	2.73049	3.9431
actin cytoskeleton organization	1.36452	2.54363
cell-cell signaling	1.82974	2.97469
regulation of cell-cell adhesion	2.20761	3.33536
regulation of anatomical structure morphogenesis	1.80967	2.81816
myoblast fusion	1.33161	2.14327
syncytium formation by plasma membrane fusion	1.31247	2.08566
striated muscle cell development	1.61083	2.34104
localization of cell	2.15304	2.78516
cell motility	2.15304	2.78516
leukocyte chemotaxis	1.88941	2.47108
muscle cell development	1.51856	2.07417
organ development	2.60206	3.14752
response to external stimulus	1.86328	2.37366
cell chemotaxis	1.80688	2.25727
saliva secretion	1.86967	2.28233
activation of phospholipase D activity	1.74473	2.02182
cell migration	2.33068	2.56067
phosphoinositide 3-kinase cascade	1.47496	1.48678
estrous cycle phase	1.47496	1.48678
anterior neuropore closure	4.82102	0
neuropore closure	4.82102	0
positive regulation of tooth mineralization	4.30016	0
rhythmic synaptic transmission	4.12494	0
body fluid secretion	4.09528	0
artery smooth muscle contraction	3.97881	0
tonic smooth muscle contraction	3.97881	0
regulation of tooth mineralization	3.85387	0
digestive system process	3.62709	0
di-, tri-valent inorganic cation transport	3.55909	0
response to estrogen stimulus	3.52871	0
metal ion transport	3.51999	0
vascular smooth muscle contraction	3.41341	0
peptide hormone secretion	3.4045	0
peptide secretion	3.36552	0
cellular anion homeostasis	3.17457	0
peptide transport	3.03953	0
anion homeostasis	2.98716	0
hormone secretion	2.96658	0
regulation of odontogenesis	2.8729	0
hormone transport	2.84466	0
ectoderm development	2.83565	0
embryo development	2.83268	0
cation transport	2.83268	0
response to steroid hormone stimulus	2.80134	0
vasoconstriction	2.73755	0
skeletal system development	2.73283	0
positive regulation of bone mineralization	2.67778	0
chordate embryonic development	2.66555	0
embryonic cranial skeleton morphogenesis	2.64975	0
thymine transport	2.64397	0
negative regulation of T cell mediated cytotoxicity directed against tumor cell target	2.64397	0
regulation of T cell mediated cytotoxicity directed against tumor cell target	2.64397	0
intestinal D-glucose absorption	2.64397	0
negative regulation of nitric-oxide synthase biosynthetic process	2.64397	0
type IV hypersensitivity	2.64397	0
mammary gland bud elongation	2.64397	0
actin filament network formation	2.64397	0
protein kinase C deactivation	2.64397	0
negative regulation of T cell mediated immune response to tumor cell	2.64397	0
hypoxanthine transport	2.64397	0
nipple sheath formation	2.64397	0
embryo development ending in birth or egg hatching	2.62893	0
positive regulation of biomineral tissue development	2.6216	0
positive regulation of endothelial cell migration	2.59517	0
digestion	2.56384	0
cAMP metabolic process	2.45223	0
regulation of body fluid levels	2.44612	0
glucose transport	2.43063	0
tube morphogenesis	2.41341	0
negative regulation of cellular process	2.40121	0
hexose transport	2.38828	0
sensory perception of sound	2.38828	0
monosaccharide transport	2.36856	0
canonical Wnt receptor signaling pathway involved in positive regulation of wound healing	2.3439	0
cerebellar molecular layer development	2.3439	0
regulation of atrial cardiomyocyte membrane depolarization	2.3439	0
uridine transport	2.3439	0
cerebellum maturation	2.3439	0
vestibular nucleus development	2.3439	0
parallel actin filament bundle assembly	2.3439	0
canonical Wnt receptor signaling pathway involved in positive regulation of cell-cell adhesion	2.3439	0
guanine transport	2.3439	0
negative regulation of immune response to tumor cell	2.3439	0
negative regulation of response to tumor cell	2.3439	0
canonical Wnt receptor signaling pathway involved in positive regulation of endothelial cell migration	2.3439	0
adenine transport	2.3439	0
mammary gland development	2.32239	0
unsaturated fatty acid biosynthetic process	2.31158	0
insulin secretion	2.31158	0
translational elongation	2.29073	0
establishment of localization	2.28316	0
regulation of bone mineralization	2.27491	0
regulation of heart rate	2.25806	0
response to hormone stimulus	2.25727	0
sensory perception of mechanical stimulus	2.25181	0
calcium-mediated signaling	2.24033	0
activation of protein kinase C activity by G-protein coupled receptor protein signaling pathway	2.22403	0
regulation of calcium ion transport via voltage-gated calcium channel activity	2.22403	0
positive regulation of ossification	2.20761	0
regulation of biomineral tissue development	2.20761	0
lactation	2.17587	0
nipple development	2.16813	0
mammary gland bud morphogenesis	2.16813	0
vitamin D receptor signaling pathway	2.16813	0
positive regulation of sarcomere organization	2.16813	0
pyrimidine nucleoside transport	2.16813	0
nipple morphogenesis	2.16813	0
regulation of T cell mediated immune response to tumor cell	2.16813	0
vitamin D catabolic process	2.16813	0
response to nickel ion	2.16813	0
rhythmic excitation	2.16813	0
response to metal ion	2.16558	0
response to estradiol stimulus	2.1512	0
morphogenesis of an epithelium	2.14752	0
ion transport	2.14388	0
embryonic organ development	2.13906	0
kidney development	2.12378	0
regulation of wound healing	2.10127	0
regulation of endothelial cell migration	2.10127	0
renal system development	2.09691	0
skeletal system morphogenesis	2.08407	0
neural tube closure	2.07314	0
negative regulation of biological process	2.06601	0
tube closure	2.05948	0
smooth muscle contraction	2.05948	0
response to ethanol	2.05849	0
renal system process	2.04624	0
norepinephrine biosynthetic process	2.04383	0
hindbrain maturation	2.04383	0
musculoskeletal movement, spinal reflex action	2.04383	0
regulation of sarcomere organization	2.04383	0
central nervous system maturation	2.04383	0
pyrimidine transport	2.04383	0
activation of phospholipase D activity by G-protein coupled receptor protein signaling pathway	2.04383	0
extraocular skeletal muscle development	2.04383	0
sodium-dependent phosphate transport	2.04383	0
calcium ion transport	2.03953	0
regulation of vasoconstriction	2.02	0
primary neural tube formation	2.02	0
response to endogenous stimulus	2.01637	0
membrane depolarization	1.99568	0
divalent metal ion transport	1.97881	0
multicellular organismal reproductive process	1.96658	0
multicellular organism reproduction	1.96658	0
regulation of nitric-oxide synthase biosynthetic process	1.94692	0
axon midline choice point recognition	1.94692	0
peptidyl-citrulline biosynthetic process from peptidyl-arginine	1.94692	0
nitric oxide transport	1.94692	0
vein smooth muscle contraction	1.94692	0
calcium ion-dependent exocytosis of neurotransmitter	1.94692	0
negative regulation of hormone biosynthetic process	1.94692	0
regulation of systemic arterial blood pressure by endothelin	1.94692	0
regulation of integrin biosynthetic process	1.94692	0
positive regulation of transcription from RNA polymerase II promoter, global	1.94692	0
negative regulation of hormone metabolic process	1.94692	0
in utero embryonic development	1.9431	0
icosanoid metabolic process	1.93554	0
regulation of ion transmembrane transporter activity	1.92445	0
embryonic organ morphogenesis	1.91721	0
regulation of transmembrane transporter activity	1.89963	0
unsaturated fatty acid metabolic process	1.88941	0
regulation of transcription from RNA polymerase II promoter, global	1.86967	0
cellular phosphate ion homeostasis	1.86967	0
smooth muscle contraction involved in micturition	1.86967	0
cellular di-, tri-valent inorganic anion homeostasis	1.86967	0
citrulline biosynthetic process	1.86967	0
neural tube formation	1.86967	0
calcium ion transmembrane transport	1.86967	0
cyclic nucleotide metabolic process	1.85699	0
cellular response to chemical stimulus	1.85078	0
osteoblast differentiation	1.84771	0
cellular amino acid derivative biosynthetic process	1.83863	0
carbohydrate transport	1.83863	0
biological regulation	1.81531	0
epithelial tube morphogenesis	1.81248	0
embryonic skeletal system morphogenesis	1.80688	0
maintenance of gastrointestinal epithelium	1.80134	0
skeletal muscle adaptation	1.80134	0
gamma-aminobutyric acid secretion	1.80134	0
epithelial structure maintenance	1.80134	0
positive regulation of wound healing	1.80134	0
neuronal action potential propagation	1.80134	0
hypersensitivity	1.80134	0
positive regulation of calcium ion-dependent exocytosis	1.80134	0
purine transport	1.80134	0
negative regulation of T cell mediated cytotoxicity	1.80134	0
tube development	1.77989	0
regulation of transporter activity	1.77989	0
regulation of blood vessel size	1.75945	0
transition metal ion transport	1.75203	0
phosphate ion homeostasis	1.74473	0
phosphate transmembrane transport	1.74473	0
axon choice point recognition	1.74473	0
diacylglycerol biosynthetic process	1.74473	0
urinary bladder smooth muscle contraction	1.74473	0
fat-soluble vitamin catabolic process	1.74473	0
nucleoside transport	1.74473	0
di-, tri-valent inorganic anion homeostasis	1.74473	0
regulation of tube size	1.74232	0
excretion	1.74232	0
small molecule metabolic process	1.73518	0
urogenital system development	1.7167	0
response to vitamin	1.70774	0
embryonic epithelial tube formation	1.70774	0
epithelial tube formation	1.69897	0
regulation of hormone levels	1.69465	0
vitamin D metabolic process	1.69465	0
phospholipid dephosphorylation	1.69465	0
Peyer's patch development	1.69465	0
response to fructose stimulus	1.69465	0
urinary tract smooth muscle contraction	1.69465	0
pons development	1.69465	0
pachytene	1.69465	0
citrulline metabolic process	1.69465	0
nucleobase transport	1.69465	0
tissue morphogenesis	1.69465	0
tube formation	1.64975	0
growth hormone secretion	1.64975	0
post-embryonic camera-type eye development	1.64975	0
norepinephrine metabolic process	1.64975	0
positive regulation of calcium ion transport via voltage-gated calcium channel activity	1.64975	0
cellular chloride ion homeostasis	1.64975	0
mucosal-associated lymphoid tissue development	1.64975	0
striated muscle adaptation	1.64975	0
chloride ion homeostasis	1.64975	0
vascular process in circulatory system	1.64207	0
tissue homeostasis	1.61083	0
GTP catabolic process	1.61083	0
positive regulation of multicellular organismal process	1.6073	0
cellular monovalent inorganic anion homeostasis	1.6073	0
cerebellar Purkinje cell layer formation	1.6073	0
monovalent inorganic anion homeostasis	1.6073	0
phosphate transport	1.6073	0
cerebellar Purkinje cell differentiation	1.6073	0
positive regulation of cardiac muscle hypertrophy	1.6073	0
positive regulation of muscle hypertrophy	1.6073	0
cerebellar Purkinje cell layer morphogenesis	1.6073	0
positive regulation of neurotransmitter secretion	1.6073	0
sphingosine metabolic process	1.6073	0
morphogenesis of an epithelial bud	1.6073	0
negative regulation of chondrocyte differentiation	1.6073	0
response to inorganic substance	3.02826	1.44855
embryonic skeletal system development	1.57349	0
gamma-aminobutyric acid transport	1.57025	0
chemical homeostasis within a tissue	1.57025	0
vitamin catabolic process	1.57025	0
negative regulation of response to biotic stimulus	1.57025	0
surfactant homeostasis	1.57025	0
endoplasmic reticulum organization	1.57025	0
embryonic morphogenesis	1.56864	0
fatty acid biosynthetic process	1.56703	0
regulation of cytokine biosynthetic process	1.54516	0
nucleoside monophosphate metabolic process	1.5391	0
negative regulation of T cell mediated immunity	1.53611	0
inositol phosphate-mediated signaling	1.53611	0
Rac protein signal transduction	1.53611	0
detection of light stimulus involved in visual perception	1.53611	0
detection of light stimulus involved in sensory perception	1.53611	0
positive regulation of organ growth	1.53611	0
hexose transmembrane transport	1.53611	0
cellular response to transforming growth factor beta stimulus	1.53611	0
peptidyl-arginine modification	1.53611	0
amine metabolic process	1.51004	0
GTP metabolic process	1.50585	0
T cell mediated immunity	1.50446	0
positive regulation of interleukin-4 production	1.50446	0
prostaglandin biosynthetic process	1.50446	0
regulation of membrane depolarization	1.50446	0
positive regulation of neurotransmitter transport	1.50446	0
regulation of acetylcholine secretion	1.50446	0
prostanoid biosynthetic process	1.50446	0
micturition	1.50446	0
sympathetic nervous system development	1.50446	0
regulation of organ morphogenesis	1.49894	0
morphogenesis of embryonic epithelium	1.48017	0
purine nucleotide metabolic process	1.47625	0
neural nucleus development	1.47496	0
acute inflammatory response to antigenic stimulus	1.47496	0
intracellular receptor mediated signaling pathway	1.47366	0
neural tube development	1.45469	0
chronic inflammatory response	1.44733	0
cellular response to dexamethasone stimulus	1.44733	0
negative regulation of cAMP biosynthetic process	1.44733	0
natriuresis	1.42136	0
neutral lipid biosynthetic process	1.42136	0
positive regulation of release of sequestered calcium ion into cytosol	1.42136	0
middle ear morphogenesis	1.42136	0
negative regulation of nucleotide biosynthetic process	1.42136	0
cerebellar cortex formation	1.42136	0
regulation of immune response to tumor cell	1.42136	0
diacylglycerol metabolic process	1.42136	0
negative regulation of cyclic nucleotide biosynthetic process	1.42136	0
negative regulation of cAMP metabolic process	1.42136	0
early endosome to late endosome transport	1.42136	0
regulation of cardiac muscle contraction	1.42136	0
catecholamine biosynthetic process	1.42136	0
reflex	1.42136	0
diuresis	1.42136	0
regulation of cardiac muscle hypertrophy	1.42136	0
regulation of response to tumor cell	1.42136	0
acylglycerol biosynthetic process	1.42136	0
homotypic cell-cell adhesion	1.42136	0
gland development	1.41567	0
regulation of muscle contraction	1.41341	0
regulation of heart contraction	1.41341	0
regulation of calcium ion transport	1.40782	0
response to organic substance	1.4045	0
regulation of muscle hypertrophy	1.39794	0
endosome organization	1.39794	0
negative regulation of cyclic nucleotide metabolic process	1.39794	0
secretion by cell	1.37675	0
cell differentiation in hindbrain	1.37469	0
response to dexamethasone stimulus	1.37469	0
negative regulation of cell-matrix adhesion	1.37469	0
glycerol ether biosynthetic process	1.37469	0
cerebellar Purkinje cell layer development	1.37469	0
carbohydrate transmembrane transport	1.37469	0
mesonephros development	1.37469	0
G-protein signaling, coupled to cAMP nucleotide second messenger	1.37469	0
multicellular organismal homeostasis	1.36856	0
chemical homeostasis	1.36754	0
negative regulation of cell proliferation	1.35952	0
negative regulation of nucleotide metabolic process	1.35262	0
morphogenesis of an epithelial fold	1.35262	0
dendrite morphogenesis	1.35262	0
small molecule biosynthetic process	1.35067	0
anatomical structure formation involved in morphogenesis	3.26281	1.91721
regulation of ossification	1.33724	0
negative regulation of adaptive immune response	1.33161	0
muscle adaptation	1.33161	0
endosome to lysosome transport	1.33161	0
regulation of hormone biosynthetic process	1.33161	0
negative regulation of adaptive immune response based on somatic recombination of immune receptors built from immunoglobulin superfamily domains	1.33161	0
post-embryonic organ development	1.33161	0
lipoprotein transport	1.33161	0
spinal cord motor neuron differentiation	1.33161	0
synaptic transmission, GABAergic	1.33161	0
response to cortisol stimulus	1.33161	0
inorganic anion transport	1.32698	0
second-messenger-mediated signaling	1.32514	0
cellular response to insulin stimulus	1.31695	0
response to vitamin A	1.31695	0
positive regulation of heart rate	1.31247	0
prostaglandin metabolic process	1.31247	0
prostanoid metabolic process	1.31247	0
phasic smooth muscle contraction	1.31247	0
negative regulation of cell-cell adhesion	1.31247	0
endochondral ossification	1.31247	0
meiotic prophase I	1.31247	0
cerebellar cortex morphogenesis	1.31247	0
regulation of cell size	1.3098	0
regulation of muscle system process	1.30715	0
response to chemical stimulus	2.54668	1.3851
multicellular organismal process	2.59346	1.45593
localization	3.39794	2.33819
icosanoid biosynthetic process	2.36856	1.30892
iron ion transport	2.38828	1.33442
transport	2.34199	1.36151
positive regulation of prostaglandin-endoperoxidase synthase activity	2.3439	1.42022
regulation of prostaglandin-endoperoxide synthase activity	2.3439	1.42022
secretion	2.19382	1.6073
signal release	2.04576	1.52724
generation of a signal involved in cell-cell signaling	2.04576	1.52724
reproduction	2.14388	1.69897
reproductive process	2.15989	1.73518
cell communication	2.84164	2.66154
developmental process	3.53611	3.45717
anatomical structure morphogenesis	2.25181	2.21325
cell differentiation involved in embryonic placenta development	1.44733	1.43415

## Sheet: GO processes CD44+
statistics
	Processes	Unique	%of Unique
CD44high/K27+	1704	774	0.454225
CD44high/K27-	1817	887	0.488167
Overview
	–log(pValue)
Map	CD44high/K27+	CD44high/K27-
response to wounding	5.74958	28.1169
response to stress	1.62893	18.7077
regeneration	2.02965	18.1325
negative regulation of cell proliferation	5.34872	20.8962
response to organic substance	5.59346	19.3116
response to stimulus	2.1463	15.4271
regulation of multicellular organismal process	11.9755	24.7328
response to steroid hormone stimulus	4.44491	17.1911
negative regulation of biological process	11.245	23.4572
regulation of cell growth	0	11.5045
response to glucocorticoid stimulus	2.95861	13.71
response to hormone stimulus	3.96658	14.6478
wound healing	6.17263	16.8508
negative regulation of cellular process	12.4203	23.0325
response to endogenous stimulus	5.15802	15.3363
immune system process	1.44855	11.5452
regulation of cell proliferation	13.5981	23.6055
regulation of cellular component movement	5.74715	15.5591
response to chemical stimulus	4.28483	14.0083
regulation of locomotion	5.61083	15.1487
response to oxygen levels	2.21753	11.752
organ regeneration	1.83268	11.3224
regulation of localization	5.05651	14.4685
developmental maturation	0	9.39254
regulation of cell migration	6.25885	15.6162
regulation of cell motility	6.19723	15.4401
negative regulation of molecular function	3.79048	12.9586
regulation of biological quality	4.23508	13.3072
regulation of cell communication	5.9393	14.8477
defense response	0	8.67985
inflammatory response	1.85078	10.3143
regulation of molecular function	6.07935	14.5157
negative regulation of transferase activity	0	8.14997
regulation of developmental process	10.6919	18.7878
regulation of low-density lipoprotein receptor catabolic process	0	8.07314
regulation of response to stimulus	6.81816	14.8447
positive regulation of developmental process	5.13018	13.1349
response to axon injury	0	7.94692
negative regulation of catalytic activity	4.20691	12.1073
brown fat cell differentiation	0	7.8962
response to corticosteroid stimulus	5.58004	13.4685
regulation of cytokine production	2.1296	10
regulation of hydrolase activity	2.78781	10.6478
transforming growth factor beta receptor signaling pathway	0	7.79588
regulation of signaling process	2.00612	9.77989
response to nutrient	2.98297	10.7447
regulation of multicellular organismal development	9.37028	17.1118
immune response	0	7.69465
neuron projection development	4.35458	11.9914
response to lipoprotein stimulus	0	7.6216
negative regulation of multicellular organismal process	2.2426	9.84771
response to lipid	0	7.60206
response to hypoxia	0	7.5986
lipid homeostasis	0	7.5817
axon regeneration	0	7.57025
lipid transport	0	7.55909
regulation of growth	1.97062	9.47625
regulation of signal transduction	2.04528	9.52433
response to extracellular stimulus	2.59346	10.061
regulation of oxidoreductase activity	0	7.38195
regulation of cellular component organization	3.61083	10.9872
peripheral nervous system axon regeneration	0	7.35754
negative regulation of hydrolase activity	0	7.34872
response to cytokine stimulus	0	7.33913
multi-organism process	0	7.29843
regulation of catalytic activity	4.01547	11.2314
response to external stimulus	5.61798	12.8041
cellular component movement	7.21681	14.382
regulation of signaling pathway	6.28651	13.4271
positive regulation of biological process	13.7791	20.8827
neuron projection regeneration	0	7.08197
response to nutrient levels	2.40012	9.47625
regulation of response to external stimulus	5.07935	12.1439
response to inorganic substance	3.2644	10.3143
lipid localization	0	7.01863
response to estrogen stimulus	3.98297	10.9547
cell projection organization	4	10.8761
regulation of cellular ketone metabolic process	0	6.65365
regulation of acute inflammatory response	2.34775	8.9914
cellular response to steroid hormone stimulus	1.59007	8.22475
myeloid leukocyte differentiation	0	6.60555
regulation of lipid transport	0	6.60555
cellular response to lithium ion	0	6.50307
white fat cell differentiation	0	6.50307
neurogenesis	9.94386	16.433
cholesterol homeostasis	0	6.48812
sterol homeostasis	0	6.48812
negative regulation of endothelial cell migration	2.82681	9.28988
regulation of cholesterol transport	0	6.45223
regulation of sterol transport	0	6.45223
heart development	2.93181	9.37572
response to vitamin A	1.92445	8.3439
positive regulation of cellular component movement	4.41341	10.7773
regulation of cholesterol esterification	0	6.33442
positive regulation of locomotion	4.39686	10.7305
negative regulation of peptidase activity	0	6.32975
localization of cell	7.27003	13.5751
cell motility	7.27003	13.5751
chemical homeostasis	4.20551	10.5017
regulation of inflammatory response	2.89963	9.17849
homeostatic process	3.1296	9.38405
vasculature development	17.5538	23.8069
protein amino acid phosphorylation	0	6.24718
locomotion	7.14206	13.3716
female pregnancy	3.29073	9.51999
blood vessel development	15.9996	22.2211
response to low-density lipoprotein stimulus	0	6.19586
response to fluid shear stress	0	6.16052
cell maturation	0	6.04576
positive regulation of cell migration	4.64397	10.6778
positive regulation of cell motility	4.64397	10.6778
regulation of nitric-oxide synthase activity	0	6.00833
positive regulation of fat cell differentiation	0	6.00393
regulation of fat cell differentiation	0	6.00087
positive regulation of anti-apoptosis	0	5.92082
positive regulation of oxidoreductase activity	1.31876	7.22988
protein-lipid complex subunit organization	0	5.89279
plasma lipoprotein particle organization	0	5.89279
low-density lipoprotein particle remodeling	0	5.88941
generation of neurons	10.0347	15.8996
regulation of defense response	1.77211	7.54975
regulation of macrophage derived foam cell differentiation	0	5.767
regulation of endothelial cell migration	2.74715	8.49349
regulation of collagen biosynthetic process	1.52143	7.18111
regulation of anti-apoptosis	0	5.64975
regulation of cholesterol transporter activity	0	5.64016
positive regulation of fatty acid metabolic process	0	5.59517
localization	1.82102	7.37986
regulation of apoptosis	4.42597	9.98297
regulation of collagen metabolic process	1.49621	7.04769
response to drug	1.82681	7.37572
intracellular signaling pathway	2.27084	7.81816
positive regulation of cholesterol efflux	0	5.5157
positive regulation of collagen metabolic process	1.80134	7.3098
positive regulation of collagen biosynthetic process	1.80134	7.3098
regulation of system process	5.00043	10.4698
cellular response to stimulus	2.07727	7.49621
positive regulation of cholesterol transport	0	5.34872
positive regulation of sterol transport	0	5.34872
macromolecular complex remodeling	0	5.33724
plasma lipoprotein particle remodeling	0	5.33724
protein-lipid complex remodeling	0	5.33724
aging	2.31876	7.64016
gland development	2.59176	7.86328
positive regulation of response to stimulus	5.00305	10.2518
steroid hormone mediated signaling pathway	0	5.23958
regulation of fatty acid metabolic process	0	5.19997
negative regulation of protein kinase activity	1.41794	6.61618
acute inflammatory response	1.40894	6.57187
hemopoietic or lymphoid organ development	1.57349	6.7167
positive regulation of transmembrane receptor protein serine/threonine kinase signaling pathway	0	5.13253
regulation of ossification	2.66154	7.77469
positive regulation of cell differentiation	3.65758	8.76955
response to vitamin	2.74232	7.83565
positive regulation of cholesterol esterification	0	5.08302
response to laminar fluid shear stress	0	5.08302
negative regulation of cholesterol storage	0	5.08302
regulation of cholesterol storage	0	5.04866
regulation of cholesterol efflux	0	5.04866
positive regulation of nitric-oxide synthase activity	0	5.04866
negative regulation of biosynthetic process	3.76955	8.81816
regulation of anatomical structure morphogenesis	5.2652	10.3134
positive regulation of muscle contraction	0	5.02503
regulation of anatomical structure size	3.56543	8.5391
positive regulation of transcription factor activity	0	4.97062
regulation of programmed cell death	4.77989	9.74958
negative regulation of kinase activity	1.35458	6.31785
negative regulation of metabolic process	5.266	10.2154
regulation of monooxygenase activity	0	4.9431
regulation of protein metabolic process	2.6517	7.57675
cell morphogenesis involved in differentiation	7.53611	12.4609
dendrite development	0	4.92445
reverse cholesterol transport	0	4.91364
negative regulation of cytokine secretion	0	4.88273
regulation of smooth muscle cell migration	0	4.86328
acute-phase response	0	4.86012
Cdc42 protein signal transduction	0	4.81248
germ cell migration	0	4.80688
regulation of response to stress	5.27984	10.0752
cellular response to chemical stimulus	6.0716	10.8633
positive regulation of transcription regulator activity	0	4.78516
negative regulation of endothelial cell proliferation	0	4.78252
regulation of cell death	4.64782	9.41567
regulation of phosphorylation	6.14935	10.9101
hemopoiesis	1.76447	6.51713
ossification involved in bone remodeling	0	4.74715
low-density lipoprotein receptor biosynthetic process	0	4.74715
regulation of lipid metabolic process	3.20901	7.9431
negative regulation of coagulation	0	4.71444
neuron development	5.50446	10.2175
regulation of synaptic plasticity	0	4.7122
phospholipid efflux	0	4.69897
cellular component morphogenesis	6.45842	11.1296
regulation of production of molecular mediator of immune response	0	4.66959
neuron projection morphogenesis	5.5391	10.1791
regulation of cytokine secretion	0	4.63827
immune system development	1.41229	6.03433
response to organic cyclic substance	3.39362	7.9914
negative regulation of cytokine production	0	4.59688
regulation of synaptic transmission	0	4.59176
signaling pathway	3.8729	8.46092
regulation of peptidase activity	3.11748	7.69465
negative regulation of protein serine/threonine kinase activity	1.50446	6.07676
regulation of morphogenesis of a branching structure	1.78252	6.33442
negative regulation of MAP kinase activity	0	4.54975
positive regulation of lipid transport	0	4.53611
pathway-restricted SMAD protein phosphorylation	0	4.53313
high-density lipoprotein particle assembly	0	4.52143
cellular component assembly	0	4.50031
cell morphogenesis	7.24336	11.7328
cholesterol efflux	0	4.43771
regulation of metabolic process	4.73993	9.17653
innate immune response	0	4.43533
response to lithium ion	0	4.43063
leukocyte differentiation	0	4.42366
regulation of phosphorus metabolic process	5.86967	10.2708
regulation of phosphate metabolic process	5.86967	10.2708
cellular ion homeostasis	3.74473	8.14086
response to cortisol stimulus	3.10458	7.49621
nervous system development	13.3678	17.7235
regulation of intracellular protein kinase cascade	2.47625	6.82102
positive regulation of response to external stimulus	4.2426	8.54363
regulation of protein secretion	1.42366	5.72354
vasodilation	2.04096	6.33536
retinoic acid receptor signaling pathway	0	4.29243
wound healing involved in inflammatory response	0	4.27572
positive regulation of odontogenesis	0	4.27572
peptidyl-tyrosine phosphorylation	0	4.27084
cellular chemical homeostasis	3.66354	7.92082
cellular component organization	6.24185	10.4935
ion homeostasis	3.89963	8.13787
high-density lipoprotein particle remodeling	0	4.23732
negative regulation of lipid storage	0	4.23359
fatty acid transport	0	4.17783
phosphate metabolic process	0	4.17457
phosphorus metabolic process	0	4.17457
peptidyl-tyrosine modification	0	4.16685
positive regulation of lipid metabolic process	2.95078	7.11464
regulation of I-kappaB kinase/NF-kappaB cascade	0	4.16052
low-density lipoprotein receptor metabolic process	0	4.15304
positive regulation of low-density lipoprotein receptor catabolic process	0	4.15304
frontal suture morphogenesis	0	4.15304
response to retinoic acid	2.18046	6.32975
enzyme linked receptor protein signaling pathway	4.90658	9.04239
regulation of blood vessel size	3.87615	8.00043
negative regulation of protein transport	0	4.11634
cell migration	7.97469	12.0857
negative regulation of cellular biosynthetic process	3.96257	8.05998
negative regulation of macromolecule metabolic process	4.0655	8.16178
cGMP-mediated signaling	1.76447	5.85699
fat cell differentiation	0	4.08619
biological regulation	10.8771	14.9626
signaling	8.59517	12.6799
cellular response to metal ion	0	4.0716
very-low-density lipoprotein particle remodeling	0	4.06298
negative regulation of platelet activation	0	4.06298
AMP metabolic process	0	4.06298
macromolecular complex subunit organization	0	4.04048
positive regulation of I-kappaB kinase/NF-kappaB cascade	0	4.02091
gland morphogenesis	0	4.01954
phospholipid transport	0	4.00218
lipid metabolic process	0	4.00087
reproductive process	1.5391	5.53611
positive regulation of fatty acid oxidation	0	3.98297
transmembrane receptor protein serine/threonine kinase signaling pathway	3.20621	7.1891
cellular homeostasis	2.97062	6.91721
reproduction	1.5157	5.44977
cellular process	4.66959	8.60033
negative regulation of signal transduction	0	3.92812
response to biotic stimulus	0	3.91364
protein complex assembly	0	3.8962
protein complex biogenesis	0	3.8962
monocyte differentiation	0	3.87615
negative regulation of signaling process	0	3.8729
cell activation	1.61439	5.48545
regulation of lipid storage	0	3.86967
secretion	0	3.86646
regulation of small GTPase mediated signal transduction	0	3.85699
cell projection morphogenesis	4.9431	8.79588
cellular component organization or biogenesis	5.69465	9.54061
positive regulation of immune system process	3.25259	7.08197
negative regulation of apoptosis	3.1798	6.9914
positive regulation of muscle cell differentiation	0	3.79588
positive regulation of protein secretion	0	3.78781
regulation of neurological system process	2.40782	6.19246
cell part morphogenesis	4.88273	8.65561
regulation of extracellular matrix disassembly	0	3.76447
regulation of transport	4.19044	7.95078
negative regulation of protein secretion	0	3.75696
multicellular organismal reproductive process	0	3.75449
multicellular organism reproduction	0	3.75449
positive regulation of cell death	3.87615	7.62893
negative regulation of endopeptidase activity	0	3.72354
regulation of multicellular organismal metabolic process	2.22695	5.94692
chondrocyte differentiation	2.22695	5.94692
proteoglycan biosynthetic process	0	3.71897
triglyceride-rich lipoprotein particle remodeling	0	3.70774
regulation of endopeptidase activity	2.07831	5.78516
negative regulation of programmed cell death	3.11577	6.82102
ovulation cycle	1.97881	5.66959
regulation of chemotaxis	2.26841	5.95468
regulation of immune system process	4.37779	8.04191
protein complex subunit organization	0	3.66354
response to temperature stimulus	0	3.65956
response to caffeine	0	3.65561
axon ensheathment	1.47756	5.13018
ensheathment of neurons	1.47756	5.13018
positive regulation of immune response	0	3.64975
myeloid cell differentiation	3.01144	6.65956
regulation of endothelial cell proliferation	2.24949	5.8962
positive regulation of defense response	1.94692	5.55596
response to estradiol stimulus	4.64397	8.24489
vascular process in circulatory system	3.52871	7.11748
growth	2.07469	5.6517
regulation of cell size	2.31247	5.88606
positive regulation of DNA binding	1.33724	4.90309
positive regulation of tolerance induction	0	3.55752
regulation of tolerance induction	0	3.55752
positive regulation of apoptosis	3.50307	7.05948
cellular component biogenesis	0	3.55596
positive regulation of chemotaxis	2.64207	6.18709
phosphorylation	0	3.53018
regulation of lipid biosynthetic process	0	3.53018
negative regulation of cell cycle	0	3.50585
hormone-mediated signaling pathway	0	3.50307
negative regulation of cholesterol biosynthetic process	0	3.47108
AMP biosynthetic process	0	3.47108
regulation of dendritic spine development	0	3.47108
renal control of peripheral vascular resistance involved in regulation of systemic arterial blood pressure	0	3.47108
regulation of homotypic cell-cell adhesion	0	3.47108
negative regulation of cholesterol metabolic process	0	3.47108
regulation of blood vessel size by renin-angiotensin	0	3.47108
very-low-density lipoprotein particle clearance	0	3.47108
lymph node development	0	3.46597
regulation of transmembrane receptor protein serine/threonine kinase signaling pathway	2.19382	5.65561
cellular response to inorganic substance	0	3.45717
cholesterol transport	0	3.45717
sterol transport	0	3.45717
cell chemotaxis	0	3.45469
salivary gland morphogenesis	0	3.43533
positive regulation of binding	1.6073	5.03527
response to reactive oxygen species	0	3.42481
regulation of sequestering of triglyceride	0	3.42136
chondroitin sulfate proteoglycan biosynthetic process	0	3.42136
regulation of cell-cell adhesion	0	3.4045
exocrine system development	0	3.4045
cell development	10.1994	13.6038
morphogenesis of a branching epithelium	0	3.40012
negative regulation of blood vessel endothelial cell migration	3.30892	6.6925
nitric oxide mediated signal transduction	1.52143	4.90309
regulation of epithelial to mesenchymal transition	0	3.37882
ovulation	0	3.37882
regulation of fever	1.97062	5.34872
regulation of bone mineralization	2.06601	5.43297
inner ear development	1.49485	4.85699
neuron migration	2.10624	5.45223
response to abiotic stimulus	4.1343	7.46852
positive regulation of multicellular organismal metabolic process	2.56384	5.89279
cell growth	0	3.32606
signal transduction	5.04769	8.37161
positive regulation of inflammatory response	2.95078	6.2644
regulation of immune response	1.95078	5.26281
negative regulation of cellular metabolic process	5.05453	8.35164
cardiac muscle tissue growth	0	3.29585
negative regulation of macrophage derived foam cell differentiation	0	3.29585
positive regulation of Ras protein signal transduction	0	3.29585
cardiac muscle cell proliferation	0	3.29585
regulation of MAP kinase activity	4.21325	7.50864
macromolecular complex assembly	0	3.28819
ovulation cycle process	2.10182	5.37675
regulation of Ras protein signal transduction	0	3.27003
female sex differentiation	0	3.26922
response to heat	0	3.26122
regulation of blood vessel endothelial cell migration	2.52578	5.78252
positive regulation of T cell tolerance induction	0	3.23657
negative regulation of nerve growth factor receptor signaling pathway	0	3.23657
connective tissue replacement involved in inflammatory response wound healing	0	3.23657
regulation of T cell tolerance induction	0	3.23657
negative regulation of telomerase activity	0	3.23657
leukocyte migration	0	3.22915
positive regulation of catabolic process	2.44491	5.67162
neuron differentiation	8.82102	12.0462
respiratory system development	2.75696	5.97469
striated muscle cell proliferation	0	3.2161
heart growth	0	3.2161
positive regulation of small GTPase mediated signal transduction	0	3.2161
negative regulation of cellular component organization	1.85387	5.06601
negative regulation of macromolecule biosynthetic process	2.75203	5.95861
cell morphogenesis involved in neuron differentiation	5.05159	8.2426
salivary gland development	0	3.18642
regulation of axon extension	0	3.18642
plasma lipoprotein particle assembly	0	3.1798
protein-lipid complex assembly	0	3.1798
cytokine-mediated signaling pathway	0	3.17914
regulation of heat generation	1.88273	5.04866
positive regulation of dendritic spine development	1.58336	4.74715
positive regulation of smooth muscle cell chemotaxis	1.58336	4.74715
dendritic spine development	0	3.16368
defense response, incompatible interaction	0	3.16368
defense response to fungus, incompatible interaction	0	3.16368
negative regulation of complement activation, lectin pathway	0	3.16368
radial pattern formation	0	3.16368
positive regulation of G0 to G1 transition	0	3.16368
regulation of transcription involved in S phase of mitotic cell cycle	0	3.16368
regulation of G0 to G1 transition	0	3.16368
canonical Wnt receptor signaling pathway involved in positive regulation of wound healing	0	3.16368
canonical Wnt receptor signaling pathway involved in positive regulation of cell-cell adhesion	0	3.16368
regulation of complement activation, lectin pathway	0	3.16368
Golgi inheritance	0	3.16368
canonical Wnt receptor signaling pathway involved in positive regulation of endothelial cell migration	0	3.16368
organelle inheritance	0	3.16368
regulation of biomineral tissue development	1.97062	5.13253
signal initiation by protein/peptide mediator	0	3.15552
signal initiation by diffusible mediator	0	3.15552
initiation of signal transduction	0	3.15552
regulation of transmission of nerve impulse	1.5544	4.70115
di-, tri-valent inorganic cation homeostasis	4.11014	7.25259
response to purine	0	3.13966
cation homeostasis	3.98716	7.11577
regulation of protein transport	2.04915	5.17457
cellular protein complex assembly	0	3.12436
cell-cell junction organization	0	3.11634
regulation of catabolic process	2.58838	5.69465
regulation of neurogenesis	3.8041	6.91009
lung development	3.08407	6.17783
regulation of cell differentiation	10.087	13.1701
cellular response to hormone stimulus	4.05799	7.13253
luteinization	0	3.07212
muscle cell proliferation	0	3.06702
negative regulation of blood coagulation	0	3.06702
purine ribonucleoside monophosphate metabolic process	0	3.06702
negative regulation of homeostatic process	0	3.06702
purine nucleoside monophosphate metabolic process	0	3.06702
response to selenium ion	0	3.06702
negative regulation of defense response	0	3.06048
regulation of tube size	4.80967	7.86328
negative regulation of sequestering of triglyceride	0	3.04144
receptor biosynthetic process	0	3.04144
positive regulation of Rho protein signal transduction	0	3.04144
negative regulation of lipoprotein particle clearance	0	3.04144
chylomicron remnant clearance	0	3.04144
positive regulation of striated muscle contraction	0	3.04144
negative regulation of insulin-like growth factor receptor signaling pathway	0	3.04144
compartment pattern formation	0	3.04144
brain renin-angiotensin system	0	3.04144
regulation of nerve growth factor receptor signaling pathway	0	3.04144
triglyceride-rich lipoprotein particle clearance	0	3.04144
positive regulation of behavior	2.36754	5.40894
negative regulation of cell adhesion	3.71897	6.74958
regulation of protein import into nucleus	0	3.02733
respiratory tube development	3.04048	6.06753
regulation of membrane potential	2.30016	5.32057
branching morphogenesis of a tube	0	3.01773
myelination	1.53313	4.54516
blood vessel morphogenesis	11.1376	14.1427
regulation of transferase activity	6.09963	9.09909
negative regulation of cell death	3.47237	6.4698
regulation of multicellular organism growth	0	2.99568
positive regulation of programmed cell death	3.95861	6.95078
cellular lipid metabolic process	0	2.98716
response to other organism	0	2.98297
regulation of coagulation	1.88273	4.86012
positive regulation of macrophage derived foam cell differentiation	0	2.97062
regulation of cholesterol biosynthetic process	0	2.97062
response to virus	0	2.95078
transport	0	2.93554
epithelial cell differentiation	3.92812	6.85699
organ growth	0	2.91721
regulation of cellular protein metabolic process	3.2321	6.11577
regulation of protein maturation by peptide bond cleavage	0	2.87943
positive regulation of epithelial to mesenchymal transition	0	2.87943
positive regulation of pathway-restricted SMAD protein phosphorylation	0	2.87943
positive regulation of protein import into nucleus, translocation	0	2.87943
tube development	3.90658	6.78252
positive regulation of SMAD protein nuclear translocation	0	2.8729
cell-cell junction maintenance	0	2.8729
high-density lipoprotein particle clearance	0	2.8729
bleb assembly	0	2.8729
fever	0	2.8729
regulation of phospholipase A2 activity	0	2.8729
cell junction maintenance	0	2.8729
lipoprotein catabolic process	0	2.8729
cranial suture morphogenesis	0	2.8729
alcohol metabolic process	0	2.8729
carboxylic acid transport	0	2.86967
regulation of fatty acid oxidation	0	2.86646
response to insulin stimulus	0	2.86646
regulation of establishment of protein localization	1.91721	4.77469
negative regulation of gene-specific transcription	0	2.85387
organic acid transport	0	2.85078
cellular di-, tri-valent inorganic cation homeostasis	4.29499	7.14388
regulation of body fluid levels	2.4908	5.33536
regulation of nervous system development	5.32698	8.17134
cytokine production	1.46344	4.3019
organic ether metabolic process	0	2.82681
regulation of BMP signaling pathway	0	2.81816
response to vitamin D	0	2.81531
regulation of biological process	11.679	14.4855
patterning of blood vessels	0	2.8041
glycosphingolipid metabolic process	0	2.8041
antigen processing and presentation of peptide or polysaccharide antigen via MHC class II	0	2.8041
positive regulation of protein metabolic process	1.72584	4.52724
monocarboxylic acid transport	0	2.79317
olfactory bulb development	0	2.79048
regulation of insulin-like growth factor receptor signaling pathway	0	2.79048
regulation of protein processing	0	2.79048
placenta development	1.85699	4.63827
response to interleukin-1	0	2.77728
anti-apoptosis	1.39041	4.14026
regulation of protein import into nucleus, translocation	0	2.74473
positive regulation of monooxygenase activity	1.6968	4.43771
negative regulation of nitric oxide biosynthetic process	0	2.72816
regulation of immunoglobulin secretion	0	2.72816
regulation of SMAD protein nuclear translocation	0	2.72816
regulation of lipoprotein particle clearance	0	2.72816
regulation of branching involved in salivary gland morphogenesis	0	2.72816
skeletal system development	11.311	14.0391
regulation of nitric oxide biosynthetic process	1.76447	4.49214
response to antibiotic	0	2.72354
positive regulation of DNA metabolic process	0	2.72354
establishment of localization	0	2.72354
intracellular receptor mediated signaling pathway	0	2.71897
chaperone mediated protein folding requiring cofactor	0	2.70774
lipoprotein transport	0	2.70774
response to cholesterol	0	2.70774
positive regulation of cell morphogenesis involved in differentiation	0	2.70774
olfactory lobe development	0	2.70774
detection of hypoxia	0	2.69465
germ-line stem cell division	0	2.69465
male germ-line stem cell division	0	2.69465
regulation of transcription involved in lymphatic endothelial cell fate commitment	0	2.69465
positive regulation of isotype switching to IgA isotypes	0	2.69465
lymphatic endothelial cell fate commitment	0	2.69465
dermatan sulfate biosynthetic process	0	2.69465
negative regulation of release of sequestered calcium ion into cytosol	0	2.69465
response to vitamin B2	0	2.69465
evasion or tolerance of defenses of other organism involved in symbiotic interaction	0	2.69465
avoidance of host defenses	0	2.69465
positive regulation of RNA elongation from RNA polymerase II promoter	0	2.69465
regulation of isotype switching to IgA isotypes	0	2.69465
positive regulation of synaptic plasticity	0	2.69465
tolerance induction to self antigen	0	2.69465
extracellular matrix constituent secretion	0	2.69465
organ senescence	0	2.69465
evasion of host defenses by virus	0	2.69465
urate biosynthetic process	0	2.69465
dermatan sulfate metabolic process	0	2.69465
evasion or tolerance of host defenses	0	2.69465
avoidance of defenses of other organism involved in symbiotic interaction	0	2.69465
hypoxanthine biosynthetic process	0	2.69465
regulation of smooth muscle cell chemotaxis	1.46092	4.15304
regulation of immunoglobulin production	0	2.68613
regulation of immune effector process	1.82681	4.51145
regulation of circadian rhythm	0	2.67985
positive regulation of cellular process	14.1342	16.8125
negative regulation of nitrogen compound metabolic process	3.86967	6.54516
post-translational protein modification	0	2.65956
developmental process	26.863	29.51
female gonad development	0	2.64397
positive regulation of protein transport	0	2.64016
response to mechanical stimulus	2.45593	5.09583
cellular cation homeostasis	4.39686	7.03621
negative regulation of gene expression	3.10347	5.73755
transmembrane receptor protein tyrosine kinase signaling pathway	2.63639	5.26841
negative regulation of cell-cell adhesion	0	2.62893
plasma lipoprotein particle clearance	0	2.62893
Notch signaling pathway	0	2.62709
metal ion homeostasis	5.35754	7.98297
negative regulation of neuron apoptosis	1.37263	3.9914
positive regulation of metabolic process	7.30627	9.91721
intracellular signal transduction	2.8962	5.49894
regulation of cellular process	10.0545	12.6517
dopamine biosynthetic process	0	2.59688
regulation of telomerase activity	0	2.59688
chondroitin sulfate biosynthetic process	0	2.59688
negative regulation of smooth muscle cell migration	0	2.59688
glial cell migration	0	2.59688
positive regulation of isotype switching	0	2.59688
regulation of endothelial cell differentiation	0	2.59688
positive regulation of oligodendrocyte differentiation	0	2.59688
negative regulation of intracellular protein kinase cascade	0	2.59176
protein oligomerization	0	2.58004
regulation of protein kinase activity	5.91364	8.49349
cellular response to insulin stimulus	0	2.5784
fatty acid metabolic process	0	2.57187
cellular component assembly at cellular level	0	2.55909
regulation of pathway-restricted SMAD protein phosphorylation	0	2.55596
positive regulation of cGMP metabolic process	0	2.55596
response to peptidoglycan	0	2.55596
positive regulation of lipid catabolic process	0	2.55596
urogenital system development	4.1107	6.65956
negative regulation of cell communication	5.32514	7.86967
regulation of transcription factor activity	2.63827	5.18046
platelet activation	2.11691	4.63827
primary metabolic process	0	2.51286
humoral immune response	0	2.50724
response to metal ion	2.54821	5.04576
'de novo' posttranslational protein folding	0	2.48545
regulation of respiratory gaseous exchange	0	2.48545
negative regulation of cellular macromolecule biosynthetic process	3	5.48545
cardiac cell differentiation	0	2.48413
negative regulation of acute inflammatory response	0	2.48149
positive regulation of DNA recombination	0	2.48149
positive regulation of signaling process	1.97469	4.44855
negative regulation of transport	2.58838	5.05453
regulation of transcription regulator activity	2.58838	5.05453
response to oxidative stress	0	2.46471
T cell differentiation	0	2.45717
homeostasis of number of cells	0	2.45223
development of primary female sexual characteristics	0	2.43415
regulation of steroid biosynthetic process	0	2.43297
acylglycerol metabolic process	0	2.42481
positive regulation of smooth muscle cell proliferation	0	2.42481
positive regulation of fatty acid biosynthetic process	0	2.41908
chaperone-mediated protein folding	0	2.41908
glycerolipid metabolic process	0	2.40671
positive regulation of branching involved in ureteric bud morphogenesis	2.12784	4.53313
lymphocyte activation	0	2.4023
blood vessel maturation	0	2.40121
lymphatic endothelial cell differentiation	0	2.40121
foam cell differentiation	0	2.40121
urate metabolic process	0	2.40121
macrophage derived foam cell differentiation	0	2.40121
negative regulation of low-density lipoprotein particle clearance	0	2.40121
positive regulation of cardiac muscle contraction	0	2.40121
hypoxanthine metabolic process	0	2.40121
positive regulation of monocyte chemotaxis	0	2.40121
negative regulation of cytokine production involved in immune response	0	2.40121
locomotion involved in locomotory behavior	0	2.40121
regulation of monocyte chemotaxis	0	2.40121
retina vasculature development in camera-type eye	0	2.40121
negative regulation of stress-activated MAPK cascade	0	2.40121
PML body organization	0	2.40121
positive regulation of interleukin-17 production	0	2.40121
nuclear body organization	0	2.40121
response to interleukin-15	0	2.40121
negative regulation of homotypic cell-cell adhesion	0	2.40121
regulation of low-density lipoprotein particle clearance	0	2.40121
response to high density lipoprotein stimulus	0	2.40121
retina vasculature morphogenesis in camera-type eye	0	2.40121
endothelial cell fate commitment	0	2.40121
positive regulation of RNA elongation	0	2.40121
epithelial cell fate commitment	0	2.40121
response to lipid hydroperoxide	0	2.40121
asymmetric cell division	0	2.40121
response to anoxia	1.36552	3.76447
negative regulation of response to stimulus	2.25104	4.64207
negative regulation of MAPKKK cascade	0	2.37882
negative regulation of transforming growth factor beta receptor signaling pathway	0	2.37882
glycolipid metabolic process	0	2.37882
cell proliferation	3.80134	6.17914
macrophage differentiation	0	2.37572
bicarbonate transport	0	2.37572
regulation of complement activation	0	2.37572
cholesterol catabolic process	0	2.37572
negative regulation of protein maturation by peptide bond cleavage	0	2.37572
neutrophil activation	0	2.37572
tolerance induction	0	2.37572
positive regulation of myoblast differentiation	0	2.37572
sterol catabolic process	0	2.37572
regulation of protein localization	1.66555	4.03245
angiogenesis	9.29982	11.6655
axonogenesis	5.38405	7.74958
neutral lipid metabolic process	0	2.36251
cardiac ventricle morphogenesis	0	2.35754
positive regulation of DNA replication	0	2.35754
epithelial cell proliferation	0	2.35754
negative regulation of growth	2.58838	4.9431
midgut development	1.52143	3.87615
regulation of cell development	4.86646	7.22113
regulation of epithelial cell migration	0	2.35458
substrate adhesion-dependent cell spreading	0	2.35458
'de novo' protein folding	0	2.35458
regulation of humoral immune response	0	2.35458
positive regulation of peptidyl-serine phosphorylation	0	2.35458
regulation of cholesterol metabolic process	0	2.35458
protein metabolic process	0	2.3536
activation of immune response	0	2.35164
protein modification process	0	2.34679
cholesterol metabolic process	0	2.3363
regulation of cellular component size	2.12148	4.44612
peripheral nervous system development	0	2.32148
cellular localization	0	2.31336
positive regulation of fever	2.07212	4.37882
glycerol ether metabolic process	0	2.3019
cellular process involved in reproduction	0	2.29843
regulation of cGMP metabolic process	0	2.29414
circulatory system process	5.30892	7.60206
blood circulation	5.30892	7.60206
gliogenesis	0	2.28988
positive regulation of intracellular protein kinase cascade	1.63639	3.92445
regulation of systemic arterial blood pressure by circulatory renin-angiotensin	0	2.27901
macrophage chemotaxis	0	2.27901
regulation of cell morphogenesis involved in differentiation	1.89963	4.16052
regulation of cell morphogenesis	1.89963	4.16052
positive regulation of protein catabolic process	2.38934	4.64782
positive regulation of T cell differentiation	0	2.25104
regulation of organ morphogenesis	3.11805	5.36653
positive regulation of macromolecule metabolic process	6.31785	8.56543
positive regulation of osteoblast differentiation	0	2.24565
neuron maturation	0	2.23657
positive regulation of multicellular organismal process	5.80134	8.03012
cellular response to dexamethasone stimulus	3.46597	5.69465
cellular metal ion homeostasis	5.52433	7.74958
epithelium development	5.27984	7.50031
muscle tissue morphogenesis	0	2.21753
regulation of alpha-beta T cell activation	0	2.21753
triglyceride metabolic process	0	2.21753
cardiac muscle tissue morphogenesis	0	2.21753
regulation of branching involved in ureteric bud morphogenesis	2.02045	4.23732
negative regulation of cell growth	2.59007	4.80134
developmental growth	1.32057	3.53165
long-chain fatty acid transport	1.44733	3.64397
regulation of homeostatic process	4.03858	6.23433
system development	25.2493	27.4449
G-protein signaling, coupled to cGMP nucleotide second messenger	0	2.19111
negative regulation of receptor biosynthetic process	0	2.19111
secretory granule organization	0	2.19111
negative regulation of production of molecular mediator of immune response	0	2.18642
negative regulation of activin receptor signaling pathway	0	2.18642
negative regulation of epithelial cell migration	0	2.18642
transforming growth factor beta receptor complex assembly	0	2.18642
positive regulation of lymphocyte anergy	0	2.18642
extracellular matrix-cell signaling	0	2.18642
endothelial cell morphogenesis	0	2.18642
positive regulation of immunoglobulin secretion	0	2.18642
regulation of lymphocyte anergy	0	2.18642
regulatory T cell differentiation	0	2.18642
dermatan sulfate proteoglycan biosynthetic process	0	2.18642
positive regulation of histone acetylation	0	2.18642
dermatan sulfate proteoglycan metabolic process	0	2.18642
regulation of T cell anergy	0	2.18642
positive regulation of exit from mitosis	0	2.18642
positive regulation of T cell anergy	0	2.18642
regulation of neuron apoptosis	0	2.18177
regulation of lipoprotein lipase activity	0	2.18111
positive regulation of smooth muscle cell migration	0	2.18111
response to hydrogen peroxide	0	2.17783
regulation of action potential in neuron	1.87615	4.04769
regulation of vasodilation	0	2.16304
regulation of Ras GTPase activity	0	2.15677
endocrine system development	1.5157	3.66555
induction of apoptosis	1.37161	3.51145
negative regulation of epithelial cell proliferation	2.30715	4.44612
positive regulation of heat generation	1.97062	4.10568
sterol metabolic process	0	2.1349
negative regulation of transcription	3.59517	5.72584
response to protein stimulus	1.80967	3.9393
regulation of cytokine production involved in immune response	0	2.12784
negative regulation of ossification	0	2.12784
platelet-derived growth factor receptor signaling pathway	0	2.12784
phosphatidylcholine metabolic process	0	2.12784
positive regulation of signal transduction	2.01502	4.12901
cellular calcium ion homeostasis	5.12148	7.23062
positive regulation of blood vessel endothelial cell migration	0	2.10902
positive regulation of phosphatase activity	0	2.10902
signaling process	6.22695	8.33161
signal transmission	6.22695	8.33161
negative regulation of inflammatory response	0	2.08831
positive regulation of lymphocyte differentiation	0	2.08831
positive regulation of transport	4.3439	6.4318
regulation of primary metabolic process	4.39147	6.47886
positive regulation of alpha-beta T cell activation	0	2.0846
receptor-mediated endocytosis	0	2.07779
prostate glandular acinus development	0	2.07676
negative regulation of lipid transport	0	2.07676
regulation of protein amino acid phosphorylation	4.5376	6.6073
monocarboxylic acid metabolic process	0	2.06148
positive regulation of transmission of nerve impulse	0	2.0575
complement activation, alternative pathway	0	2.03339
lens fiber cell differentiation	0	2.03339
regulation of histone acetylation	0	2.03339
regulation of activin receptor signaling pathway	0	2.03339
regulation of respiratory gaseous exchange by neurological system process	0	2.03339
regulation of isotype switching	0	2.03339
catecholamine biosynthetic process	0	2.03339
homotypic cell-cell adhesion	0	2.03339
negative regulation of mitotic cell cycle	0	2.02733
regulation of eIF2 alpha phosphorylation by heme	0	2.01818
regulation of NAD(P)H oxidase activity	0	2.01818
lung vasculature development	0	2.01818
myoblast proliferation	0	2.01818
saliva secretion	0	2.01818
regulation of somatostatin secretion	0	2.01818
positive regulation of transcription from RNA polymerase III promoter	0	2.01818
positive regulation of neutrophil chemotaxis	0	2.01818
embryonic neurocranium morphogenesis	0	2.01818
detection of oxygen	0	2.01818
positive regulation of smooth muscle cell differentiation	0	2.01818
interleukin-1-mediated signaling pathway	0	2.01818
regulation of branching involved in salivary gland morphogenesis by mesenchymal-epithelial signaling	0	2.01818
regulation of interleukin-17 production	0	2.01818
intracellular cholesterol transport	0	2.01818
intracellular sterol transport	0	2.01818
negative regulation of phagocytosis	0	2.01818
detoxification of copper ion	0	2.01818
positive regulation of fibroblast migration	0	2.01818
chylomicron remodeling	0	2.01818
negative regulation of histone methylation	0	2.01818
calcium ion homeostasis	5.02411	7.03905
negative regulation of nucleobase, nucleoside, nucleotide and nucleic acid metabolic process	3.95861	5.97062
calcium-mediated signaling	0	2.011
negative regulation of gene-specific transcription from RNA polymerase II promoter	0	2.00789
regulation of interferon-gamma production	0	2
positive regulation of B cell activation	0	2
cardiac ventricle development	0	2
negative regulation of cell size	2.43063	4.42136
regulation of DNA replication	0	1.98716
negative regulation of lipid biosynthetic process	0	1.97881
regulation of erythrocyte differentiation	0	1.97881
steroid catabolic process	0	1.97881
response to cold	0	1.97469
regulation of dephosphorylation	0	1.97469
L-amino acid transport	0	1.97469
positive regulation of neurological system process	0	1.97062
muscle organ morphogenesis	0	1.97062
regulation of cellular metabolic process	4.60906	6.57675
positive regulation of triglyceride metabolic process	0	1.96257
vascular endothelial growth factor receptor signaling pathway	0	1.96257
positive regulation of histone modification	0	1.96257
regulation of oligodendrocyte differentiation	0	1.96257
regulation of respiratory system process	0	1.96257
response to dexamethasone stimulus	3.23657	5.19382
immune effector process	0	1.95078
interspecies interaction between organisms	0	1.95078
posttranscriptional regulation of gene expression	0	1.9431
regulation of cytokine biosynthetic process	0	1.9431
prostate gland development	0	1.9393
endocrine process	0	1.9393
positive regulation of glial cell differentiation	0	1.93554
response to exogenous dsRNA	0	1.8962
SMAD protein nuclear translocation	0	1.8962
positive regulation of cGMP biosynthetic process	0	1.8962
skeletal muscle tissue regeneration	0	1.8962
cellular response to estrogen stimulus	0	1.8962
regulation of gluconeogenesis	0	1.8962
cerebellar Purkinje cell layer development	0	1.8962
thymic T cell selection	0	1.8962
ovulation from ovarian follicle	0	1.8962
tissue regeneration	2.72125	4.60906
negative regulation of immune response	0	1.88606
regulation of DNA binding	2.81531	4.70115
membrane to membrane docking	0	1.87943
regulation of very-low-density lipoprotein particle remodeling	0	1.87943
regulation of RNA elongation from RNA polymerase II promoter	0	1.87943
negative regulation of Ras GTPase activity	0	1.87943
positive regulation of phospholipase A2 activity	0	1.87943
negative regulation of vasoconstriction	0	1.87943
regulation of fibroblast migration	0	1.87943
potassium ion import	0	1.87943
progesterone secretion	0	1.87943
receptor catabolic process	0	1.87943
positive regulation of receptor recycling	0	1.87943
skeletal muscle tissue growth	0	1.87943
positive regulation of protein amino acid dephosphorylation	0	1.87943
phospholipid homeostasis	0	1.87943
positive regulation of macrophage chemotaxis	0	1.87943
lung lobe morphogenesis	0	1.87943
lung lobe development	0	1.87943
menstrual cycle phase	0	1.87943
in utero embryonic development	2.1296	4.00087
phosphoinositide-mediated signaling	1.37263	3.2426
lipoprotein metabolic process	0	1.85699
organic acid metabolic process	0	1.85699
negative regulation of neuron projection development	1.80134	3.65561
regulation of intracellular transport	2.01592	3.86646
response to copper ion	0	1.84771
regulation of fatty acid biosynthetic process	0	1.84771
regulation of cellular component biogenesis	0	1.84771
protein localization in nucleus	0	1.84164
macromolecule modification	0	1.83565
secretory columnal luminar epithelial cell differentiation involved in prostate glandular acinus development	0	1.83268
regulation of transforming growth factor-beta production	0	1.83268
dendrite morphogenesis	0	1.83268
phosphatidylcholine biosynthetic process	0	1.83268
negative regulation of steroid biosynthetic process	0	1.83268
regulation of stress-activated MAPK cascade	0	1.83268
leukocyte chemotaxis	0	1.83268
regulation of DNA metabolic process	0	1.82102
coagulation	1.9914	3.80967
blood coagulation	1.9914	3.80967
developmental process involved in reproduction	2.27327	4.08672
positive regulation of glucose metabolic process	0	1.80688
regulation of histone modification	0	1.80688
lymphocyte differentiation	0	1.80688
purine nucleotide metabolic process	0	1.8041
positive regulation of cellular component organization	0	1.7986
regulation of binding	3.27819	5.07676
excretion	2.07263	3.86967
anion transport	0	1.79588
response to molecule of bacterial origin	2.47237	4.26761
intracellular protein kinase cascade	1.79317	3.5867
signal transmission via phosphorylation event	1.79317	3.5867
glycoprotein biosynthetic process	0	1.79317
gastrulation	0	1.78252
regulation of gliogenesis	0	1.77989
regulation of JAK-STAT cascade	0	1.77989
protein import into nucleus, translocation	0	1.77989
regulation of wound healing	3.77469	5.5544
lipid storage	0	1.77469
cellular response to oxygen levels	0	1.77469
pancreas development	1.67572	3.44977
purine ribonucleotide biosynthetic process	0	1.77211
positive regulation of dephosphorylation	0	1.76195
regulation of vascular smooth muscle contraction	0	1.76195
positive regulation of epithelial cell proliferation involved in wound healing	0	1.76195
regulation of mononuclear cell migration	0	1.76195
negative regulation of calcium ion transport into cytosol	0	1.76195
positive regulation of hair follicle development	0	1.76195
negative regulation of bone mineralization	0	1.76195
negative regulation of GTPase activity	0	1.76195
ribose phosphate metabolic process	0	1.76195
positive regulation of phosphoprotein phosphatase activity	0	1.76195
phosphate transmembrane transport	0	1.76195
positive regulation of histone deacetylation	0	1.76195
regulation of macrophage chemotaxis	0	1.76195
sperm ejaculation	0	1.76195
regulation of branching involved in mammary gland duct morphogenesis	0	1.76195
positive regulation of triglyceride catabolic process	0	1.76195
positive regulation of gene-specific transcription	2.84164	4.59176
positive regulation of intracellular protein transport	0	1.74958
rhythmic process	2.43533	4.18243
negative regulation of transmembrane receptor protein serine/threonine kinase signaling pathway	1.65956	3.40561
small molecule metabolic process	0	1.74232
positive regulation of cell development	0	1.73993
negative regulation of transcription from RNA polymerase II promoter	4.47108	6.20412
negative regulation of locomotion	5.79588	7.52871
regulation of nucleotide catabolic process	0	1.73049
regulation of purine nucleotide catabolic process	0	1.73049
positive regulation of alpha-beta T cell differentiation	0	1.73049
ventricular cardiac muscle cell differentiation	0	1.73049
bone remodeling	0	1.73049
purine nucleoside monophosphate biosynthetic process	0	1.71897
purine ribonucleoside monophosphate biosynthetic process	0	1.71897
regulation of cGMP biosynthetic process	0	1.71897
female meiosis	0	1.71897
JAK-STAT cascade	0	1.71897
phospholipid metabolic process	0	1.70774
regulation of kinase activity	6.31876	8.02273
induction of programmed cell death	1.75449	3.45469
regulation of lipase activity	1.91364	3.61083
hemostasis	1.91364	3.61083
positive regulation of gliogenesis	0	1.6925
response to fatty acid	0	1.6925
cellular response to molecule of bacterial origin	0	1.69037
macromolecule localization	0	1.68825
negative regulation of DNA binding	0	1.68613
cellular response to biotic stimulus	0	1.68613
activation of phospholipase C activity by G-protein coupled receptor protein signaling pathway coupled to IP3 second messenger	1.9914	3.67572
regulation of muscle system process	1.89963	3.58336
steroid metabolic process	0	1.68194
response to growth factor stimulus	4.27737	5.95078
morphogenesis of a branching structure	1.55596	3.22695
antigen processing and presentation of exogenous peptide antigen via MHC class II	0	1.66756
glandular epithelial cell differentiation	0	1.66756
antigen processing and presentation of peptide antigen via MHC class II	0	1.66756
regulation of myoblast differentiation	0	1.66756
regulation of receptor biosynthetic process	0	1.66756
regulation of transforming growth factor beta receptor signaling pathway	1.61083	3.27737
complement activation	0	1.66354
sulfur compound biosynthetic process	0	1.66354
response to peptide hormone stimulus	3.15739	4.81816
intracellular lipid transport	0	1.65956
regulation of neutrophil chemotaxis	0	1.65956
negative regulation of complement activation	0	1.65956
SMAD protein complex assembly	0	1.65956
regulation of histone deacetylation	0	1.65956
negative regulation of neuroblast proliferation	0	1.65956
platelet dense granule organization	0	1.65956
regulation of phosphoinositide 3-kinase activity	0	1.65956
thrombin receptor signaling pathway	0	1.65956
regulation of granulocyte chemotaxis	0	1.65956
regulation of triglyceride catabolic process	0	1.65956
positive regulation of phosphoinositide 3-kinase activity	0	1.65956
positive regulation of gluconeogenesis	0	1.65956
negative regulation of biomineral tissue development	0	1.65956
ribonucleotide biosynthetic process	0	1.65758
negative regulation of protein metabolic process	2.03105	3.68613
cellular response to stress	0	1.64397
striated muscle tissue development	3.51713	5.15739
response to unfolded protein	0	1.63827
positive regulation of intracellular transport	0	1.63639
activation of plasma proteins involved in acute inflammatory response	0	1.63639
regulation of chromosome organization	0	1.63639
regulation of cellular catabolic process	2.61083	4.24336
protein maturation by peptide bond cleavage	0	1.62709
negative regulation of intracellular protein transport	0	1.62342
regulation of B cell mediated immunity	0	1.62342
regulation of DNA recombination	0	1.62342
regulation of immunoglobulin mediated immune response	0	1.62342
cellular response to hydrogen peroxide	0	1.62342
negative regulation of steroid metabolic process	0	1.61798
positive regulation of erythrocyte differentiation	0	1.61798
positive regulation of catecholamine secretion	0	1.61798
T cell selection	0	1.61798
branching involved in salivary gland morphogenesis	0	1.61798
regulation of triglyceride metabolic process	0	1.61798
regulation of branching involved in prostate gland morphogenesis	0	1.61798
regulation of behavior	3.17457	4.79048
monosaccharide metabolic process	0	1.61439
positive regulation of synaptic transmission	0	1.60906
determination of bilateral symmetry	0	1.60906
cerebellum development	0	1.60906
gamete generation	0	1.60033
positive regulation of NF-kappaB transcription factor activity	0	1.59346
neutrophil chemotaxis	0	1.59007
specification of symmetry	0	1.58336
glycoprotein transport	0	1.5817
vascular transport	0	1.5817
positive regulation of fibroblast growth factor production	0	1.5817
positive regulation of histone H3-K9 methylation	0	1.5817
random inactivation of X chromosome	0	1.5817
protein localization in secretory granule	0	1.5817
granzyme B localization in T cell secretory granule	0	1.5817
regulation of calcineurin-NFAT signaling pathway	0	1.5817
nose morphogenesis	0	1.5817
motogenic signaling involved in postnatal olfactory bulb interneuron migration	0	1.5817
positive regulation of tolerance induction to self antigen	0	1.5817
maintenance of granzyme B location in T cell secretory granule	0	1.5817
basophil degranulation	0	1.5817
regulation of leukotriene production involved in inflammatory response	0	1.5817
maintenance of protein location in T cell secretory granule	0	1.5817
regulation of tolerance induction to self antigen	0	1.5817
maintenance of protease location in mast cell secretory granule	0	1.5817
gamma-aminobutyric acid biosynthetic process	0	1.5817
negative regulation of nerve growth factor production	0	1.5817
protease localization in T cell secretory granule	0	1.5817
basophil mediated immunity	0	1.5817
mammary gland fat development	0	1.5817
adenosine biosynthetic process	0	1.5817
negative regulation of vascular wound healing	0	1.5817
maintenance of protein location in mast cell secretory granule	0	1.5817
negative regulation of macrophage cytokine production	0	1.5817
positive regulation of leukotriene production involved in inflammatory response	0	1.5817
protease localization in mast cell secretory granule	0	1.5817
induction of synaptic plasticity by chemical substance	0	1.5817
T cell secretory granule organization	0	1.5817
detection of endogenous stimulus	0	1.5817
negative regulation of wound healing	0	1.5817
regulation of synaptic vesicle priming	0	1.5817
regulation of branching involved in salivary gland morphogenesis by epithelial-mesenchymal signaling	0	1.5817
protein amino acid deamination	0	1.5817
regulation of nerve growth factor production	0	1.5817
basophil activation involved in immune response	0	1.5817
positive regulation of macrophage tolerance induction	0	1.5817
positive regulation of erythrocyte aggregation	0	1.5817
protein localization in mast cell secretory granule	0	1.5817
glucagon secretion	0	1.5817
negative regulation of low-density lipoprotein receptor catabolic process	0	1.5817
positive regulation of synaptic plasticity by chemical substance	0	1.5817
negative regulation of transforming growth factor-beta1 production	0	1.5817
response to carbon dioxide	0	1.5817
detection of hormone stimulus	0	1.5817
positive regulation of calcineurin-NFAT signaling pathway	0	1.5817
myotube cell development	0	1.5817
rhombomere 6 development	0	1.5817
regulation of stem cell proliferation	0	1.5817
positive regulation of WNT receptor signaling pathway by BMP signaling pathway	0	1.5817
protein localization in T cell secretory granule	0	1.5817
quinolinate catabolic process	0	1.5817
vestibular reflex	0	1.5817
regulation of synaptic plasticity by chemical substance	0	1.5817
maintenance of protease location in T cell secretory granule	0	1.5817
regulation of macrophage tolerance induction	0	1.5817
T cell activation	1.49757	3.07469
angiogenesis involved in wound healing	0	1.57025
positive regulation of lipid kinase activity	0	1.57025
organ or tissue specific immune response	0	1.57025
negative regulation of cholesterol transport	0	1.57025
ERK1 and ERK2 cascade	0	1.57025
thelarche	0	1.57025
mammary gland branching involved in thelarche	0	1.57025
negative regulation of sterol transport	0	1.57025
regulation of prostaglandin biosynthetic process	0	1.57025
tachykinin receptor signaling pathway	0	1.57025
positive regulation of microtubule polymerization	0	1.57025
cellular response to estradiol stimulus	0	1.57025
L-glutamate import	0	1.57025
negative regulation of peptidyl-serine phosphorylation	0	1.57025
D-ribose metabolic process	0	1.57025
positive regulation of prostaglandin biosynthetic process	0	1.57025
regulation of follicle-stimulating hormone secretion	0	1.57025
regulation of transcription involved in cell fate commitment	0	1.57025
negative regulation of ERK1 and ERK2 cascade	0	1.57025
protein export from nucleus	0	1.57025
parturition	0	1.57025
negative regulation of innate immune response	0	1.57025
regulation of blood coagulation	2.06601	3.62525
protein secretion	0	1.55752
negative regulation of leukocyte proliferation	0	1.55752
negative regulation of lymphocyte proliferation	0	1.55752
negative regulation of mononuclear cell proliferation	0	1.55752
positive regulation of cell division	0	1.55752
regulation of phospholipase activity	2.23508	3.79048
regulation of peptidyl-tyrosine phosphorylation	0	1.55129
regulation of adaptive immune response based on somatic recombination of immune receptors built from immunoglobulin superfamily domains	0	1.55129
cell recognition	0	1.55129
response to lipopolysaccharide	2.66959	4.2161
regulation of osteoblast differentiation	1.53313	3.07831
receptor metabolic process	1.53313	3.07831
second-messenger-mediated signaling	3.47625	5.01637
response to progesterone stimulus	0	1.53165
response to pH	0	1.52578
hemopoietic progenitor cell differentiation	0	1.52578
inactivation of MAPK activity	0	1.52578
positive regulation of CD4-positive, alpha beta T cell differentiation	0	1.52578
renal system process involved in regulation of systemic arterial blood pressure	0	1.52578
response to gravity	0	1.52578
negative regulation of endocytosis	0	1.52578
negative regulation of caspase activity	0	1.52578
negative regulation of intracellular transport	0	1.52578
response to fungus	0	1.52578
cellular response to endogenous stimulus	5.0381	6.56067
mononuclear cell proliferation	1.51856	3.04048
regulation of smooth muscle contraction	1.51856	3.04048
membrane invagination	0	1.51856
endocytosis	0	1.51856
immune response-regulating signaling pathway	0	1.51428
organophosphate metabolic process	0	1.51145
positive regulation of cell activation	3.95861	5.46471
regulation of myeloid cell differentiation	0	1.50307
regulation of action potential	2.19382	3.6968
leukocyte proliferation	1.50446	3.00305
positive regulation of cellular carbohydrate metabolic process	0	1.49485
DNA damage response, signal transduction resulting in induction of apoptosis	0	1.49485
positive regulation of carbohydrate metabolic process	0	1.49485
positive regulation of leukocyte chemotaxis	1.57512	3.06702
inositol phosphate metabolic process	0	1.4908
urea cycle	0	1.4908
cerebellar Purkinje cell differentiation	0	1.4908
low-density lipoprotein particle clearance	0	1.4908
purine base biosynthetic process	0	1.4908
positive thymic T cell selection	0	1.4908
response to hydroperoxide	0	1.4908
mesenchymal-epithelial cell signaling	0	1.4908
cerebellar Purkinje cell layer formation	0	1.4908
regulation of renal output by angiotensin	0	1.4908
phosphate transport	0	1.4908
ciliary neurotrophic factor-mediated signaling pathway	0	1.4908
cerebellar Purkinje cell layer morphogenesis	0	1.4908
tyrosine phosphorylation of STAT protein	0	1.4908
response to follicle-stimulating hormone stimulus	0	1.4908
positive regulation of protein amino acid deacetylation	0	1.4908
positive regulation of penile erection	0	1.4908
melanosome transport	0	1.4908
negative regulation of transcription, DNA-dependent	4.2636	5.74958
ribonucleoside monophosphate biosynthetic process	0	1.4828
inositol metabolic process	0	1.4828
purine ribonucleotide metabolic process	0	1.47756
carboxylic acid metabolic process	0	1.47496
oxoacid metabolic process	0	1.47496
establishment of localization in cell	0	1.47496
regulation of protein catabolic process	2.16685	3.63451
negative regulation of ion transport	0	1.46471
regulation of glial cell differentiation	0	1.46471
digestive system development	3.0278	4.4908
positive regulation of lipase activity	2.15366	3.60555
regulation of cell projection organization	2.3098	3.75945
protein import into nucleus	0	1.44491
regulation of adaptive immune response	0	1.44491
nucleotide metabolic process	0	1.4437
nucleoside phosphate metabolic process	0	1.4437
cartilage condensation	0	1.44249
regulation of vascular endothelial growth factor receptor signaling pathway	0	1.44249
negative regulation of cytokine biosynthetic process	0	1.44249
protein folding	0	1.4389
positive regulation of molecular function	8.97062	10.4089
taxis	3.37572	4.81248
chemotaxis	3.37572	4.81248
positive regulation of lymphocyte activation	3.5986	5.03527
T cell differentiation in thymus	0	1.43533
regulation of alpha-beta T cell differentiation	0	1.43533
ethanolamine and derivative metabolic process	0	1.43533
regulation of muscle contraction	2.14086	3.57512
regulation of transcription from RNA polymerase II promoter	6.34008	7.77211
liver development	1.42713	2.85699
lipid modification	0	1.42829
leukocyte mediated immunity	0	1.42136
amide biosynthetic process	0	1.41908
establishment of melanosome localization	0	1.41908
regulation of gonadotropin secretion	0	1.41908
urea metabolic process	0	1.41908
positive regulation of peptidyl-threonine phosphorylation	0	1.41908
branch elongation involved in mammary gland duct branching	0	1.41908
regulation of protein amino acid deacetylation	0	1.41908
histamine secretion	0	1.41908
regulation of axon extension involved in axon guidance	0	1.41908
regulation of histone methylation	0	1.41908
positive regulation of BMP signaling pathway	0	1.41908
defense response to protozoan	0	1.41908
myelination in peripheral nervous system	0	1.41908
negative regulation of humoral immune response	0	1.41908
axonal fasciculation	0	1.41908
regulation of filopodium assembly	0	1.41908
positive regulation of microtubule polymerization or depolymerization	0	1.41908
positive regulation of glutamate secretion	0	1.41908
positive regulation of fatty acid beta-oxidation	0	1.41908
L-amino acid import	0	1.41908
regulation of natriuresis	0	1.41908
peripheral nervous system axon ensheathment	0	1.41908
positive regulation of filopodium assembly	0	1.41908
pigment granule transport	0	1.41908
positive regulation of T-helper 2 cell differentiation	0	1.41908
positive regulation of acute inflammatory response	3.08407	4.49894
hepaticobiliary system development	1.41794	2.83268
synaptic vesicle transport	0	1.41454
positive regulation of myeloid cell differentiation	0	1.41454
purine nucleotide biosynthetic process	0	1.41341
protein localization in organelle	0	1.41341
regulation of interleukin-1 beta production	1.52143	2.93181
ventricular cardiac muscle tissue development	0	1.40782
ventricular cardiac muscle tissue morphogenesis	0	1.40782
regulation of cartilage development	0	1.40782
lens development in camera-type eye	0	1.40782
phosphatidylinositol metabolic process	0	1.4034
T cell homeostasis	0	1.4034
columnar/cuboidal epithelial cell differentiation	0	1.4034
negative regulation of RNA metabolic process	4.17587	5.5784
negative regulation of cell motility	6.43652	7.83863
negative regulation of cell migration	6.43652	7.83863
nuclear import	0	1.39577
regulation of glucose metabolic process	0	1.39254
metencephalon development	0	1.39254
ribonucleotide metabolic process	0	1.39041
regulation of steroid metabolic process	1.43652	2.82681
lymph vessel development	2.32148	3.70774
amine transport	0	1.38195
cellular ketone metabolic process	0	1.38091
regulation of B cell activation	0	1.37366
lipoprotein biosynthetic process	0	1.37059
positive regulation of angiogenesis	2.28735	3.65758
regulation of protein stability	1.42366	2.79317
thyroid gland development	0	1.36552
negative regulation of tumor necrosis factor production	0	1.36552
positive regulation of cell growth	0	1.35556
neuromuscular process controlling posture	0	1.35458
positive regulation of interleukin-12 production	0	1.35458
Schwann cell development	0	1.35458
positive T cell selection	0	1.35458
heart trabecula formation	0	1.35458
establishment of pigment granule localization	0	1.35458
amino acid import	0	1.35458
positive regulation of circadian sleep/wake cycle, sleep	0	1.35458
negative regulation of JAK-STAT cascade	0	1.35458
neutral lipid catabolic process	0	1.35458
glycerol ether catabolic process	0	1.35458
response to prostaglandin stimulus	0	1.35458
positive regulation of dopamine secretion	0	1.35458
embryonic process involved in female pregnancy	0	1.35458
regulation of excretion	0	1.35458
regulation of lipid kinase activity	0	1.35458
regulation of protein amino acid dephosphorylation	0	1.35458
regulation of peptidyl-threonine phosphorylation	0	1.35458
negative regulation of heart rate	0	1.35458
acylglycerol catabolic process	0	1.35458
positive regulation of lipoprotein lipase activity	0	1.35458
regulation of protein serine/threonine kinase activity	5.82102	7.17522
organic anion transport	0	1.34872
developmental growth involved in morphogenesis	0	1.34872
cellular macromolecule metabolic process	0	1.34486
positive regulation of cytokine production	2.36856	3.70997
sphingolipid metabolic process	0	1.33819
peptidyl-amino acid modification	0	1.33348
neuron recognition	1.47108	2.8041
positive regulation of endothelial cell migration	1.47108	2.8041
water homeostasis	1.47108	2.8041
nucleotide catabolic process	0	1.33161
MAPKKK cascade	2.48149	3.81248
negative regulation of transmembrane transport	0	1.32975
negative regulation of smooth muscle cell proliferation	0	1.32975
epithelial cell differentiation involved in prostate gland development	0	1.32975
cellular response to lipopolysaccharide	0	1.32698
labyrinthine layer development	0	1.32698
embryo implantation	1.88273	3.20482
cellular nitrogen compound catabolic process	0	1.31426
positive regulation of steroid metabolic process	2.64589	3.95861
positive regulation of bone mineralization	2.64589	3.95861
inorganic anion transport	0	1.31247
response to amino acid stimulus	0	1.30803
protein destabilization	2.25181	3.55752
leukocyte activation	1.51713	2.82102
amino acid transmembrane transport	0	1.3019
ribonucleoside monophosphate metabolic process	1.44733	2.74473
regulation of leukocyte chemotaxis	1.44733	2.74473
positive regulation of smooth muscle contraction	1.44733	2.74473
cellular response to organic substance	6.0846	7.37572
regulation of cell cycle	1.84164	3.12901
endothelial cell differentiation	2.6038	3.87615
cell differentiation	19.1978	20.4622
regulation of peptidyl-serine phosphorylation	1.42366	2.68613
anatomical structure maturation	1.42366	2.68613
regulation of gene-specific transcription	2.53313	3.78252
cellular response to organic cyclic substance	1.82102	3.06651
regulation of blood pressure	4.34294	5.5817
embryonic placenta development	1.33724	2.57187
regulation of platelet activation	2.18709	3.42136
negative regulation of cellular component movement	6.19723	7.42946
positive regulation of biomineral tissue development	2.56384	3.79588
endothelium development	2.56384	3.79588
regulation of interleukin-1 production	1.40121	2.63078
behavior	5.2161	6.44009
regulation of leukocyte migration	1.80134	3.02228
positive regulation of cellular catabolic process	2.14026	3.34008
positive regulation of cellular protein metabolic process	1.85699	3.04721
cell junction organization	1.62342	2.7986
positive regulation of leukocyte activation	3.31785	4.48812
estrous cycle phase	2.12784	3.29585
cellular response to peptide hormone stimulus	2.20691	3.36452
muscle tissue development	4.77211	5.92445
regulation of intracellular protein transport	2.39686	3.52578
renin-angiotensin regulation of aldosterone production	1.58336	2.69465
posterior midgut development	1.58336	2.69465
renin secretion into blood stream	1.58336	2.69465
positive regulation of NAD(P)H oxidase activity	1.58336	2.69465
negative regulation of icosanoid secretion	1.58336	2.69465
myeloid dendritic cell differentiation	2.07212	3.1798
positive regulation of hydrolase activity	5.22113	6.31158
negative regulation of signaling pathway	5.70553	6.767
reproductive structure development	1.40894	2.46597
diuresis	2.02045	3.07212
macromolecule metabolic process	1.34969	2.39903
glycosaminoglycan biosynthetic process	3.76955	4.80688
positive regulation of phospholipase activity	2.30627	3.34199
positive regulation of protein amino acid phosphorylation	3.16941	4.20412
digestive tract development	3.27246	4.30539
cellular response to growth factor stimulus	5.57349	6.60555
regulation of nucleocytoplasmic transport	2.29243	3.31247
cardiac muscle tissue development	1.50585	2.52578
positive regulation of protein modification process	1.85078	2.86646
myeloid dendritic cell activation	1.97062	2.97062
response to alkaloid	1.45593	2.41229
negative regulation of developmental process	6.08619	7.04096
body fluid secretion	1.91721	2.86967
regulation of vasoconstriction	7.00612	7.94692
regulation of immune complex clearance by monocytes and macrophages	1.46092	2.40121
vasodilation by angiotensin involved in regulation of systemic arterial blood pressure	1.46092	2.40121
positive regulation of immune complex clearance by monocytes and macrophages	1.46092	2.40121
positive regulation of cellular metabolic process	6.88941	7.82391
aminoglycan biosynthetic process	3.61618	4.53611
skeletal muscle tissue development	3.11805	4.01954
regulation of protein modification process	3.81248	4.70997
cellular response to glucocorticoid stimulus	2.1986	3.07366
cellular response to corticosteroid stimulus	2.1986	3.07366
lung alveolus development	2.1986	3.07366
carbohydrate metabolic process	1.55284	2.42022
positive regulation of immune effector process	2.14086	3.00789
regulation of neuron differentiation	4.66354	5.52578
regulation of gene expression	3.35952	4.2161
regulation of neuron projection development	2.69465	3.54821
carbohydrate biosynthetic process	1.37263	2.22257
regulation of MAPKKK cascade	3.2204	4.06248
ear development	3.31966	4.16052
regulation of GTP catabolic process	1.35458	2.18243
regulation of GTPase activity	1.35458	2.18243
response to dietary excess	1.80134	2.62893
skeletal muscle organ development	3.0278	3.85387
negative regulation of cell adhesion mediated by integrin	1.36552	2.18642
bombesin receptor signaling pathway	1.36552	2.18642
nitric oxide transport	1.36552	2.18642
chemokine-mediated signaling pathway	1.36552	2.18642
vein smooth muscle contraction	1.36552	2.18642
satellite cell maintenance involved in skeletal muscle regeneration	1.36552	2.18642
penile erection	1.36552	2.18642
complement receptor mediated signaling pathway	1.36552	2.18642
renal response to blood flow involved in circulatory renin-angiotensin regulation of systemic arterial blood pressure	1.36552	2.18642
leg morphogenesis	1.36552	2.18642
positive regulation of somatostatin secretion	1.36552	2.18642
cell cycle arrest	1.34582	2.16304
positive regulation of phosphorylation	2.91009	3.7167
cardiac chamber morphogenesis	1.43652	2.21396
response to mineralocorticoid stimulus	2.09098	2.86646
regulation of odontogenesis	1.73049	2.48545
renal water homeostasis	1.73049	2.48545
positive regulation of phosphorus metabolic process	2.84164	3.58838
positive regulation of phosphate metabolic process	2.84164	3.58838
positive regulation of leukocyte migration	2.04096	2.76955
multicellular organismal water homeostasis	1.6968	2.41908
neurological system process involved in regulation of systemic arterial blood pressure	1.6968	2.41908
negative regulation of cell activation	3.74473	4.45469
positive regulation of biosynthetic process	6.65561	7.36251
positive regulation of lipid biosynthetic process	2.01728	2.72354
positive regulation of nitric oxide biosynthetic process	2.01728	2.72354
cardiac chamber development	1.37263	2.07779
anterior/posterior pattern formation	2.49757	3.17718
negative regulation of transcription regulator activity	1.34872	2.02641
negative regulation of transcription factor activity	1.34872	2.02641
multicellular organismal development	27.8407	28.5086
negative regulation of cellular protein metabolic process	2.25104	2.91009
regulation of epithelial cell proliferation	7.20901	7.86646
regulation of transmembrane transport	2.49757	3.1549
negative regulation of calcium ion transport	1.6038	2.23657
regulation of smooth muscle cell proliferation	2.51004	3.13668
negative regulation of binding	1.5784	2.17783
central nervous system development	5.42829	6.01863
cellular response to extracellular stimulus	2.1209	2.70553
regulation of macromolecule metabolic process	4.42251	5.00656
kidney development	5.42022	5.99568
regulation of biosynthetic process	4.5867	5.15243
activation of phospholipase C activity	2.42829	2.9914
positive regulation of phospholipase C activity	2.42829	2.9914
regulation of vascular endothelial growth factor production	1.52143	2.07676
regulation of circadian sleep/wake cycle, sleep	1.52143	2.07676
regulation of circadian sleep/wake cycle	1.52143	2.07676
muscle organ development	4.96257	5.5157
secretion by cell	1.50724	2.04866
regulation of gene-specific transcription from RNA polymerase II promoter	2.11407	2.6517
circadian sleep/wake cycle process	1.49621	2.02733
positive regulation of cell proliferation	8.52871	9.05552
regulation of developmental growth	2.10624	2.63264
negative regulation of response to external stimulus	2.38195	2.90658
renal system development	5.33348	5.85387
response to bacterium	1.40012	1.91721
telencephalon cell migration	1.47108	1.97881
positive regulation of vasodilation	1.47108	1.97881
cellular response to external stimulus	2.02965	2.53462
mammary gland morphogenesis	1.78252	2.28651
circadian sleep/wake cycle	1.44733	1.93554
epithelial cell development	1.76447	2.25104
positive regulation of gene-specific transcription from RNA polymerase II promoter	2.84771	3.31785
regulation of phosphatase activity	1.42366	1.88941
multicellular organismal catabolic process	1.42366	1.88941
positive regulation of ossification	2.95078	3.4045
organ morphogenesis	15.8422	16.2941
circadian behavior	1.40121	1.84771
heart morphogenesis	3.82974	4.27409
regulation of neuronal synaptic plasticity	1.70997	2.15181
negative regulation of cell differentiation	4.33913	4.77989
regulation of striated muscle contraction	1.37986	1.80688
negative regulation of T cell proliferation	1.35853	1.76955
regulation of muscle cell differentiation	1.64207	2.0278
regulation of kidney development	2.68825	3.06702
lung morphogenesis	1.31876	1.6925
cellular response to nutrient levels	1.33724	1.70553
myeloid leukocyte activation	2.9914	3.34008
regulation of G-protein coupled receptor protein signaling pathway	1.87615	2.21824
lymphocyte proliferation	1.56384	1.88606
monovalent inorganic cation homeostasis	1.54821	1.86012
cardiac epithelial to mesenchymal transition	2.57675	2.8729
hindbrain development	1.79317	2.0752
response to carbohydrate stimulus	2.32057	2.5986
regulation of axonogenesis	2.86328	3.12726
positive regulation of cell communication	5.59688	5.85387
positive regulation of Ras GTPase activity	2.48812	2.74473
renal system process	2.64207	2.8962
cellular developmental process	19.367	19.6091
immune response-regulating cell surface receptor signaling pathway	1.44977	1.68403
wound healing, spreading of epidermal cells	2.39903	2.59688
wound healing, spreading of cells	2.39903	2.59688
response to ethanol	2.20691	2.4045
polysaccharide biosynthetic process	2.54516	2.73755
response to amine stimulus	1.65758	1.84164
anatomical structure development	28.8483	29.0283
brain development	4.95861	5.13847
response to pain	2.34969	2.52433
cell fate commitment	2.41229	2.57512
cellular sodium ion homeostasis	2.32148	2.48149
temperature homeostasis	2.31785	2.47496
positive regulation of T cell activation	2.90658	3.06048
cell communication	5.57187	5.72354
cell-cell adhesion	1.63264	1.77989
regulation of mononuclear cell proliferation	4.30452	4.44249
regulation of heart contraction	2.87615	3.00789
regulation of angiogenesis	4.28316	4.41005
positive regulation of neuron differentiation	2.4318	2.55752
regulation of leukocyte proliferation	4.26281	4.37779
morphogenesis of an epithelium	3.08092	3.18709
positive regulation of nervous system development	2.18709	2.27901
positive regulation of cellular component biogenesis	2.18709	2.27901
positive regulation of synaptogenesis	2.18709	2.27901
positive regulation of nitrogen compound metabolic process	7.90658	7.99568
negative regulation of protein amino acid phosphorylation	2.32698	2.39362
regulation of protein kinase A signaling cascade	2.12784	2.19111
sodium ion homeostasis	2.12784	2.19111
positive regulation of cell cycle arrest	2.12784	2.19111
heat generation	2.12784	2.19111
positive regulation of signaling pathway	5.66555	5.70553
multicellular organismal homeostasis	1.40894	1.42597
regulation of cardiac muscle contraction	2.02045	2.03339
negative regulation of cyclin-dependent protein kinase activity	2.02045	2.03339
oxygen transport	2.02045	2.03339
T cell proliferation	2.04096	2.04721
positive regulation of catalytic activity	7.42713	7.42946
extracellular matrix organization	17.5272	6.17783
extracellular structure organization	17.9465	6.73755
embryonic skeletal system development	8.37469	0
regulation of mesenchymal cell proliferation	7.28567	0
embryonic skeletal system morphogenesis	7.27984	0
inhibition of adenylate cyclase activity by G-protein signaling pathway	7.05998	0
skin development	7.86012	1.3536
peptide cross-linking via chondroitin 4-sulfate glycosaminoglycan	6.40894	0
negative regulation of adenylate cyclase activity	7.66555	1.30803
negative regulation of lyase activity	7.66555	1.30803
negative regulation of cyclase activity	7.66555	1.30803
skin morphogenesis	6.15677	0
positive regulation of mesenchymal cell proliferation	6.11014	0
chordate embryonic development	9.29328	3.26841
cGMP catabolic process	5.9393	0
epidermis morphogenesis	5.83565	0
osteoblast differentiation	7.46725	1.73283
embryonic organ morphogenesis	7.3279	1.62342
nephron development	5.64975	0
cAMP metabolic process	7.36552	1.73049
hyaluronan biosynthetic process	5.5784	0
activation of protein kinase B activity	5.41454	0
cell differentiation involved in kidney development	5.41454	0
regulation of cell-substrate adhesion	7.69465	2.29414
embryo development	11.9952	6.64975
embryo development ending in birth or egg hatching	9.14874	3.81816
regulation of calcium ion-dependent exocytosis	5.30892	0
regulation of smooth muscle cell apoptosis	5.27165	0
regulation of organ growth	5.21467	0
protein heterotrimerization	5.18376	0
peptide cross-linking	5.15927	0
regulation of exocytosis	5.0752	0
skeletal system morphogenesis	9.06753	3.99568
positive regulation of G-protein coupled receptor protein signaling pathway	5.01818	0
tissue development	22.048	17.1007
middle ear morphogenesis	4.90309	0
cell-matrix adhesion	4.73283	0
regulation of muscle cell apoptosis	4.69897	0
glomerulus development	4.69897	0
smooth muscle cell differentiation	4.69897	0
negative regulation of norepinephrine secretion	4.64589	0
bone trabecula formation	4.64589	0
embryonic morphogenesis	7.6968	3.05948
collagen fibril organization	8.83565	4.21681
activation of protein kinase activity	4.56543	0
regulation of calcium ion transport via voltage-gated calcium channel activity	6.52724	1.97469
urinary tract smooth muscle contraction	6.15677	1.65956
ear morphogenesis	4.46092	0
negative regulation of epinephrine secretion	4.4437	0
regulation of norepinephrine secretion	4.4318	0
regulation of amine transport	4.39254	0
synaptic transmission	4.34872	0
insulin secretion	4.29843	0
positive regulation of ion transport	8.33068	4.0348
kidney morphogenesis	4.27572	0
positive regulation of receptor internalization	4.27084	0
regulation of epinephrine secretion	4.27084	0
regulation of receptor internalization	4.27084	0
limbic system development	4.19586	0
response to testosterone stimulus	4.16431	0
regulation of heart rate	4.16431	0
multicellular organismal process	23.0913	18.9318
renal vesicle development	4.11862	0
regulation of atrial cardiomyocyte membrane depolarization	4.11634	0
kidney smooth muscle tissue development	4.11634	0
integrin biosynthetic process	4.11634	0
regulation of peptide hormone secretion	4.08355	0
embryonic organ development	8.05998	3.99568
response to cAMP	4.05998	0
long-term memory	4.00261	0
embryonic digestive tract development	4.00261	0
regulation of peptide secretion	3.9914	0
regulation of peptide transport	3.9914	0
negative regulation of exocytosis	3.98297	0
mesenchyme development	8.5867	4.61798
segmentation	3.90309	0
positive regulation of smoothened signaling pathway	3.86012	0
regulation of feeding behavior	3.86012	0
negative regulation of catecholamine secretion	3.86012	0
regulation of adenylate cyclase activity	5.23732	1.41117
kidney epithelium development	3.82391	0
hippocampus development	3.81248	0
regulation of cyclase activity	5.11862	1.34008
regulation of lyase activity	5.09528	1.32606
cellular response to transforming growth factor beta stimulus	3.74958	0
hyaluronan metabolic process	3.74958	0
positive regulation of cardiac muscle cell proliferation	3.74958	0
regulation of cAMP biosynthetic process	5.60033	1.85699
embryonic limb morphogenesis	3.73755	0
embryonic appendage morphogenesis	3.73755	0
positive regulation of peptidase activity	5.42481	1.70774
calcium ion transport into cytosol	3.66555	0
micturition	3.64782	0
positive regulation of aldosterone biosynthetic process	3.64207	0
positive regulation of steroid hormone biosynthetic process	3.64207	0
negative regulation of immature T cell proliferation in thymus	3.64207	0
response to nickel ion	3.64207	0
negative regulation of immature T cell proliferation	3.64207	0
positive regulation of aldosterone metabolic process	3.64207	0
positive regulation of cell-substrate adhesion	3.64016	0
peptide hormone secretion	3.64016	0
Wnt receptor signaling pathway	3.61439	0
regulation of smoothened signaling pathway	3.56703	0
establishment of tissue polarity	3.5544	0
cardiac atrium morphogenesis	3.5544	0
cardiac atrium development	3.5544	0
negative regulation of epithelial cell differentiation	3.5544	0
regulation of ion transmembrane transporter activity	5.44977	1.91364
associative learning	5.41005	1.88606
regulation of stress fiber assembly	3.52143	0
regulation of transmembrane transporter activity	5.37059	1.86012
adult walking behavior	3.47496	0
positive regulation of protein tyrosine kinase activity	3.46597	0
adenohypophysis development	3.46597	0
metanephric nephron development	3.46597	0
negative regulation of cAMP biosynthetic process	3.46597	0
cyclic nucleotide metabolic process	5.21896	1.75696
canonical Wnt receptor signaling pathway	3.45593	0
anatomical structure formation involved in morphogenesis	11.6767	8.22185
negative regulation of axonogenesis	3.4318	0
regulation of insulin secretion	3.41794	0
glycosaminoglycan metabolic process	6.65365	3.23582
visual learning	5.64975	2.24565
G-protein signaling, coupled to cAMP nucleotide second messenger	6.23433	2.83268
regulation of lymphocyte differentiation	3.39577	0
negative regulation of nucleotide biosynthetic process	3.3851	0
negative regulation of cyclic nucleotide biosynthetic process	3.3851	0
negative regulation of cAMP metabolic process	3.3851	0
chondroitin sulfate metabolic process	6.16494	2.79048
cGMP metabolic process	3.34679	0
regulation of organic acid transport	3.34679	0
regulation of actin filament bundle assembly	3.34679	0
musculoskeletal movement, spinal reflex action	3.34294	0
iris morphogenesis	3.34294	0
metanephric mesenchymal cell differentiation	3.34294	0
establishment of planar polarity of embryonic epithelium	3.34294	0
lung induction	3.34294	0
mesenchymal cell differentiation involved in kidney development	3.34294	0
tooth mineralization	3.34294	0
aminoglycan metabolic process	6.09151	2.75945
nephron epithelium morphogenesis	3.30892	0
negative regulation of cyclic nucleotide metabolic process	3.30892	0
regulation of smooth muscle cell differentiation	3.30892	0
visual behavior	5.31605	2.011
regulation of cAMP metabolic process	5.5544	2.25571
sensory perception of mechanical stimulus	3.28651	0
regulation of hormone secretion	3.28651	0
positive regulation of kinase activity	6.77728	3.51004
pallium development	3.25181	0
eye morphogenesis	3.25181	0
locomotory behavior	6.41794	3.17914
regulation of cardiac muscle cell proliferation	3.23657	0
cartilage development involved in endochondral bone morphogenesis	3.23657	0
activation of caspase activity	3.23508	0
negative regulation of insulin secretion	3.22841	0
neural crest cell differentiation	4.97881	1.77989
positive regulation of Wnt receptor signaling pathway	3.19111	0
negative regulation of peptide hormone secretion	3.19111	0
nephron morphogenesis	3.16877	0
regulation of cardiac muscle tissue development	3.16877	0
regulation of cardiac muscle tissue growth	3.16877	0
negative regulation of nucleotide metabolic process	3.16877	0
positive regulation of epidermal growth factor receptor signaling pathway	3.16877	0
regulation of G2/M transition of mitotic cell cycle	3.16877	0
regulation of protein export from nucleus	3.16877	0
negative regulation of peptide secretion	3.1549	0
regulation of canonical Wnt receptor signaling pathway	3.1343	0
neurological system process	3.12436	0
thyroid-stimulating hormone-secreting cell differentiation	3.12378	0
regulation of aldosterone biosynthetic process	3.12378	0
positive regulation of DNA damage response, signal transduction by p53 class mediator	3.12378	0
response to ozone	3.12378	0
ureter development	3.12378	0
mesonephric tubule formation	3.12378	0
negative regulation of amine transport	3.10458	0
regulation of hormone biosynthetic process	3.10458	0
morphogenesis of a polarized epithelium	3.10458	0
regulation of transcription, DNA-dependent	6.72584	3.64016
negative regulation of cell-substrate adhesion	5.15927	2.07676
morphogenesis of embryonic epithelium	3.06349	0
peptide transport	3.06248	0
cell-cell signaling	5.44977	2.39041
cell fate determination	3.05012	0
cellular response to monosaccharide stimulus	3.04383	0
somatic stem cell division	3.04383	0
cellular response to hexose stimulus	3.04383	0
cellular response to glucose stimulus	3.04383	0
protein trimerization	3.04383	0
regulation of heart growth	3.04383	0
smooth muscle contraction	5.93554	2.93554
positive regulation of receptor-mediated endocytosis	2.98716	0
regulation of T cell differentiation in thymus	2.98716	0
regulation of meiosis	2.98716	0
organ induction	2.98716	0
plasma membrane organization	2.98716	0
digestive tract morphogenesis	2.98297	0
cell differentiation involved in metanephros development	2.95078	0
mesonephric duct morphogenesis	2.95078	0
regulation of aldosterone metabolic process	2.95078	0
regulation of branching involved in lung morphogenesis	2.95078	0
mesonephric tubule morphogenesis	2.95078	0
brain segmentation	2.95078	0
regulation of immature T cell proliferation in thymus	2.95078	0
metanephric mesenchyme development	2.95078	0
central nervous system segmentation	2.95078	0
mesenchyme morphogenesis	2.95078	0
behavioral response to pain	2.93181	0
cellular response to carbohydrate stimulus	2.93181	0
regulation of RNA metabolic process	6.42946	3.50169
neural crest cell migration	4.65365	1.73049
polysaccharide metabolic process	4.20204	1.31247
cell proliferation in forebrain	2.87943	0
nephron epithelium development	2.87943	0
cAMP catabolic process	4.90309	2.03339
positive regulation of release of sequestered calcium ion into cytosol	4.90309	2.03339
positive regulation of transferase activity	6.59007	3.72125
smooth muscle contraction involved in micturition	4.88606	2.01818
positive regulation of epithelial cell proliferation	6.5867	3.72584
regulation of catecholamine secretion	2.86012	0
transmission of nerve impulse	4.6925	1.83863
signal release	2.84771	0
generation of a signal involved in cell-cell signaling	2.84771	0
negative regulation of neurological system process	2.83268	0
positive regulation of canonical Wnt receptor signaling pathway	2.82681	0
regulation of hormone metabolic process	2.82681	0
embryonic epithelial tube formation	2.82391	0
G-protein signaling, coupled to cyclic nucleotide second messenger	5.33348	2.51856
negative regulation of calcium ion-dependent exocytosis	2.80688	0
orbitofrontal cortex development	2.80688	0
positive regulation of epithelial cell proliferation involved in lung morphogenesis	2.80688	0
regulation of immature T cell proliferation	2.80688	0
positive regulation of calcium ion-dependent exocytosis	2.80688	0
positive regulation of apoptosis involved in mammary gland involution	2.80688	0
inhibition of adenylate cyclase activity by dopamine receptor signaling pathway	2.80688	0
kidney mesenchyme development	2.80688	0
mesonephric duct development	2.80688	0
positive regulation of myeloid cell apoptosis	2.80688	0
negative regulation of mammary gland epithelial cell proliferation	2.80688	0
glomerular basement membrane development	2.80688	0
nephric duct morphogenesis	2.80688	0
mesenchymal cell differentiation	7.91009	5.10403
cyclic nucleotide catabolic process	4.69897	1.8962
epithelial tube formation	2.80134	0
sensory perception of sound	2.79588	0
regulation of meiotic cell cycle	2.77989	0
tonic smooth muscle contraction	4.64589	1.87943
artery smooth muscle contraction	4.64589	1.87943
negative regulation of blood pressure	4.12205	1.37986
response to transforming growth factor beta stimulus	2.73283	0
regulation of cellular response to stress	4.02228	1.31785
neural tube closure	2.69465	0
somitogenesis	2.69465	0
cAMP-mediated signaling	6.70553	4.01323
tube formation	2.68613	0
negative regulation of lipid catabolic process	4.35164	1.66756
positive regulation of smooth muscle cell apoptosis	2.68403	0
short-term memory	2.68403	0
regulation of steroid hormone biosynthetic process	2.68403	0
negative regulation of fibroblast growth factor receptor signaling pathway	2.68403	0
nephric duct development	2.68403	0
intramembranous ossification	2.68403	0
positive regulation of muscle cell apoptosis	2.68403	0
urinary bladder smooth muscle contraction	4.4437	1.76195
tube closure	2.66756	0
memory	5.6517	2.99568
regulation of organ formation	2.64589	0
head morphogenesis	4.20273	1.57025
metanephros development	2.61798	0
musculoskeletal movement	2.6038	0
regulation of potassium ion transport	2.6038	0
multicellular organismal movement	2.6038	0
positive regulation of protein serine/threonine kinase activity	6.47366	3.8729
primary neural tube formation	2.59346	0
renal vesicle morphogenesis	2.57675	0
regulation of uterine smooth muscle contraction	2.57675	0
metanephric nephron tubule development	2.57675	0
positive regulation of uterine smooth muscle contraction	2.57675	0
metanephric nephron epithelium development	2.57675	0
positive regulation of epidermal growth factor receptor activity	2.57675	0
metanephric epithelium development	2.57675	0
somite development	2.56864	0
midbrain development	2.56384	0
autonomic nervous system development	2.56384	0
bone mineralization	2.56384	0
regulation of protein tyrosine kinase activity	2.52578	0
developmental induction	2.52578	0
cell-cell signaling involved in cell fate commitment	2.52578	0
response to calcium ion	2.51004	0
positive regulation of transcription from RNA polymerase II promoter	7.35853	4.85699
peptidyl-serine modification	2.49894	0
positive regulation of protein kinase activity	6.24336	3.74473
embryonic cranial skeleton morphogenesis	3.82391	1.32975
regulation of receptor-mediated endocytosis	2.48812	0
social behavior	2.48812	0
negative regulation of B cell proliferation	2.4828	0
atrial cardiac muscle tissue morphogenesis	2.4828	0
mesenchymal cell proliferation	2.4828	0
nephron tubule formation	2.4828	0
metanephric tubule development	2.4828	0
atrial cardiac muscle tissue development	2.4828	0
embryonic skeletal joint morphogenesis	2.4828	0
mesonephric tubule development	2.4828	0
mesonephric epithelium development	2.4828	0
establishment of planar polarity	2.4828	0
positive regulation of chemokine biosynthetic process	2.4828	0
camera-type eye morphogenesis	2.47625	0
ameboidal cell migration	4.49894	2.0278
positive regulation of amine transport	2.45223	0
activation of adenylate cyclase activity by G-protein signaling pathway	4.29243	1.86012
positive regulation of adenylate cyclase activity by G-protein signaling pathway	4.29243	1.86012
regulation of adenylate cyclase activity involved in G-protein signaling pathway	4.29243	1.86012
regulation of epidermal growth factor receptor signaling pathway	2.4168	0
positive regulation of cell cycle	2.41229	0
nephron tubule morphogenesis	2.39903	0
chondrocyte development	2.39903	0
cochlea morphogenesis	2.39903	0
metanephric nephron morphogenesis	2.39903	0
regulation of synapse organization	2.383	0
proximal/distal pattern formation	2.383	0
regulation of JNK cascade	2.38195	0
mesenchymal cell development	7.01637	4.63451
epithelial tube morphogenesis	2.36051	0
anterior/posterior axis specification	2.34969	0
behavioral defense response	2.34969	0
non-canonical Wnt receptor signaling pathway	2.34969	0
regulation of nucleotide biosynthetic process	5.16685	2.82681
regulation of cyclic nucleotide biosynthetic process	5.16685	2.82681
activation of adenylate cyclase activity	3.82102	1.48945
regulation of T cell differentiation	3.82102	1.48945
spinal cord association neuron differentiation	2.32148	0
renal tubule morphogenesis	2.32148	0
regulation of vesicle-mediated transport	3.77989	1.45967
apoptosis	2.31876	0
regulation of epidermis development	2.31785	0
positive regulation of caspase activity	3.71897	1.41117
calcium ion transmembrane transport	2.30715	0
neural tube formation	2.30715	0
regulation of cyclin-dependent protein kinase activity	2.28735	0
synapse organization	3.6216	1.33819
epidermis development	4.51428	2.23284
chondroitin sulfate proteoglycan metabolic process	5.83863	3.55909
vasculogenesis	2.26841	0
response to morphine	2.25649	0
response to isoquinoline alkaloid	2.25649	0
fear response	2.25649	0
cell differentiation in spinal cord	2.25649	0
positive regulation of ERK1 and ERK2 cascade	2.25649	0
regulation of organelle organization	2.25259	0
positive regulation of potassium ion transport	2.25181	0
positive regulation of organ growth	2.25181	0
positive regulation of hormone metabolic process	2.25181	0
activation of adenylate cyclase activity by dopamine receptor signaling pathway	2.25181	0
peristalsis	2.25181	0
positive regulation of hormone biosynthetic process	2.25181	0
response to light stimulus	2.25104	0
programmed cell death	2.24642	0
neural tube development	2.23508	0
cerebral cortex development	2.23062	0
positive regulation of cAMP metabolic process	2.22695	0
positive regulation of cAMP biosynthetic process	2.22695	0
positive regulation of calcium ion transport into cytosol	5.02045	2.8041
regulation of cyclic nucleotide metabolic process	5.87943	3.66756
elevation of cytosolic calcium ion concentration	5.9914	3.79048
regulation of stress-activated protein kinase signaling cascade	2.19382	0
regulation of hair follicle development	2.18709	0
response to water	2.18709	0
negative regulation of calcium ion transport via voltage-gated calcium channel activity	2.18709	0
regulation of mammary gland epithelial cell proliferation	2.18709	0
regulation of membrane depolarization	2.18709	0
regulation of gamma-aminobutyric acid secretion	2.18709	0
metanephros morphogenesis	2.18709	0
positive regulation of tissue remodeling	2.18709	0
ephrin receptor signaling pathway	2.18709	0
negative regulation of glutamate secretion	2.18709	0
positive regulation of neurotransmitter transport	2.18709	0
regulation of odontogenesis of dentine-containing tooth	2.18709	0
regulation of cell cycle process	2.18509	0
sensory perception of light stimulus	2.16749	0
visual perception	2.16749	0
anatomical structure morphogenesis	27.2588	25.1002
development of primary male sexual characteristics	2.15366	0
regulation of synaptic transmission, glutamatergic	2.14327	0
camera-type eye development	2.13136	0
enteric nervous system development	2.12784	0
regulation of hair cycle	2.12784	0
negative regulation of smoothened signaling pathway	2.12784	0
mesenchymal to epithelial transition	2.12784	0
regulation of DNA damage response, signal transduction by p53 class mediator	2.12784	0
grooming behavior	2.12784	0
negative regulation of synaptic transmission, glutamatergic	2.12784	0
cochlea development	2.12784	0
genitalia development	2.11691	0
neural crest cell development	4.03953	1.9393
negative regulation of angiogenesis	3.95861	1.8729
biomineral tissue development	3.95861	1.8729
limb morphogenesis	3.4034	1.32606
appendage morphogenesis	3.4034	1.32606
cellular response to protein stimulus	2.07263	0
icosanoid secretion	2.07212	0
regulation of receptor recycling	2.07212	0
negative chemotaxis	2.07212	0
reduction of cytosolic calcium ion concentration	2.07212	0
negative regulation of synaptic transmission, GABAergic	2.07212	0
positive regulation of blood coagulation	2.07212	0
arachidonic acid secretion	2.07212	0
positive regulation of cell adhesion	4.68403	2.61979
metanephric interstitial cell development	2.057	0
specification of mesonephric tubule identity	2.057	0
negative regulation of nephron tubule epithelial cell differentiation	2.057	0
ureter smooth muscle contraction	2.057	0
renal interstitial cell differentiation	2.057	0
positive regulation of cell adhesion molecule production	2.057	0
sequestering of neurotransmitter	2.057	0
kidney smooth muscle cell differentiation	2.057	0
renal vesicle progenitor cell differentiation	2.057	0
negative regulation of adiponectin secretion	2.057	0
mesenchyme migration	2.057	0
regulation of cell adhesion molecule production	2.057	0
specification of anterior mesonephric tubule identity	2.057	0
metanephric cap mesenchymal cell proliferation involved in metanephros development	2.057	0
rhombomere 5 morphogenesis	2.057	0
specification of posterior mesonephric tubule identity	2.057	0
BMP signaling pathway involved in spinal cord dorsal/ventral patterning	2.057	0
metanephric cap development	2.057	0
rhombomere 3 formation	2.057	0
metanephric smooth muscle tissue development	2.057	0
anterior mesonephric tubule development	2.057	0
metanephric interstitial cell differentiation	2.057	0
lateral mesoderm formation	2.057	0
lateral mesoderm morphogenesis	2.057	0
ureteric peristalsis	2.057	0
detection of wounding	2.057	0
regulation of nephron tubule epithelial cell differentiation	2.057	0
'de novo' UMP biosynthetic process	2.057	0
rhombomere formation	2.057	0
renal interstitial cell development	2.057	0
right lung morphogenesis	2.057	0
rhombomere 5 formation	2.057	0
metanephric cap morphogenesis	2.057	0
lateral mesodermal cell differentiation	2.057	0
cell-substrate adhesion	4.0846	2.03105
nucleoside monophosphate metabolic process	5.04335	2.9914
cell aging	2.04096	0
regulation of actin cytoskeleton organization	2.04001	0
odontogenesis	5.33161	3.29328
regulation of ion homeostasis	5.33161	3.29328
mammary gland epithelium development	3.64016	1.60906
male sex differentiation	2.0278	0
natriuresis	2.02045	0
positive regulation of steroid biosynthetic process	2.02045	0
negative regulation of organic acid transport	2.02045	0
regulation of establishment of planar polarity	2.02045	0
cerebellar cortex formation	2.02045	0
ectodermal placode morphogenesis	2.02045	0
regulation of amino acid transport	2.02045	0
reflex	2.02045	0
ectodermal placode development	2.02045	0
embryonic camera-type eye morphogenesis	2.02045	0
regulation of icosanoid secretion	2.02045	0
Wnt receptor signaling pathway, planar cell polarity pathway	2.02045	0
ectodermal placode formation	2.02045	0
drinking behavior	2.02045	0
peptide secretion	3.57675	1.55752
regulation of ERK1 and ERK2 cascade	2.01728	0
neural precursor cell proliferation	2.01728	0
skeletal muscle fiber development	1.9914	0
activation of protein kinase C activity by G-protein coupled receptor protein signaling pathway	1.9914	0
regulation of fibroblast growth factor receptor signaling pathway	1.97062	0
embryonic digestive tract morphogenesis	1.97062	0
negative regulation of systemic arterial blood pressure	1.97062	0
positive regulation of interleukin-2 biosynthetic process	1.97062	0
nephron tubule development	1.97062	0
cAMP biosynthetic process	1.97062	0
regulation of inhibitory postsynaptic membrane potential	1.97062	0
negative regulation of muscle organ development	1.97062	0
trachea development	1.97062	0
positive regulation of epidermis development	1.97062	0
positive regulation of cyclin-dependent protein kinase activity	1.97062	0
regulation of neurotransmitter secretion	1.94692	0
cell junction assembly	1.94692	0
eye development	3.46471	1.51856
cell differentiation in hindbrain	1.92445	0
tail morphogenesis	1.92445	0
regulation of cell fate specification	1.92445	0
keratinocyte proliferation	1.92445	0
consequence of signal transmission	1.92445	0
negative regulation of cell-matrix adhesion	1.92445	0
negative regulation of ion transmembrane transporter activity	1.92445	0
renal tubule development	1.92445	0
positive regulation of peptide hormone secretion	1.92445	0
maternal process involved in female pregnancy	1.92445	0
regulation of B cell proliferation	1.92445	0
regulation of cytoskeleton organization	1.90658	0
response to tropane	1.90309	0
response to cocaine	1.90309	0
positive regulation of transcription	7.14509	5.24795
collagen biosynthetic process	6.40894	4.52143
insemination	1.88273	0
dorsal spinal cord development	1.88273	0
icosanoid transport	1.88273	0
regulation of dopamine metabolic process	1.88273	0
spinal cord patterning	1.88273	0
positive regulation of peptide secretion	1.86328	0
regulation of neurotransmitter transport	1.86328	0
protein stabilization	1.84164	0
muscle adaptation	1.84164	0
prepulse inhibition	1.84164	0
smooth muscle tissue development	1.84164	0
anion homeostasis	1.84164	0
positive regulation of coagulation	1.84164	0
mammary gland epithelial cell proliferation	1.84164	0
[truncated: 598 more rows]

## Sheet: CD24high protein enrich
CD24High/K27-
Protein class	r	n	R	N	mean	p-value	z-score
ligands	14	367	522	18729	10.23	0.1476	1.208
proteases	8	367	516	18729	10.11	0.3149	-0.6799
enzymes	53	367	2536	18729	49.69	0.3275	0.5094
transcription factors	16	367	935	18729	18.32	0.3401	-0.562
receptors	28	367	1323	18729	25.92	0.3634	0.427
kinases	10	367	588	18729	11.52	0.3948	-0.4601
phosphatases	5	367	222	18729	4.35	0.4403	0.3165
other	233	367	12087	18729	236.8	0.3545	-0.424
CD24High/K27+
Protein class	r	n	R	N	mean	p-value	z-score
proteases	13	93	516	18729	2.562	1.573e-06	6.629
ligands	6	93	522	18729	2.592	0.04555	2.152
enzymes	7	93	2536	18729	12.59	0.05329	-1.699
transcription factors	6	93	935	18729	4.643	0.3198	0.6478
kinases	2	93	588	18729	2.92	0.4375	-0.5483
receptors	7	93	1323	18729	6.569	0.4878	0.1747
phosphatases	1	93	222	18729	1.102	0.6979	-0.09831
other	51	93	12087	18729	60.02	0.03357	-1.96

## Sheet: CD44high protein enrich
CD44High/K27-
Protein class	r	n	R	N	mean	p-value	z-score
ligands	31	460	522	18729	12.82	5.987e-06	5.214
enzymes	47	460	2536	18729	62.29	0.01797	-2.109
kinases	21	460	588	18729	14.44	0.05645	1.775
receptors	41	460	1323	18729	32.49	0.07358	1.567
proteases	18	460	516	18729	12.67	0.08686	1.536
transcription factors	28	460	935	18729	22.96	0.1622	1.092
phosphatases	4	460	222	18729	5.453	0.3608	-0.6336
other	270	460	12087	18729	296.9	0.004956	-2.651
CD44ExpHighK27P
Protein class	r	n	R	N	mean	p-value	z-score
transcription factors	33	257	935	18729	12.83	6.313e-07	5.817
proteases	18	257	516	18729	7.081	0.0002919	4.19
ligands	17	257	522	18729	7.163	0.0009229	3.754
enzymes	19	257	2536	18729	34.8	0.00135	-2.9
receptors	29	257	1323	18729	18.15	0.008452	2.659
kinases	5	257	588	18729	8.069	0.1788	-1.105
phosphatases	1	257	222	18729	3.046	0.1885	-1.188
other	135	257	12087	18729	165.9	4.508e-05	-4.051

## Sheet: CD24high interactome profile
CD24, number of objects
	ligands	receptors	transcription factors	enzymes	proteases	phosphatases	kinases	other	common
CD24High/K27-	0	13	4	0	12	1	2	7	39
CD24High/K27+	3	0	4	0	17	0	1	21	46
CD24, %
	ligands	receptors	transcription factors	enzymes	proteases	phosphatases	kinases	other
CD24High/K27-	0	33.3333	10.2564	0	30.7692	2.5641	5.12821	17.9487
CD24High/K27+	6.52174	0	8.69565	0	36.9565	0	2.17391	45.6522

## Sheet: CD24high interactome objects
CD24High/K27-	CD24High/K27+
AP-2A	SP1
Androgen receptor	C/EBPbeta
p63	SNAIL1
SP1	HIF1A
HGF receptor (Met)	G-CSF
EGFR	Fibronectin
Plexin B1	IFN-gamma
FPR	WNK4
CD81	Kallikrein 12
CD151	Kallikrein 14
Plexin A1	Kallikrein 3 (PSA)
AGTR2	Chymase
TM4SF1 (TAAL6)	PLAU (UPA)
FPRL1	HTRA3
ErbB2	MMP-2
LTBR(TNFRSF3)	Kallikrein 1
PTPRT	Kallikrein 7
c-Src	Myeloblastin
TXK	alpha-Chymotrypsin
ADAM17	Kallikrein 5
ADAM10	MMP-9
Leukocyte elastase	Kallikrein 2
Kallikrein 7	ADAM-TS8
HGFA	Cathepsin G
MMP-14	Leukocyte elastase
Kallikrein 3 (PSA)	Fliz1
Kallikrein 14	Trichoplein
Cathepsin B	ZO-3
Hepsin	BPAG2
Matriptase	TUBGCP6
Chymase	Exo84
PEZ	CLN3
Plakoglobin	Kallistatin
IBP2	IBP3
ERBIN	Filamin A
Schwannomin (NF2)	COBRA1
MAL2	Protein C inhibitor
E3KARP (NHERF2)	TRIP2
Plakophilin 3	Keratin 6B
	ZO-1
	BAIAP2
	NIPP-1
	C10orf10
	ZO-2
	DGCR6L
	SERPINB6

## Sheet: CD44high interactome profile
CD44, number of objects
	ligands	receptors	transcription factors	enzymes	proteases	phosphatases	kinases	other	common
CD44High/K27-	66	25	80	7	35	2	22	49	286
CD44High/K27+	35	18	60	4	47	0	2	38	204
CD44, %
	ligands	receptors	transcription factors	enzymes	proteases	phosphatases	kinases	other
CD44High/K27-	23.0769	8.74126	27.972	2.44755	12.2378	0.699301	7.69231	17.1329
CD44High/K27+	17.1569	8.82353	29.4118	1.96078	23.0392	0	0.980392	18.6275

## Sheet: CD44high interactome objects
CD44High/K27-	CD44High/K27+
SP1	SP1
SP3	E2A
c-Fos	SP3
C/EBPbeta	PPAR-gamma
c-Jun	EGR1
RXRA	C/EBPbeta
C/EBPalpha	c-Jun
EGR1	SOX10
MYOD	ZNF42 (MZF1)
RUNX2	NF-AT1(NFATC2)
BACH1	GLI-3
SMAD3	Transcription factor 21
AP-2A	SMAD4
C/EBPdelta	CREB1
CREB1	c-Fos
Oct-1	ETS1
NF-kB1 (p50)	SMAD3
STAT1	IRF2
MYF6	ATF-3
SRF	GCR-alpha
ZNF217	GATA-4
HIF1A	STAT3
JunB	c-Maf
ZNF202	APA1
GCR-alpha	AP-2A
ETS1	cKrox
FLI1	RUNX2
VDR	PEA3
STAT3	GATA-6
PPAR-gamma	ERM
ATF-3	ATF-2
STAT5A	MITF
PU.1	HOXA2
MAFG	ARX
C/EBPgamma	NRIF
PAX5	IRF1
NFIC	BRD8
USF2	PROX1
ESR1 (nuclear)	AP-4
RARbeta	PPAR-beta(delta)
NF-AT1(NFATC2)	HIF1A
STAT5B	SRF
HNF1-beta	PAX9
DAX1	DLX2
c-Rel (NF-kB subunit)	FBI-1 (Pokemon)
Fra-2	SOX17
GATA-1	STAT1
LHX1	C/EBPdelta
HOXA10	HAND1
E4BP4	PU.1
TCF7L2 (TCF4)	PAX3
TULP4	EGR3
NFIX	MYOD
ZNF148	GATA-1
Elk-1	MTG8
WT1	IRF8
C/EBP zeta	PAX5
IRF2	HES6
IRF1	FLI1
LXR-alpha	RelA (p65 NF-kB subunit)
TCF8	CD44
SMAD5	MAG
E2A	ITGB1
GATA-2	CD36
HSF1	APP
STAT2	ITGAM
STAT6	C1qRp
GFI-1	ITGAV
NF-E2 (45 kDa)	AGTR2
SIX3	Beta-2 adrenergic receptor
ATF-2	VEGFR-3
AP-4	Annexin IX
USF1	OR10J5
NF-kB1 (p105)	CXCR3
MLL4	IL1RAP
MITF	Syndecan-1
SREBP2 (nuclear)	ITGB8
NckAP1L	Ephrin-B receptor 1
Pitx3	Decorin
HOXD13	BETA-IG-H3
A2M receptor	Fibronectin
TGF-beta receptor type III (betaglycan)	Thrombospondin 1
ITGB1	Fibulin-2
Syndecan-1	SDF-1
VEGFR-2	A2M
Syndecan-2	Adiponectin
IGSF1	Endothelin-1
FSHR	OSF-2
Neuropilin-1	KNG
Semaphorin 3F	CTGF
ITGA5	Vitronectin
Endoglin	PF4
IL3RA	Lacritin
Ephrin-A receptor 4	BMP4
ITGA2	NRCAM
GHR	BSF-3 (cardiotrophin-like cytokine)
Plexin A4	Osteopontin
Dystroglycan	LAMC3
CLR3	LAMC2
KIR2DL4	NGF
M-CSF receptor	NOV
APP	Adrenomedullin
CD20	GLG1
GPR45	PDGF-D
TGF-beta receptor type II	Gas6
Thrombospondin 1	BMP5
Transferrin	VEGF-C
TGF-beta 3	SHH
TGF-beta 1	DKK1
Fibrillin 1	IP10
TGF-beta 2	Midkine
Fibronectin	Proglucagon
CTGF	Endostatin
HGF	GRK2
von Willebrand factor	CDK6
VEGF-A	MMP-2
Vitronectin	MMP-9
IGF-1	MMP-14
Decorin	MMP-13
NOV	MMP-12
FGF2	Stromelysin-1
PAI1	ADAM-TS1
APOA1	Leukocyte elastase
A2M	Aggrecanase-2
IGF-2	MMP-8
PDGF-B	Stromelysin-2
Ephrin-B1	Kallikrein 14
IGF1	MMP-15
APOA2	MMP-25
BMP4	MMP-1
FGF7	Aggrecanase-1
GDF8	DESC1
Inhibin alpha subunit	Kallikrein 2
BMP2	MMP-16
HP	ADAM12
POMC	TMPS6
HB-EGF	Matrilysin (MMP-7)
BMP7	HABP2
Osteopontin	PLAU (UPA)
Activin beta A	Factor D
PDGF-A	MMP-17
IL-10	Meprin A, beta
GDF5	Plasmin
Ephrin-A5	CPB2
IL1RN	MMP-24
Adiponectin	TLL1
FGF1	BMP1
Activin beta E	Cathepsin G
CNTF	Furin
IL-8	C2
APOB	MMP-26
SHH	DPP4
BMP10	Elastase 1
IL-24	ATG4D
Fibulin-2	Elastase 2A
Proglucagon	FLJ20558
Endostatin	RNPEPL1
APOE	SPC21
Endothelin-1	USP26
BETA-IG-H3	USP30
Lactoferrin	USP36
PF4	WDR51A
BMP8B	Lysyl oxidase
BMP9	SCD
GRO-1	ALKBH7
Prolactin	CTE1
FasL(TNFSF6)	Biglycan
Leptin	COL4A2
IL-4	Prolargin
APOL5	COL1A2
Activin A	COL1A1
ERK5 (MAPK7)	Claudin-1
ERK2 (MAPK1)	AGP1 (ORM1)
c-Src	Nidogen
c-Mos	Fibromodulin
CDKL5	Matrilin-2
PPCKM	Nidogen-2
TESK1	IBP5
PDK4	IBP3
Hck	Kallistatin
PKC-delta	Connexin 43
Csk	TLE3
HXK2	Collagen VII
DYRK1a	NCOA4 (ARA70)
ERK1 (MAPK3)	NRBF2
Nek8	Perlecan
PPCKC	Collagen II
p90RSK2(RPS6KA3)	Versican
GSK3 beta	DSCR4
WNK2	GHITM
c-Abl	SLC35E3
CDK1 (p34)	CD68
NUAK1	COL4A1
PACE4	IBP6
MMP-2	Fibulin-7
MMP-13	NS4ATP2
Leukocyte elastase	PLEKHA8 (FAPP2)
MMP-9	TRIP3
CD13	Aggrecan
Thrombin	Fibulin-1
MMP-8	COL4A4
BMP1	Connexin 40
MMP-14	Amelogenin, X-linked
Matrilysin (MMP-7)	PZP
Furin
Aggrecanase-1
MMP-12
Plasmin
Coagulation factor VII
Cathepsin G
PC7
PLAT (TPA)
Aggrecanase-2
MMP-1
PCSK4
MMP-17
Stromelysin-1
ADAM12
PCSK5
Cathepsin D
Kallikrein 4
Hepsin
Kallikrein 5
PLAU (UPA)
ADAM-TS1
Myeloblastin
Cathepsin E
Plasminogen
G6PT
PPA5
ENO3
PLC-gamma 1
p300
BRG1
HDAC7
PCAF
PERM
COL1A1
Collagen II
Caveolin-1
Fibromodulin
Elastin
SP-D
GLUT2
Prolargin
CBP
Aggrecan
Osteonectin
IBP1
Fibulin-5
Clusterin
FHL2
Shc
Nidogen
Perlecan
Collagen XII
EGFL7
Fibrillin 2
CrkL
CRK
Versican
Cortactin
Alpha 1-antitrypsin
LTBP2
OSTF1
PRG4
COL5A1
Biglycan
Polycystin
Fetuin-A
IBP6
HP1 gamma
HILS1
Fibulin-1
BCAN
IBP2
Collagen XIII
ING4
HSP22
NCOA3 (pCIP/SRC3)
COL1A2
GRB2
N-CoR
IBP5
CIN85

[truncated: 1 more sheets: Interactome topology]
