# Supplementary material for: Epigenetic Regulation of Cell Type–Specific Expression Patterns in the Human Mammary Epithelium
Source: PLoS Genet. 2011 Apr 21;7(4):e1001369. doi: 10.1371/journal.pgen.1001369 (PMC3080862; doi:10.1371/journal.pgen.1001369)
Supplement: Table S5 — List of genes affected by chromatin pattern changes. The file contains multiple worksheets. Genes showing specific chromatin pattern changes in hESC, CD44+ and CD24+ cells as described in Figure 5B. (A) Biv-K4-K4 (in hESC, CD44+ and CD24+, respectively), (B) Biv-K4-Biv, (C) Biv-K4-K27, (D) Biv-Biv-K4, (E) Biv-K27-K4, (F) Biv-Biv-Biv, (G) Biv-K27-K27. Gene symbol, RefSeq ID, gene description, and chromosomal location are indicated. (0.30 MB XLS) [file pgen.1001369.s012.xls]

## Sheet: 1.B-K4-K4
Gene symbol	RefSeq ID	Approved Name	Chromosome location
A4GALT	NM_017436	alpha 1,4-galactosyltransferase	22q13.2
AAAS	NM_015665	achalasia, adrenocortical insufficiency, alacrimia (Allgrove, triple-A)	12q13
ABAT	NM_020686	4-aminobutyrate aminotransferase	16p13.2
ABCA5	NM_172232	ATP-binding cassette, sub-family A (ABC1), member 5	17q21-q25
ABCC4	NM_005845	ATP-binding cassette, sub-family C (CFTR/MRP), member 4	13q31
ABHD11	NM_148912	abhydrolase domain containing 11	7q11.23
ABHD6	NM_020676	abhydrolase domain containing 6	3p21.2
ABLIM2	NM_032432	actin binding LIM protein family, member 2	4p16-p15
ABR	NM_001092	active BCR-related gene	17p13
ABTB2	NM_145804	ankyrin repeat and BTB (POZ) domain containing 2	11p13
ACADSB	NM_001609	acyl-Coenzyme A dehydrogenase, short/branched chain	10q25-q26
ACAT1	NM_000019	acetyl-Coenzyme A acetyltransferase 1	11q22.3
ACCS	NM_032592	1-aminocyclopropane-1-carboxylate synthase homolog (Arabidopsis)(non-functional)	11p11
ACO1	NM_002197	aconitase 1, soluble	9p21.1
ACP1	NM_004300	acid phosphatase 1, soluble	2p25
ACPL2	NM_001037172	acid phosphatase-like 2	3q23
ACSF2	NM_025149	acyl-CoA synthetase family member 2	17q21.33
ADAM15	NM_207194	ADAM metallopeptidase domain 15	1q21.3
ADAMTS1	NM_006988	ADAM metallopeptidase with thrombospondin type 1 motif, 1	21q21.3
ADAMTS17	NM_139057	ADAM metallopeptidase with thrombospondin type 1 motif, 17	15q24
ADAMTS9	NM_182920	ADAM metallopeptidase with thrombospondin type 1 motif, 9	3p14.1
ADC	NM_052998	arginine decarboxylase	1p35.1
ADCK5	NM_174922	aarF domain containing kinase 5	8q24.3
ADHFE1	NM_144650	alcohol dehydrogenase, iron containing, 1	8q12.3
ADORA1	NM_000674	adenosine A1 receptor	1q32.1
ADORA2B	NM_000676	adenosine A2b receptor	17p12-p11.2
ADPRH	NM_001125	ADP-ribosylarginine hydrolase	3q13.31-q13.33
ADRB2	NM_000024	adrenergic, beta-2-, receptor, surface	5q31-q32
ADRBK2	NM_005160	adrenergic, beta, receptor kinase 2	22q11
AEBP1	NM_001129	AE binding protein 1	7p
AGAP11	NM_133447	ankyrin repeat and GTPase domain Arf GTPase activating protein 11	10q23.2
AGPAT9	NM_032717	1-acylglycerol-3-phosphate O-acyltransferase 9	4q21.23
AGRN	NM_198576	agrin	1p36.33
AGXT2L1	NM_031279	alanine-glyoxylate aminotransferase 2-like 1	4q25
AHNAK	NM_001620	AHNAK nucleoprotein	11q12-q13
AHSA2	NM_152392	AHA1, activator of heat shock 90kDa protein ATPase homolog 2 (yeast)	2p14
AIFM2	NM_032797	apoptosis-inducing factor, mitochondrion-associated, 2	10q22.2
AIM1	NM_001624	absent in melanoma 1	6q21
AK3L1	NM_203464	adenylate kinase 3-like 1	1p31.3
AK5	NM_174858	adenylate kinase 5	1p31
AK7	NM_152327	adenylate kinase 7	14q32.31
AKAP2	NM_001004065	A kinase (PRKA) anchor protein 2	9q31.3
AKAP9	NM_005751	A kinase (PRKA) anchor protein (yotiao) 9	7q21-q22
ALCAM	NM_001627	activated leukocyte cell adhesion molecule	3q13.1
ALDH1L1	NM_012190	aldehyde dehydrogenase 1 family, member L1	3q21.2
ALDH5A1	NM_001080	aldehyde dehydrogenase 5 family, member A1	6p22
AMDHD1	NM_152435	amidohydrolase domain containing 1	12q23.1
AMIGO2	NM_181847	adhesion molecule with Ig-like domain 2	12q13.11
AMOTL1	NM_130847	angiomotin like 1	11q21
AMOTL2	NM_016201	angiomotin like 2	3q21-q22
ANGPTL4	NM_139314	angiopoietin-like 4	19p13.3
ANKRD13A	NM_033121	ankyrin repeat domain 13A	12q24.12
ANKRD27	NM_032139	ankyrin repeat domain 27 (VPS9 domain)	19q13.12
ANKRD35	NM_144698	ankyrin repeat domain 35	1q21.1
ANKRD53	NM_001115116	ankyrin repeat domain 53	2p13.3
ANKRD56	NM_001029870	ankyrin repeat domain 56	4q21.1
ANKRD6	NM_014942	ankyrin repeat domain 6	6q14.2-q16.1
ANP32A	NM_006305	acidic (leucine-rich) nuclear phosphoprotein 32 family, member A	15q23
ANPEP	NM_001150	alanyl (membrane) aminopeptidase	15q25-q26
ANRIL	NR_003529	NA	NA
ANXA11	NM_145868	annexin A11	10q22.3
ANXA2	NM_004039	annexin A2	15q22.2
ANXA3	NM_005139	annexin A3	4q21.21
ANXA4	NM_001153	annexin A4	2p13.3
ANXA6	NM_004033	annexin A6	5q33.1
AOX1	NM_001159	aldehyde oxidase 1	2q33
APBB1	NM_001164	amyloid beta (A4) precursor protein-binding, family B, member 1 (Fe65)	11p15
APLP2	NM_001642	amyloid beta (A4) precursor-like protein 2	11q24
AQP11	NM_173039	aquaporin 11	11q13.5
ARAP2	NM_015230	ArfGAP with RhoGAP domain, ankyrin repeat and PH domain 2	4p15.1
ARF1	NM_001658	ADP-ribosylation factor 1	1q42.13
ARF5	NM_001662	ADP-ribosylation factor 5	7q31.3
ARFGAP3	NM_014570	ADP-ribosylation factor GTPase activating protein 3	22q13.2
ARHGAP10	NM_024605	Rho GTPase activating protein 10	4
ARHGAP21	NM_020824	Rho GTPase activating protein 21	10p12.31
ARHGEF17	NM_014786	Rho guanine nucleotide exchange factor (GEF) 17	11q13.3
ARNTL2	NM_020183	aryl hydrocarbon receptor nuclear translocator-like 2	12p12.2-p11.2
ARRB1	NM_004041	arrestin, beta 1	11q13
ARSA	NM_001085427	arylsulfatase A	22q13.31-qter
ARVCF	NM_001670	armadillo repeat gene deletes in velocardiofacial syndrome	22q11.21
ASAP3	NM_017707	ArfGAP with SH3 domain, ankyrin repeat and PH domain 3	1p36.13
ASNS	NM_133436	asparagine synthetase	7q21-q31
ASXL1	NM_015338	additional sex combs like 1 (Drosophila)	20q11
ATF3	NM_004024	activating transcription factor 3	1q32.3
ATF4	NM_001675	activating transcription factor 4 (tax-responsive enhancer element B67)	22q13.1
ATG16L2	NM_033388	ATG16 autophagy related 16-like 2 (S. cerevisiae)	11q13.4
ATP2B4	NM_001001396	ATPase, Ca++ transporting, plasma membrane 4	1q25-q32
ATP6V0D1	NM_004691	ATPase, H+ transporting, lysosomal 38kDa, V0 subunit d1	16q22
ATP6V0E2	NM_001100592	ATPase, H+ transporting V0 subunit e2	7q36.1
ATP7B	NM_000053	ATPase, Cu++ transporting, beta polypeptide	13q14.3
ATRN	NM_139321	attractin	20p13
ATXN1	NM_000332	ataxin 1	6p23
AUP1	NM_181575	ancient ubiquitous protein 1	2p13
AUTS2	NM_001127232	autism susceptibility candidate 2	7p13
B2M	NM_004048	beta-2-microglobulin	15q21-q22.2
B3GALNT1	NM_033168	beta-1,3-N-acetylgalactosaminyltransferase 1 (globoside blood group)	3q25
B3GNT5	NM_032047	UDP-GlcNAc:betaGal beta-1,3-N-acetylglucosaminyltransferase 5	3q28
B3GNT9	NM_033309	UDP-GlcNAc:betaGal beta-1,3-N-acetylglucosaminyltransferase 9	16q22.1
BACE2	NM_012105	beta-site APP-cleaving enzyme 2	21q22.3
BACH1	NM_001186	BTB and CNC homology 1, basic leucine zipper transcription factor 1	21q22.1
BACH2	NM_021813	BTB and CNC homology 1, basic leucine zipper transcription factor 2	6q15
BAD	NM_032989	BCL2-associated agonist of cell death	11q13.1
BAHCC1	NM_001080519	BAH domain and coiled-coil containing 1	17q25.3
BAHD1	NM_014952	bromo adjacent homology domain containing 1	15q14
BAI2	NM_001703	brain-specific angiogenesis inhibitor 2	1p35
BAMBI	NM_012342	BMP and activin membrane-bound inhibitor homolog (Xenopus laevis)	10p12.3-p11.2
BATF3	NM_018664	basic leucine zipper transcription factor, ATF-like 3	1q32.3
BBS5	NM_152384	Bardet-Biedl syndrome 5	2q31
BCAM	NM_005581	basal cell adhesion molecule (Lutheran blood group)	19q12-q13
BCL2L2	NM_004050	BCL2-like 2	14q11.2-q12
BCL3	NM_005178	B-cell CLL/lymphoma 3	19q13.1-q13.2
BCL9	NM_004326	B-cell CLL/lymphoma 9	1q21
BCOR	NM_017745	BCL6 co-repressor	Xp11.4
BFSP1	NM_001195	beaded filament structural protein 1, filensin	20p12.1
BHLHB3	NM_030762	NA	NA
BIC	NR_001458	NA	NA
BIK	NM_001197	BCL2-interacting killer (apoptosis-inducing)	22
BIN3	NM_018688	bridging integrator 3	8p21.2
BLMH	NM_000386	bleomycin hydrolase	17q11.2
BLVRA	NM_000712	biliverdin reductase A	7p14-cen
BMP2	NM_001200	bone morphogenetic protein 2	20p12
BMP4	NM_130851	bone morphogenetic protein 4	14q22-q23
BOC	NM_033254	Boc homolog (mouse)	3q13.2
BTBD11	NM_001018072	BTB (POZ) domain containing 11	12q24.11
BTBD6	NM_033271	BTB (POZ) domain containing 6	14q32
BTG2	NM_006763	BTG family, member 2	1q32
BXDC5	NM_025065	brix domain containing 5	1p22.3
C10orf18	NM_017782	chromosome 10 open reading frame 18	10p15.1
C10orf25	NM_001039380	chromosome 10 open reading frame 25	10q11.21
C10orf54	NM_022153	chromosome 10 open reading frame 54	10
C10orf55	NM_001001791	chromosome 10 open reading frame 55	10
C11orf45	NM_145013	chromosome 11 open reading frame 45	11q24.3
C11orf51	NM_014042	chromosome 11 open reading frame 51	11q13.4
C12orf23	NM_152261	chromosome 12 open reading frame 23	12q23.3
C12orf44	NM_001098673	chromosome 12 open reading frame 44	12q13.13
C12orf5	NM_020375	chromosome 12 open reading frame 5	12p13.32
C13orf27	NM_138779	chromosome 13 open reading frame 27	13q33.1
C14orf118	NM_017926	chromosome 14 open reading frame 118	14q22.1-q24.3
C14orf172	NM_152307	NA	NA
C14orf179	NM_001102564	chromosome 14 open reading frame 179	14q24.3
C14orf37	NM_001001872	chromosome 14 open reading frame 37	14q22.2
C14orf43	NM_194278	chromosome 14 open reading frame 43	14q24.1
C14orf83	NM_182526	NA	NA
C15orf27	NM_152335	chromosome 15 open reading frame 27	15q23-q24.1
C16orf45	NM_033201	chromosome 16 open reading frame 45	16p13.2
C16orf7	NM_004913	chromosome 16 open reading frame 7	16q24
C17orf28	NM_030630	chromosome 17 open reading frame 28	17q25.1
C17orf57	NM_152347	chromosome 17 open reading frame 57	17q21.32
C18orf1	NM_181482	chromosome 18 open reading frame 1	18p11.21
C18orf8	NM_013326	chromosome 18 open reading frame 8	18q11.2
C19orf2	NM_003796	chromosome 19 open reading frame 2	19q12
C19orf22	NM_138774	chromosome 19 open reading frame 22	19p13.3
C19orf55	NM_001039887	chromosome 19 open reading frame 55	19q13.12
C1orf115	NM_024709	chromosome 1 open reading frame 115	1q41
C1orf133	NR_024337	chromosome 1 open reading frame 133	1q32.2
C1orf159	NM_017891	chromosome 1 open reading frame 159	1p36.33
C1orf204	NM_001134233	chromosome 1 open reading frame 204	1q23.1
C1orf213	NM_001008896	chromosome 1 open reading frame 213	1p36.12
C1orf53	NM_001024594	chromosome 1 open reading frame 53	1q31.3
C1orf59	NM_001102592	chromosome 1 open reading frame 59	1p13.3
C1QTNF1	NM_198594	C1q and tumor necrosis factor related protein 1	17q25
C20orf177	NM_022106	chromosome 20 open reading frame 177	20
C20orf96	NM_153269	chromosome 20 open reading frame 96	20p13
C21orf63	NM_058187	chromosome 21 open reading frame 63	21q22.11
C22orf25	NM_152906	chromosome 22 open reading frame 25	22q11.21
C22orf40	NM_207327	chromosome 22 open reading frame 40	22q13.31
C2CD2L	NM_014807	C2CD2-like	11q23.3
C2orf18	NM_017877	chromosome 2 open reading frame 18	2p24.1
C3orf31	NM_138807	chromosome 3 open reading frame 31	3p25.2
C3orf54	NM_203370	chromosome 3 open reading frame 54	3p21.31
C4orf22	NM_152770	chromosome 4 open reading frame 22	4q21.21
C4orf32	NM_152400	chromosome 4 open reading frame 32	4q25
C4orf48	NM_001141936	chromosome 4 open reading frame 48	4p16.3
C5orf33	NM_001085411	chromosome 5 open reading frame 33	5p13.2
C5orf38	NM_178569	chromosome 5 open reading frame 38	5p15.33
C6orf108	NM_006443	chromosome 6 open reading frame 108	6p21.1
C6orf114	NM_033069	chromosome 6 open reading frame 114	6p23
C6orf118	NM_144980	chromosome 6 open reading frame 118	6q27
C6orf129	NM_138493	chromosome 6 open reading frame 129	6p21.2
C6orf150	NM_138441	chromosome 6 open reading frame 150	6q13
C6orf186	NM_001123364	chromosome 6 open reading frame 186	6q21
C6orf48	NM_001040437	chromosome 6 open reading frame 48	6p21.31
C6orf97	NM_025059	chromosome 6 open reading frame 97	6q25.1
C7orf10	NM_024728	chromosome 7 open reading frame 10	7p14
C7orf11	NM_138701	chromosome 7 open reading frame 11	7p14
C7orf41	NM_152793	chromosome 7 open reading frame 41	7p15.1
C8orf45	NM_001136161	chromosome 8 open reading frame 45	8q13.1
C8orf47	NM_173549	chromosome 8 open reading frame 47	8q22.2
C9orf150	NM_203403	chromosome 9 open reading frame 150	9p22.3
C9orf9	NM_018956	chromosome 9 open reading frame 9	9q34
C9orf98	NM_152572	chromosome 9 open reading frame 98	9q34.13
CA2	NM_000067	carbonic anhydrase II	8q22
CACHD1	NM_020925	cache domain containing 1	1p31.3
CACNA2D2	NM_006030	calcium channel, voltage-dependent, alpha 2/delta subunit 2	3p21.3
CACNB3	NM_000725	calcium channel, voltage-dependent, beta 3 subunit	12q13
CADM4	NM_145296	cell adhesion molecule 4	19q13.32
CADPS2	NM_001009571	Ca++-dependent secretion activator 2	7q31.32
CAMK1D	NM_020397	calcium/calmodulin-dependent protein kinase ID	10p13
CAMK2D	NM_001221	calcium/calmodulin-dependent protein kinase II delta	4q26
CAMK2N1	NM_018584	calcium/calmodulin-dependent protein kinase II inhibitor 1	1p36.12
CAMK2N2	NM_033259	calcium/calmodulin-dependent protein kinase II inhibitor 2	3q27.1
CAMTA2	NM_015099	calmodulin binding transcription activator 2	17p13.3
CANT1	NM_138793	calcium activated nucleotidase 1	17q25.3
CAPN2	NM_001748	calpain 2, (m/II) large subunit	1q41-q42
CARD10	NM_014550	caspase recruitment domain family, member 10	22q13.1
CCDC102A	NM_033212	coiled-coil domain containing 102A	16q13
CCDC14	NM_022757	coiled-coil domain containing 14	3q21.1
CCDC38	NM_182496	coiled-coil domain containing 38	12q23.1
CCDC50	NM_178335	coiled-coil domain containing 50	3q29
CCDC56	NM_001040431	coiled-coil domain containing 56	17q21.31
CCDC57	NM_198082	coiled-coil domain containing 57	17q25.3
CCDC85A	NM_001080433	coiled-coil domain containing 85A	2p16.1
CCDC93	NM_019044	coiled-coil domain containing 93	2q14.1
CCNA1	NM_001111047	cyclin A1	13q12.3-q13
CCNO	NM_021147	cyclin O	5q11.2
CD302	NM_014880	CD302 molecule	2q24.2
CD3EAP	NM_012099	CD3e molecule, epsilon associated protein	19q13.3
CD44	NM_000610	CD44 molecule (Indian blood group)	11p13
CD47	NM_198793	CD47 molecule	3q13.1-q13.2
CD83	NM_004233	CD83 molecule	6p23
CD9	NM_001769	CD9 molecule	12p13
CDC37	NM_007065	cell division cycle 37 homolog (S. cerevisiae)	19p13.2
CDC42EP2	NM_006779	CDC42 effector protein (Rho GTPase binding) 2	11q13
CDGAP	NM_020754	NA	NA
CDK5	NM_004935	cyclin-dependent kinase 5	7q36
CDK6	NM_001259	cyclin-dependent kinase 6	7q21-q22
CDKN1A	NM_000389	cyclin-dependent kinase inhibitor 1A (p21, Cip1)	6p21.1
CDKN1C	NM_000076	cyclin-dependent kinase inhibitor 1C (p57, Kip2)	11p15.5
CDKN2C	NM_001262	cyclin-dependent kinase inhibitor 2C (p18, inhibits CDK4)	1p32.3
CDYL2	NM_152342	chromodomain protein, Y-like 2	16q23.2
CEBPD	NM_005195	CCAAT/enhancer binding protein (C/EBP), delta	8p11.2-p11.1
CELSR2	NM_001408	cadherin, EGF LAG seven-pass G-type receptor 2 (flamingo homolog, Drosophila)	1p13.3
CES2	NM_198061	carboxylesterase 2 (intestine, liver)	16q22.1
CHCHD10	NM_213720	coiled-coil-helix-coiled-coil-helix domain containing 10	22q11.23
CHCHD6	NM_032343	coiled-coil-helix-coiled-coil-helix domain containing 6	3q21.3
CHDH	NM_018397	choline dehydrogenase	3p21
CHMP6	NM_024591	chromatin modifying protein 6	17q25.3
CHST2	NM_004267	carbohydrate (N-acetylglucosamine-6-O) sulfotransferase 2	3q24
CKLF	NM_001040138	chemokine-like factor	16q22.1-q22.3
CLCF1	NM_013246	cardiotrophin-like cytokine factor 1	11q13.3
CLDN23	NM_194284	claudin 23	8p23.1
CLIC5	NM_016929	chloride intracellular channel 5	6p12.3
CLIC6	NM_053277	chloride intracellular channel 6	21pter-qter
CLMN	NM_024734	calmin (calponin-like, transmembrane)	14q32.2
CLSTN3	NM_014718	calsyntenin 3	12p13.31
CMTM8	NM_178868	CKLF-like MARVEL transmembrane domain containing 8	3p22.2
CNKSR3	NM_173515	CNKSR family member 3	6q25.2
CNNM1	NM_020348	cyclin M1	10q23-q24
CNNM2	NM_199077	cyclin M2	10q23-q24
CNTD1	NM_173478	cyclin N-terminal domain containing 1	17q21.31
CNTFR	NM_001842	ciliary neurotrophic factor receptor	9p13
CNTLN	NM_017738	centlein, centrosomal protein	9p22.2-p22.1
CNTROB	NM_001037144	centrobin, centrosomal BRCA2 interacting protein	17p13.1
COBRA1	NM_015456	cofactor of BRCA1	9q34
COL19A1	NM_001858	collagen, type XIX, alpha 1	6q12-q13
COL27A1	NM_032888	collagen, type XXVII, alpha 1	9q33.1
COL4A3	NM_031365	collagen, type IV, alpha 3 (Goodpasture antigen)	2q36-q37
COL4A4	NM_000092	collagen, type IV, alpha 4	2q35-q37
COL6A1	NM_001848	collagen, type VI, alpha 1	21q22.3
COL6A2	NM_001849	collagen, type VI, alpha 2	21q22.3
COL9A2	NM_001852	collagen, type IX, alpha 2	1p33-p32
COMMD3	NM_012071	COMM domain containing 3	10pter-q22.1
COMMD9	NM_014186	COMM domain containing 9	11p13
COTL1	NM_021149	coactosin-like 1 (Dictyostelium)	16q24.1
COX8A	NM_004074	cytochrome c oxidase subunit 8A (ubiquitous)	11q12-q13
CPD	NM_001304	carboxypeptidase D	17p11.1-q11.2
CPE	NM_001873	carboxypeptidase E	4
CPEB2	NM_182485	cytoplasmic polyadenylation element binding protein 2	4p15.33
CRAT	NM_000755	carnitine acetyltransferase	9q34.1
CRIP2	NM_001312	cysteine-rich protein 2	14q32.3
CRTC3	NM_022769	CREB regulated transcription coactivator 3	15q26.1
CRYL1	NM_015974	crystallin, lambda 1	13q11
CSF1	NM_172210	colony stimulating factor 1 (macrophage)	1p21-p13
CSK	NM_004383	c-src tyrosine kinase	15q24.1
CTDSP2	NM_005730	CTD (carboxy-terminal domain, RNA polymerase II, polypeptide A) small phosphatase 2	12q13-q15
CTDSPL	NM_005808	CTD (carboxy-terminal domain, RNA polymerase II, polypeptide A) small phosphatase-like	3p21.3
CXCL1	NM_001511	chemokine (C-X-C motif) ligand 1 (melanoma growth stimulating activity, alpha)	4q13.3
CXCL16	NM_022059	chemokine (C-X-C motif) ligand 16	17p13
CYB5D1	NM_144607	cytochrome b5 domain containing 1	17p13.1
CYP1B1	NM_000104	cytochrome P450, family 1, subfamily B, polypeptide 1	2p22.2
CYP27A1	NM_000784	cytochrome P450, family 27, subfamily A, polypeptide 1	2q33-qter
CYP7B1	NM_004820	cytochrome P450, family 7, subfamily B, polypeptide 1	8q21.3
CYTH3	NM_004227	cytohesin 3	7p22.1
DAAM2	NM_015345	dishevelled associated activator of morphogenesis 2	6p21.1
DACT1	NM_001079520	dapper, antagonist of beta-catenin, homolog 1 (Xenopus laevis)	14q22.3
DBC1	NM_014618	deleted in bladder cancer 1	9q32-q33
DBNDD2	NM_001048221	dysbindin (dystrobrevin binding protein 1) domain containing 2	20q13.12
DBNL	NM_001122956	drebrin-like	7p13
DCBLD1	NM_173674	discoidin, CUB and LCCL domain containing 1	6q22.31
DCLK2	NM_001040261	doublecortin-like kinase 2	4q31.3
DCLRE1C	NM_022487	DNA cross-link repair 1C (PSO2 homolog, S. cerevisiae)	10p13
DDAH1	NM_012137	dimethylarginine dimethylaminohydrolase 1	1p22
DDHD2	NM_015214	DDHD domain containing 2	8p11.23
DDIT4L	NM_145244	DNA-damage-inducible transcript 4-like	4q23
DDX60L	NM_001012967	DEAD (Asp-Glu-Ala-Asp) box polypeptide 60-like	4q32.3
DEM1	NM_022774	defects in morphology 1 homolog (S. cerevisiae)	1p34.2
DFNA5	NM_001127453	deafness, autosomal dominant 5	7p15
DGCR6	NM_005675	DiGeorge syndrome critical region gene 6	22q11.21
DGKH	NM_178009	diacylglycerol kinase, eta	13q13.3
DHX40	NM_024612	DEAH (Asp-Glu-Ala-His) box polypeptide 40	17q22
DKFZp761E198	NM_138368	NA	NA
DLL1	NM_005618	delta-like 1 (Drosophila)	6q13-q22.33
DOK1	NM_001381	docking protein 1, 62kDa (downstream of tyrosine kinase 1)	2p13
DOK5	NM_018431	docking protein 5	20q13.2
DSP	NM_001008844	desmoplakin	6pter-p21
DTNBP1	NM_183041	dystrobrevin binding protein 1	6p22.3
DTX3	NM_178502	deltex homolog 3 (Drosophila)	12q13.2
DUSP15	NM_177991	dual specificity phosphatase 15	20q11.21
DUSP18	NM_152511	dual specificity phosphatase 18	22q12.1
DUSP3	NM_004090	dual specificity phosphatase 3	17q21
DUSP4	NM_057158	dual specificity phosphatase 4	8p12-p11
DUSP7	NM_001947	dual specificity phosphatase 7	3p21
DYNC1H1	NM_001376	dynein, cytoplasmic 1, heavy chain 1	14q32.31
DYNC1I1	NM_004411	dynein, cytoplasmic 1, intermediate chain 1	7q21.3-q22.1
DYRK3	NM_003582	dual-specificity tyrosine-(Y)-phosphorylation regulated kinase 3	1q32
E2F6	NM_198256	E2F transcription factor 6	2p25.1
E2F8	NM_024680	E2F transcription factor 8	11p15
EAF2	NM_018456	ELL associated factor 2	3q21.1
ECHDC2	NM_018281	enoyl Coenzyme A hydratase domain containing 2	1p32.3
ECOP	NM_030796	NA	NA
EDNRB	NM_003991	endothelin receptor type B	13q22
EFEMP1	NM_004105	EGF-containing fibulin-like extracellular matrix protein 1	2p16
EFHA2	NM_181723	EF-hand domain family, member A2	8p22
EFHD1	NM_025202	EF-hand domain family, member D1	2q37.1
EFHD2	NM_024329	EF-hand domain family, member D2	1p36
EFNA1	NM_004428	ephrin-A1	1q21-q22
EFNA5	NM_001962	ephrin-A5	5q21
EFNB2	NM_004093	ephrin-B2	13q33
EFS	NM_032459	embryonal Fyn-associated substrate	14q11.2-q12
EGFR	NM_201283	epidermal growth factor receptor (erythroblastic leukemia viral (v-erb-b) oncogene homolog, avian)	7p12
EGR1	NM_001964	early growth response 1	5q23-q31
EHD3	NM_014600	EH-domain containing 3	2p21
EIF4G3	NM_003760	eukaryotic translation initiation factor 4 gamma, 3	1p36.12
EIF5A2	NM_020390	eukaryotic translation initiation factor 5A2	3q26.2
ELK3	NM_005230	ELK3, ETS-domain protein (SRF accessory protein 2)	12q23
ELOVL7	NM_001104558	ELOVL family member 7, elongation of long chain fatty acids (yeast)	5q12
EMID1	NM_133455	EMI domain containing 1	22q12.2
EML5	NM_183387	echinoderm microtubule associated protein like 5	14q31.3
ENDOD1	NM_015036	endonuclease domain containing 1	11q21
ENOX1	NM_017993	ecto-NOX disulfide-thiol exchanger 1	13q14.11
ENTPD4	NM_004901	ectonucleoside triphosphate diphosphohydrolase 4	8p21.3
ENTPD7	NM_020354	ectonucleoside triphosphate diphosphohydrolase 7	10q23-q24
EPB41	NM_203342	erythrocyte membrane protein band 4.1 (elliptocytosis 1, RH-linked)	1p33-p32
EPB41L4A	NM_022140	erythrocyte membrane protein band 4.1 like 4A	5q21.3
EPB41L5	NM_020909	erythrocyte membrane protein band 4.1 like 5	2q14.2
EPHA2	NM_004431	EPH receptor A2	1p36
EPS8	NM_004447	epidermal growth factor receptor pathway substrate 8	12p12.3
EPSTI1	NM_001002264	epithelial stromal interaction 1 (breast)	13q13.3
ERBB4	NM_001042599	v-erb-a erythroblastic leukemia viral oncogene homolog 4 (avian)	2q33.3-q34
ERCC6	NM_000124	excision repair cross-complementing rodent repair deficiency, complementation group 6	10q11
ERICH1	NM_207332	glutamate-rich 1	8p23.3
ERO1LB	NM_019891	ERO1-like beta (S. cerevisiae)	1q42.2-q43
ERRFI1	NM_018948	ERBB receptor feedback inhibitor 1	1p36.23
ETHE1	NM_014297	ethylmalonic encephalopathy 1	19q13.32
ETS1	NM_005238	v-ets erythroblastosis virus E26 oncogene homolog 1 (avian)	11q23.3
ETV7	NM_016135	ets variant 7	6p21
EXOSC3	NM_016042	exosome component 3	9p11
EXPH5	NM_015065	exophilin 5	11q22.3
EZH1	NM_001991	enhancer of zeste homolog 1 (Drosophila)	17q21.1-q21.3
EZR	NM_003379	ezrin	6q25.3
F2R	NM_001992	coagulation factor II (thrombin) receptor	5q13
F3	NM_001993	coagulation factor III (thromboplastin, tissue factor)	1p22-p21
FAF1	NM_007051	Fas (TNFRSF6) associated factor 1	1pter-qter
FAM103A1	NM_031452	family with sequence similarity 103, member A1	15q25.2
FAM105A	NM_019018	family with sequence similarity 105, member A	5p15.2
FAM105B	NM_138348	family with sequence similarity 105, member B	5p15.2
FAM109A	NM_144671	family with sequence similarity 109, member A	12q24.12
FAM110C	NM_001077710	family with sequence similarity 110, member C	2p25.3
FAM111B	NM_198947	family with sequence similarity 111, member B	11q12.1
FAM113A	NM_022760	family with sequence similarity 113, member A	20p13
FAM119B	NM_206914	family with sequence similarity 119, member B	12q14.1
FAM120B	NM_032448	family with sequence similarity 120B	6q27
FAM133B	NM_001040057	family with sequence similarity 133, member B	7q21.2
FAM13C1	NM_198215	NA	NA
FAM173A	NM_023933	family with sequence similarity 173, member A	16p13.3
FAM176A	NM_001135032	family with sequence similarity 176, member A	2p12
FAM181B	NM_175885	family with sequence similarity 181, member B	11q14.1
FAM184A	NM_024581	family with sequence similarity 184, member A	6q22.31
FAM20A	NM_017565	family with sequence similarity 20, member A	17q24.3
FAM43A	NM_153690	family with sequence similarity 43, member A	3q29
FAM46A	NM_017633	family with sequence similarity 46, member A	6q14
FAM46C	NM_017709	family with sequence similarity 46, member C	1p12
FAM53B	NM_014661	family with sequence similarity 53, member B	10q26.13
FAM78B	NM_001017961	family with sequence similarity 78, member B	1q24.1
FAM84A	NM_145175	family with sequence similarity 84, member A	2p24.3
FAM96B	NM_016062	family with sequence similarity 96, member B	16q22.1
FANK1	NM_145235	fibronectin type III and ankyrin repeat domains 1	10q26.2
FAS	NM_152871	Fas (TNF receptor superfamily, member 6)	10q24.1
FASTK	NM_006712	Fas-activated serine/threonine kinase	7q35
FBLN5	NM_006329	fibulin 5	14q31
FBN1	NM_000138	fibrillin 1	15q21.1
FBN2	NM_001999	fibrillin 2	5q23-q31
FBXL6	NM_012162	F-box and leucine-rich repeat protein 6	8q24.3
FBXL8	NM_018378	F-box and leucine-rich repeat protein 8	16q22.1-q22.3
FBXO3	NM_012175	F-box protein 3	11p13
FIGNL1	NM_022116	fidgetin-like 1	7p12.2
FIP1L1	NM_001134937	FIP1 like 1 (S. cerevisiae)	4q11-q12
FKBP4	NM_002014	FK506 binding protein 4, 59kDa	12p13.33
FKBP9	NM_007270	FK506 binding protein 9, 63 kDa	7p11.1
FLJ10490	NM_018111	NA	NA
FLJ20160	NM_017694	NA	NA
FLJ22662	NM_024829	NA	NA
FLJ33630	NR_015360	NA	NA
FLJ35024	NR_015375	NA	NA
FLJ35220	NM_173627	NA	NA
FLJ41766	NM_001101368	NA	NA
FLJ43663	NR_024153	NA	NA
FLJ45422	NM_001004349	NA	NA
FLVCR2	NM_017791	feline leukemia virus subgroup C cellular receptor family, member 2	14q24.2
FNBP1	NM_015033	formin binding protein 1	9q34
FNDC4	NM_022823	fibronectin type III domain containing 4	2p23.3
FOS	NM_005252	FBJ murine osteosarcoma viral oncogene homolog	14q24.3
FOSB	NM_006732	FBJ murine osteosarcoma viral oncogene homolog B	19q13.3
FRG1	NM_004477	FSHD region gene 1	4q35
FRMD3	NM_174938	FERM domain containing 3	9q21.33
FUCA1	NM_000147	fucosidase, alpha-L- 1, tissue	1p34
FUCA2	NM_032020	fucosidase, alpha-L- 2, plasma	6q24
FUT4	NM_002033	fucosyltransferase 4 (alpha (1,3) fucosyltransferase, myeloid-specific)	11q12-qter
FXYD5	NM_144779	FXYD domain containing ion transport regulator 5	19q13.12
FZD8	NM_031866	frizzled homolog 8 (Drosophila)	10p11.2
GABRB2	NM_021911	gamma-aminobutyric acid (GABA) A receptor, beta 2	5q34
GADL1	NM_207359	glutamate decarboxylase-like 1	3p23-p22
GAL3ST4	NM_024637	galactose-3-O-sulfotransferase 4	7q22.1
GALNT3	NM_004482	UDP-N-acetyl-alpha-D-galactosamine:polypeptide N-acetylgalactosaminyltransferase 3 (GalNAc-T3)	2q24-q31
GALNTL1	NM_020692	UDP-N-acetyl-alpha-D-galactosamine:polypeptide N-acetylgalactosaminyltransferase-like 1	14q24.1
GATM	NM_001482	glycine amidinotransferase (L-arginine:glycine amidinotransferase)	15q15.1
GBL	NM_022372	NA	NA
GCAT	NM_014291	glycine C-acetyltransferase (2-amino-3-ketobutyrate coenzyme A ligase)	22q13.1
GCC1	NM_024523	GRIP and coiled-coil domain containing 1	7q22.3
GCDH	NM_013976	glutaryl-Coenzyme A dehydrogenase	19p13.2
GCH1	NM_001024070	GTP cyclohydrolase 1	14q22.1-q22.2
GCLC	NM_001498	glutamate-cysteine ligase, catalytic subunit	6p12
GCOM1	NM_001018091	GRINL1A complex locus	15q21.3
GDPD5	NM_030792	glycerophosphodiester phosphodiesterase domain containing 5	11q13.4-q13.5
GEMIN6	NM_024775	gem (nuclear organelle) associated protein 6	2p22.3
GFER	NM_005262	growth factor, augmenter of liver regeneration	16p13.3-p13.12
GFOD1	NM_018988	glucose-fructose oxidoreductase domain containing 1	6pter-p22.1
GGT7	NM_178026	gamma-glutamyltransferase 7	20q11.22
GHR	NM_000163	growth hormone receptor	5p14-p12
GIPC2	NM_017655	GIPC PDZ domain containing family, member 2	1p31.1
GLI3	NM_000168	GLI family zinc finger 3	7p13
GLI4	NM_138465	GLI family zinc finger 4	8q24.3
GLRX2	NM_197962	glutaredoxin 2	1p31.2-q31.3
GLT25D2	NM_015101	glycosyltransferase 25 domain containing 2	1q25
GMPR	NM_006877	guanosine monophosphate reductase	6p23
GNA14	NM_004297	guanine nucleotide binding protein (G protein), alpha 14	9q21
GNAI1	NM_002069	guanine nucleotide binding protein (G protein), alpha inhibiting activity polypeptide 1	7q21-q22
GNAO1	NM_138736	guanine nucleotide binding protein (G protein), alpha activating activity polypeptide O	16q13
GNB2	NM_005273	guanine nucleotide binding protein (G protein), beta polypeptide 2	7q21.3-q22.1
GNG12	NM_018841	guanine nucleotide binding protein (G protein), gamma 12	1p31.2
GOLGA8B	NM_001023567	golgi autoantigen, golgin subfamily a, 8B	15q14
GOLM1	NM_177937	golgi membrane protein 1	9q21.33
GPC2	NM_152742	glypican 2	7q22.1
GPD1L	NM_015141	glycerol-3-phosphate dehydrogenase 1-like	3p22.3
GPR135	NM_022571	G protein-coupled receptor 135	14q23.1
GPR137	NM_020155	G protein-coupled receptor 137	11cen-q22.3
GPR137B	NM_003272	G protein-coupled receptor 137B	1q42-q43
GPR150	NM_199243	G protein-coupled receptor 150	5q15
GPR161	NM_153832	G protein-coupled receptor 161	1q23.3
GPR172A	NM_024531	G protein-coupled receptor 172A	8q24.3
GPR177	NM_001002292	G protein-coupled receptor 177	1p31.2
GPR180	NM_180989	G protein-coupled receptor 180	13q32.1
GPR27	NM_018971	G protein-coupled receptor 27	3p21-p14
GPR37	NM_005302	G protein-coupled receptor 37 (endothelin receptor type B-like)	7q31
GPR39	NM_001508	G protein-coupled receptor 39	2q21-q22
GPR68	NM_003485	G protein-coupled receptor 68	14q31
GPRC5B	NM_016235	G protein-coupled receptor, family C, group 5, member B	16p12
GPRC5C	NM_022036	G protein-coupled receptor, family C, group 5, member C	17q25
GPX7	NM_015696	glutathione peroxidase 7	1p32
GRK4	NM_182982	G protein-coupled receptor kinase 4	4p16.3
GRK5	NM_005308	G protein-coupled receptor kinase 5	10q24-qter
GRPEL1	NM_025196	GrpE-like 1, mitochondrial (E. coli)	4p16
GSN	NM_001127664	gelsolin (amyloidosis, Finnish type)	9q33
GSTM3	NM_000849	glutathione S-transferase mu 3 (brain)	1p13.3
GSTM4	NM_000850	glutathione S-transferase mu 4	1p13
GUCY1A3	NM_001130686	guanylate cyclase 1, soluble, alpha 3	4q31.3-q33
GUCY1B3	NM_000857	guanylate cyclase 1, soluble, beta 3	4q31.3-q33
GUK1	NM_000858	guanylate kinase 1	1q32-q41
GYG1	NM_004130	glycogenin 1	3q24-q25.1
GYPC	NM_002101	glycophorin C (Gerbich blood group)	2q14-q21
H2AFY	NM_138609	H2A histone family, member Y	5q31.1
H2AFY2	NM_018649	H2A histone family, member Y2	10q22.1
HAAO	NM_012205	3-hydroxyanthranilate 3,4-dioxygenase	2p
HAS3	NM_138612	hyaluronan synthase 3	16q22.1
HBEGF	NM_001945	heparin-binding EGF-like growth factor	5q23
HEBP1	NM_015987	heme binding protein 1	12p13.2
HEG1	NM_020733	HEG homolog 1 (zebrafish)	3q21.2
HEMK1	NM_016173	HemK methyltransferase family member 1	3p21
HERC3	NM_014606	hect domain and RLD 3	4q21
HERC5	NM_016323	hect domain and RLD 5	4q22.1-q23
HES1	NM_005524	hairy and enhancer of split 1, (Drosophila)	3q28-q29
HEY2	NM_012259	hairy/enhancer-of-split related with YRPW motif 2	6q
HIGD1A	NM_001099668	HIG1 hypoxia inducible domain family, member 1A	3p22.1
HLA-A	NM_002116	major histocompatibility complex, class I, A	6p21.3
HLA-A29.1	NM_001080840	NA	NA
HLA-B	NM_005514	major histocompatibility complex, class I, B	6p21.3
HLA-C	NM_002117	major histocompatibility complex, class I, C	6p21.3
HLA-H	NR_001434	major histocompatibility complex, class I, H (pseudogene)	6p21.3
HM13	NM_178582	histocompatibility (minor) 13	20q11.21
HMOX2	NM_001127206	heme oxygenase (decycling) 2	16p13.3
HNRNPR	NM_005826	heterogeneous nuclear ribonucleoprotein R	1p36.12
HOMEZ	NM_020834	homeobox and leucine zipper encoding	14q11.2
HOXA1	NM_153620	homeobox A1	7p15.2
HPCAL1	NM_002149	hippocalcin-like 1	2p25.1
HPGD	NM_000860	hydroxyprostaglandin dehydrogenase 15-(NAD)	4q34-q35
HPSE	NM_001098540	heparanase	4q21.3
HRASLS	NM_020386	HRAS-like suppressor	3q29
HS3ST1	NM_005114	heparan sulfate (glucosamine) 3-O-sulfotransferase 1	4p16
HSBP1	NM_001537	heat shock factor binding protein 1	16q23.3
HSDL1	NM_031463	hydroxysteroid dehydrogenase like 1	16q24
HSPA12A	NM_025015	heat shock 70kDa protein 12A	10q25.3
HSPA1A	NM_005345	heat shock 70kDa protein 1A	6p21.3
HSPA1L	NM_005527	heat shock 70kDa protein 1-like	6p21.3
HSPA4L	NM_014278	heat shock 70kDa protein 4-like	4q28
HSPA6	NM_002155	heat shock 70kDa protein 6 (HSP70B')	1q23.3
HSPB1	NM_001540	heat shock 27kDa protein 1	7q
HTR7P	NR_002774	5-hydroxytryptamine (serotonin) receptor 7 pseudogene	12p13.2
HTRA2	NM_013247	HtrA serine peptidase 2	2p13.1
IDUA	NM_000203	iduronidase, alpha-L-	4p16.3
IER5L	NM_203434	immediate early response 5-like	9
IFFO2	NM_001136265	intermediate filament family orphan 2	1p36.13
IFI30	NM_006332	interferon, gamma-inducible protein 30	19p13.1
IFIH1	NM_022168	interferon induced with helicase C domain 1	2q24.2
IFIT5	NM_012420	interferon-induced protein with tetratricopeptide repeats 5	10q23.3
IGFBP3	NM_000598	insulin-like growth factor binding protein 3	7p13-p12
IGFBP6	NM_002178	insulin-like growth factor binding protein 6	12q13
IGFBP7	NM_001553	insulin-like growth factor binding protein 7	4q12
IKZF5	NM_022466	IKAROS family zinc finger 5 (Pegasus)	10q26
IL15	NM_172174	interleukin 15	4q31
IL15RA	NM_002189	interleukin 15 receptor, alpha	10p15.1
IL17D	NM_138284	interleukin 17D	13q11
IL17RA	NM_014339	interleukin 17 receptor A	22q11.1
IL1RAP	NM_134470	interleukin 1 receptor accessory protein	3q28
IL20RA	NM_014432	interleukin 20 receptor, alpha	6q23.3
IL7	NM_000880	interleukin 7	8q12-q13
IMP3	NM_018285	IMP3, U3 small nucleolar ribonucleoprotein, homolog (yeast)	15q24
IMPDH1	NM_000883	IMP (inosine monophosphate) dehydrogenase 1	7q31.3-q32
INCA1	NM_213726	inhibitor of CDK, cyclin A1 interacting protein 1	17p13.2
INPP1	NM_002194	inositol polyphosphate-1-phosphatase	2q32
INSR	NM_001079817	insulin receptor	19p13.3-p13.2
IQCB1	NM_001023570	IQ motif containing B1	3q21.1
IRF8	NM_002163	interferon regulatory factor 8	16q24.1
IRX3	NM_024336	iroquois homeobox 3	16q12.2
IRX5	NM_005853	iroquois homeobox 5	16q12.2
ISG15	NM_005101	ISG15 ubiquitin-like modifier	1p36.33
ITGA2	NM_002203	integrin, alpha 2 (CD49B, alpha 2 subunit of VLA-2 receptor)	5q11.2
ITGA3	NM_002204	integrin, alpha 3 (antigen CD49C, alpha 3 subunit of VLA-3 receptor)	17q21.33
ITGA5	NM_002205	integrin, alpha 5 (fibronectin receptor, alpha polypeptide)	12q11-q13
ITGB4	NM_000213	integrin, beta 4	17q11-qter
ITPKB	NM_002221	inositol 1,4,5-trisphosphate 3-kinase B	1q42.12
ITPR1	NM_002222	inositol 1,4,5-triphosphate receptor, type 1	3p26.1
ITPR3	NM_002224	inositol 1,4,5-triphosphate receptor, type 3	6p21.31
ITPRIPL2	NM_001034841	inositol 1,4,5-triphosphate receptor interacting protein-like 2	16p12.3
JAK1	NM_002227	Janus kinase 1	1p32.3-p31.3
JAM2	NM_021219	junctional adhesion molecule 2	21q21.2
JDP2	NM_001135048	Jun dimerization protein 2	14q24.2
JOSD2	NM_138334	Josephin domain containing 2	19q13.33
JUNB	NM_002229	jun B proto-oncogene	19p13.13
KANK1	NM_015158	KN motif and ankyrin repeat domains 1	9p24.3
KAZALD1	NM_030929	Kazal-type serine peptidase inhibitor domain 1	10q24.32
KBTBD11	NM_014867	kelch repeat and BTB (POZ) domain containing 11	8p23.3
KCNC4	NM_153763	potassium voltage-gated channel, Shaw-related subfamily, member 4	1p21
KCND2	NM_012281	potassium voltage-gated channel, Shal-related subfamily, member 2	7q31
KCND3	NM_004980	potassium voltage-gated channel, Shal-related subfamily, member 3	1p13.2
KCNK1	NM_002245	potassium channel, subfamily K, member 1	1q42-q43
KCNK2	NM_001017425	potassium channel, subfamily K, member 2	1q41
KCNK6	NM_004823	potassium channel, subfamily K, member 6	19q13.1
KCTD1	NM_001136205	potassium channel tetramerisation domain containing 1	18
KCTD12	NM_138444	potassium channel tetramerisation domain containing 12	13q21
KDR	NM_002253	kinase insert domain receptor (a type III receptor tyrosine kinase)	4q11-q12
KIAA0040	NR_015350	KIAA0040	1q24-q25
KIAA0182	NM_001134473	KIAA0182	16q24.1
KIAA0664	NM_015229	KIAA0664	17p13.3
KIAA0895	NM_015314	KIAA0895	7p14.2
KIAA1161	NM_020702	KIAA1161	9p11.2
KIAA1191	NM_020444	KIAA1191	5q35.2
KIF1C	NM_006612	kinesin family member 1C	17p13.2
KIT	NM_001093772	v-kit Hardy-Zuckerman 4 feline sarcoma viral oncogene homolog	4q11-q12
KITLG	NM_003994	KIT ligand	12q22
KLF16	NM_031918	Kruppel-like factor 16	19p13.3
KLF3	NM_016531	Kruppel-like factor 3 (basic)	4p16.1-p15.2
KLF5	NM_001730	Kruppel-like factor 5 (intestinal)	13q21.3
KLHDC1	NM_172193	kelch domain containing 1	14q21.3
KLHL22	NM_032775	kelch-like 22 (Drosophila)	22q11.21
KLHL36	NM_024731	kelch-like 36 (Drosophila)	16q24.1
KRT7	NM_005556	keratin 7	12q12-q21
L3MBTL2	NM_031488	l(3)mbt-like 2 (Drosophila)	22q13.31-q13.33
L3MBTL4	NM_173464	l(3)mbt-like 4 (Drosophila)	18p11.31-p11.23
LAMA3	NM_198129	laminin, alpha 3	18q11.2
LAMA4	NM_001105209	laminin, alpha 4	6q21
LAMB1	NM_002291	laminin, beta 1	7q22
LBX2	NM_001009812	ladybird homeobox 2	2p13.1
LCORL	NM_153686	ligand dependent nuclear receptor corepressor-like	4p15.32
LEKR1	NM_001004316	leucine, glutamate and lysine rich 1	3q25.31-q25.32
LENG1	NM_024316	leukocyte receptor cluster (LRC) member 1	19q13.4
LETM1	NM_012318	leucine zipper-EF-hand containing transmembrane protein 1	4p16.3
LETM2	NM_144652	leucine zipper-EF-hand containing transmembrane protein 2	8p12
LGALS3	NM_002306	lectin, galactoside-binding, soluble, 3	14q22.3
LGALS8	NM_201544	lectin, galactoside-binding, soluble, 8	1q43
LHFP	NM_005780	lipoma HMGIC fusion partner	13q12
LIMCH1	NM_001112718	LIM and calponin homology domains 1	4p13
LIN54	NM_001115008	lin-54 homolog (C. elegans)	4q21.22
LIN9	NM_173083	lin-9 homolog (C. elegans)	1q42
LITAF	NM_004862	lipopolysaccharide-induced TNF factor	16p13.3-p12
LMAN2	NM_006816	lectin, mannose-binding 2	5q35
LMF1	NM_022773	lipase maturation factor 1	16p13.3
LOC100130987	NR_024469	NA	NA
LOC100134368	NR_024453	NA	NA
LOC100190938	NR_024461	NA	NA
LOC220729	NR_003266	NA	NA
LOC255374	NM_203397	NA	NA
LOC283050	NR_024431	NA	NA
LOC389791	NR_024425	NA	NA
LOC57228	NM_001033873	NA	NA
LOC653147	NM_001093761	NA	NA
LOC653319	NM_001040715	NA	NA
LOC728323	NR_024437	NA	NA
LOC729920	NM_001101417	NA	NA
LOC730101	NR_024403	NA	NA
LONP1	NM_004793	lon peptidase 1, mitochondrial	19p13.2
LOX	NM_002317	lysyl oxidase	5q23.3-q31.2
LPAR1	NM_001401	lysophosphatidic acid receptor 1	9q
LPGAT1	NM_014873	lysophosphatidylglycerol acyltransferase 1	1q32.3
LPHN1	NM_001008701	latrophilin 1	19p13.2
LPPR2	NM_022737	NA	NA
LRAT	NM_004744	lecithin retinol acyltransferase (phosphatidylcholine--retinol O-acyltransferase)	4q31.3
LRCH1	NM_015116	leucine-rich repeats and calponin homology (CH) domain containing 1	13q14.11
LRP12	NM_013437	low density lipoprotein-related protein 12	8q22.2
LRP2	NM_004525	low density lipoprotein-related protein 2	2q24-q31
LRPAP1	NM_002337	low density lipoprotein receptor-related protein associated protein 1	4p16.3
LRRC1	NM_018214	leucine rich repeat containing 1	6p12.2
LRRC34	NM_153353	leucine rich repeat containing 34	3q26.2
LRRC50	NM_178452	leucine rich repeat containing 50	16q24.1
LRRC58	NM_001099678	leucine rich repeat containing 58	3q13.33
LRRC6	NM_012472	leucine rich repeat containing 6	8q24
LRRC8C	NM_032270	leucine rich repeat containing 8 family, member C	1p22.2
LRRFIP1	NM_001137550	leucine rich repeat (in FLII) interacting protein 1	2q37.3
LRRK1	NM_024652	leucine-rich repeat kinase 1	15q26.3
LRRK2	NM_198578	leucine-rich repeat kinase 2	12q12
LSMD1	NM_032356	LSM domain containing 1	17p13.1
LTBP2	NM_000428	latent transforming growth factor beta binding protein 2	14q24.3
LY75	NM_002349	lymphocyte antigen 75	2q24
LYST	NM_000081	lysosomal trafficking regulator	1q42.1-q42.2
LZTFL1	NM_020347	leucine zipper transcription factor-like 1	3p21.3
MACROD2	NM_080676	MACRO domain containing 2	20p12.1
MAFB	NM_005461	v-maf musculoaponeurotic fibrosarcoma oncogene homolog B (avian)	20q11.1-q13.1
MAGI2	NM_012301	membrane associated guanylate kinase, WW and PDZ domain containing 2	7q21
MAN1A1	NM_005907	mannosidase, alpha, class 1A, member 1	6q22
MAN2B2	NM_015274	mannosidase, alpha, class 2B, member 2	4p16.2
MANEAL	NM_001031740	mannosidase, endo-alpha-like	1p34.3
MAP1D	NM_199227	NA	NA
MAP3K1	NM_005921	mitogen-activated protein kinase kinase kinase 1	5q11.2
MAP3K6	NM_004672	mitogen-activated protein kinase kinase kinase 6	1p36.11
MAP3K8	NM_005204	mitogen-activated protein kinase kinase kinase 8	10p11.2
MAPK13	NM_002754	mitogen-activated protein kinase 13	6p21
MAPK4	NM_002747	mitogen-activated protein kinase 4	18q21.2
MAPKAPK2	NM_032960	mitogen-activated protein kinase-activated protein kinase 2	1q32
MAPKAPK3	NM_004635	mitogen-activated protein kinase-activated protein kinase 3	3p21.3
MARCH3	NM_178450	membrane-associated ring finger (C3HC4) 3	5q23.2
MARCH9	NM_138396	membrane-associated ring finger (C3HC4) 9	12q14.1
MARCKS	NM_002356	myristoylated alanine-rich protein kinase C substrate	6q21
MARK3	NM_002376	MAP/microtubule affinity-regulating kinase 3	14q32.3
MARK4	NM_031417	MAP/microtubule affinity-regulating kinase 4	19q13.2
MAST4	NM_198828	microtubule associated serine/threonine kinase family member 4	5q12.3
MATN2	NM_030583	matrilin 2	8q22.1-q22.2
MCC	NM_002387	mutated in colorectal cancers	5q21-q22
MDFI	NM_005586	MyoD family inhibitor	6p21
MDK	NM_002391	midkine (neurite growth-promoting factor 2)	11p11.2
ME3	NM_001014811	malic enzyme 3, NADP(+)-dependent, mitochondrial	11
MECR	NM_016011	mitochondrial trans-2-enoyl-CoA reductase	1pter-p22.3
MED11	NM_001001683	mediator complex subunit 11	17p13.2
MEF2C	NM_002397	myocyte enhancer factor 2C	5q14
MEGF8	NM_001410	multiple EGF-like-domains 8	19q13.2
MEIG1	NM_001080836	meiosis expressed gene 1 homolog (mouse)	10p13
MEIS1	NM_002398	Meis homeobox 1	2p14
MEPCE	NM_019606	methylphosphate capping enzyme	7q22.1
MERTK	NM_006343	c-mer proto-oncogene tyrosine kinase	2q14.1
MESDC1	NM_022566	mesoderm development candidate 1	15q13
MET	NM_000245	met proto-oncogene (hepatocyte growth factor receptor)	7q31
METTL1	NM_023033	methyltransferase like 1	12q13
MFI2	NM_005929	antigen p97 (melanoma associated) identified by monoclonal antibodies 133.2 and 96.5	3q28-q29
MFSD1	NM_022736	major facilitator superfamily domain containing 1	3q25.32
MGC42105	NM_153361	NA	NA
MGLL	NM_007283	monoglyceride lipase	3p13-q13.33
MICA	NM_000247	MHC class I polypeptide-related sequence A	6p21.3
MICAL3	NM_001122731	microtubule associated monoxygenase, calponin and LIM domain containing 3	22q11.21
MID2	NM_012216	midline 2	Xq22.1-q22.2
MLF1	NM_001130156	myeloid leukemia factor 1	3q25
MLKL	NM_152649	mixed lineage kinase domain-like	16q22.3
MLLT3	NM_004529	myeloid/lymphoid or mixed-lineage leukemia (trithorax homolog, Drosophila); translocated to, 3	9p22
MN1	NM_002430	meningioma (disrupted in balanced translocation) 1	22q12.1
MOCOS	NM_017947	molybdenum cofactor sulfurase	18q12
MOSC2	NM_017898	MOCO sulphurase C-terminal domain containing 2	1q41
MPHOSPH6	NM_005792	M-phase phosphoprotein 6	16q23.3
MRPS15	NM_031280	mitochondrial ribosomal protein S15	1p34.3
MSRB3	NM_001031679	methionine sulfoxide reductase B3	12q14.3
MT1F	NM_005949	metallothionein 1F	16q13
MT1X	NM_005952	metallothionein 1X	16q13
MTA2	NM_004739	metastasis associated 1 family, member 2	11q12-q13.1
MTSS1	NM_014751	metastasis suppressor 1	8p22
MUL1	NM_024544	mitochondrial E3 ubiquitin ligase 1	1p36.12
MX1	NM_002462	myxovirus (influenza virus) resistance 1, interferon-inducible protein p78 (mouse)	21q22.3
MXI1	NM_130439	MAX interactor 1	10q24-q25
MXRA5	NM_015419	matrix-remodelling associated 5	Xp22.33
N4BP2L1	NM_001079691	NEDD4 binding protein 2-like 1	13q13.1
NAV1	NM_020443	neuron navigator 1	1q32.3
NBPF1	NM_017940	neuroblastoma breakpoint family, member 1	1p36.13
NBPF3	NM_032264	neuroblastoma breakpoint family, member 3	1p36.12
NCAM1	NM_001076682	neural cell adhesion molecule 1	11q23-q24
NCAPD3	NM_015261	non-SMC condensin II complex, subunit D3	11q25
NCRNA00092	NR_024129	non-protein coding RNA 92	9q22.32
NDRG1	NM_001135242	N-myc downstream regulated 1	8q24
NDRG2	NM_201538	NDRG family member 2	14q11.2
NDUFA10	NM_004544	NADH dehydrogenase (ubiquinone) 1 alpha subcomplex, 10, 42kDa	2q37.3
NDUFA3	NM_004542	NADH dehydrogenase (ubiquinone) 1 alpha subcomplex, 3, 9kDa	19q13.42
NDUFV1	NM_007103	NADH dehydrogenase (ubiquinone) flavoprotein 1, 51kDa	11q13
NECAP2	NM_018090	NECAP endocytosis associated 2	1p36.13
NEGR1	NM_173808	neuronal growth regulator 1	1p31.1
NEIL1	NM_024608	nei endonuclease VIII-like 1 (E. coli)	15q33.33
NEK3	NM_002498	NIMA (never in mitosis gene a)-related kinase 3	13q14.2-q21.1
NFIA	NM_005595	nuclear factor I/A	1p31.3-p31.2
NFIB	NM_005596	nuclear factor I/B	9p24.1
NFKB2	NM_002502	nuclear factor of kappa light polypeptide gene enhancer in B-cells 2 (p49/p100)	10q24
NGDN	NM_001042635	neuroguidin, EIF4E binding protein	14q11.2
NINJ1	NM_004148	ninjurin 1	9q22
NLRC5	NM_032206	NLR family, CARD domain containing 5	16q13
NMNAT3	NM_178177	nicotinamide nucleotide adenylyltransferase 3	3q23
NMRAL1	NM_020677	NmrA-like family domain containing 1	16p13.3
NOC3L	NM_022451	nucleolar complex associated 3 homolog (S. cerevisiae)	10q23.33
NOP14	NM_003703	NOP14 nucleolar protein homolog (yeast)	4p16.3
NOTCH2	NM_024408	Notch homolog 2 (Drosophila)	1p13-p11
NOV	NM_002514	nephroblastoma overexpressed gene	8q24.12
NPAL1	NM_207330	NA	NA
NPAL2	NM_024759	NA	NA
NPAS2	NM_002518	neuronal PAS domain protein 2	2q11.2
NPAS3	NM_173159	neuronal PAS domain protein 3	14q12-q13
NPDC1	NM_015392	neural proliferation, differentiation and control, 1	9q34.3
NPNT	NM_001033047	nephronectin	4q25
NPR1	NM_000906	natriuretic peptide receptor A/guanylate cyclase A (atrionatriuretic peptide receptor A)	1q21-q22
NPY1R	NM_000909	neuropeptide Y receptor Y1	4q31.3-q32
NR1H2	NM_007121	nuclear receptor subfamily 1, group H, member 2	19q13.3
NR2F2	NM_021005	nuclear receptor subfamily 2, group F, member 2	15q26
NR3C1	NM_000176	nuclear receptor subfamily 3, group C, member 1 (glucocorticoid receptor)	5q31-q32
NR3C2	NM_000901	nuclear receptor subfamily 3, group C, member 2	4q31
NR4A1	NM_173157	nuclear receptor subfamily 4, group A, member 1	12q13
NR4A2	NM_006186	nuclear receptor subfamily 4, group A, member 2	2q22-q23
NR4A3	NM_006981	nuclear receptor subfamily 4, group A, member 3	9q22
NR6A1	NM_033334	nuclear receptor subfamily 6, group A, member 1	9q33.3
NRG2	NM_013983	neuregulin 2	5q23-q33
NRK	NM_198465	Nik related kinase	Xq22.3
NRP1	NM_001024629	neuropilin 1	10p12
NT5E	NM_002526	5'-nucleotidase, ecto (CD73)	6q14-q21
NTN4	NM_021229	netrin 4	12q22
NUDT18	NM_024815	nudix (nucleoside diphosphate linked moiety X)-type motif 18	8p21.3
NUDT4	NM_019094	nudix (nucleoside diphosphate linked moiety X)-type motif 4	12q21
NUDT4P1	NR_002212	nudix (nucleoside diphosphate linked moiety X)-type motif 4 pseudogene 1	1q12-q21
NXPH3	NM_007225	neurexophilin 3	17q
OAF	NM_178507	OAF homolog (Drosophila)	11q23.3
OAS3	NM_006187	2'-5'-oligoadenylate synthetase 3, 100kDa	12q24.2
ODC1	NM_002539	ornithine decarboxylase 1	2p25
ODF2	NM_002540	outer dense fiber of sperm tails 2	9q34
OPRS1	NM_147157	NA	NA
OSBPL3	NM_015550	oxysterol binding protein-like 3	7p15.3
OSBPL6	NM_032523	oxysterol binding protein-like 6	2q32.1
OSMR	NM_003999	oncostatin M receptor	5p13.2
OVCA2	NM_080822	ovarian tumor suppressor candidate 2	17p13.3
OXCT1	NM_000436	3-oxoacid CoA transferase 1	5p13
P2RY1	NM_002563	purinergic receptor P2Y, G-protein coupled, 1	3q25.2
P4HA2	NM_004199	prolyl 4-hydroxylase, alpha polypeptide II	5q31
PAOX	NM_207128	polyamine oxidase (exo-N4-amino)	10q26.3
PAPLN	NM_173462	papilin, proteoglycan-like sulfated glycoprotein	14q24.2
PAQR3	NM_001040202	progestin and adipoQ receptor family member III	4q21
PARD3	NM_019619	par-3 partitioning defective 3 homolog (C. elegans)	10p11.22
PARD3B	NM_152526	par-3 partitioning defective 3 homolog B (C. elegans)	2q33.3
PARP16	NM_017851	poly (ADP-ribose) polymerase family, member 16	15q22.2
PCDHAC2	NM_031883	protocadherin alpha subfamily C, 2	5q31
PCDHGC3	NM_032402	protocadherin gamma subfamily C, 3	5q31
PCGF2	NM_007144	polycomb group ring finger 2	17q12
PDE8A	NM_002605	phosphodiesterase 8A	15q25.3
PDE8B	NM_003719	phosphodiesterase 8B	5q14.1
PDIA5	NM_006810	protein disulfide isomerase family A, member 5	3q21.1
PDK4	NM_002612	pyruvate dehydrogenase kinase, isozyme 4	7q21.3-q22.1
PDLIM1	NM_020992	PDZ and LIM domain 1	10q23.1
PDLIM3	NM_014476	PDZ and LIM domain 3	4q35
PDLIM7	NM_005451	PDZ and LIM domain 7 (enigma)	5q35.3
PDZD7	NM_024895	PDZ domain containing 7	10q24.32
PDZD8	NM_173791	PDZ domain containing 8	10q26.12
PDZRN3	NM_015009	PDZ domain containing ring finger 3	3p14.1
PELI2	NM_021255	pellino homolog 2 (Drosophila)	14q21
PER3	NM_016831	period homolog 3 (Drosophila)	1p36.23
PFKFB3	NM_004566	6-phosphofructo-2-kinase/fructose-2,6-biphosphatase 3	10p15.1
PFKP	NM_002627	phosphofructokinase, platelet	10p15.3-p15.2
PFN4	NM_199346	profilin family, member 4	2p24.1
PGCP	NM_016134	NA	NA
PGM2	NM_018290	phosphoglucomutase 2	4p14-q12
PGM5	NM_021965	phosphoglucomutase 5	9q13
PHC2	NM_004427	polyhomeotic homolog 2 (Drosophila)	1p34.3
PHLDA3	NM_012396	pleckstrin homology-like domain, family A, member 3	1q31
PHPT1	NM_001135861	phosphohistidine phosphatase 1	9q34.3
PIGH	NM_004569	phosphatidylinositol glycan anchor biosynthesis, class H	14q24.1
PIGP	NM_153681	phosphatidylinositol glycan anchor biosynthesis, class P	21q22.2
PIGS	NM_033198	phosphatidylinositol glycan anchor biosynthesis, class S	17p13.2
PIK3AP1	NM_152309	phosphoinositide-3-kinase adaptor protein 1	10q24.2
PIK3IP1	NM_001135911	phosphoinositide-3-kinase interacting protein 1	22q12.2
PION	NM_017439	pigeon homolog (Drosophila)	7q11.23
PIP5K1A	NM_001135637	phosphatidylinositol-4-phosphate 5-kinase, type I, alpha	1q22-q24
PIP5K1B	NM_003558	phosphatidylinositol-4-phosphate 5-kinase, type I, beta	9q13
PITX3	NM_005029	paired-like homeodomain 3	10q24.32
PKM2	NM_182471	pyruvate kinase, muscle	15q22-qter
PKMYT1	NM_004203	protein kinase, membrane associated tyrosine/threonine 1	16p13.3
PLA2G7	NM_005084	phospholipase A2, group VII (platelet-activating factor acetylhydrolase, plasma)	6p21.2-p12
PLA2R1	NM_007366	phospholipase A2 receptor 1, 180kDa	2q23-q24
PLAU	NM_002658	plasminogen activator, urokinase	10q24
PLCG2	NM_002661	phospholipase C, gamma 2 (phosphatidylinositol-specific)	16q24.1
PLCL1	NM_001114661	phospholipase C-like 1	2q33
PLCL2	NM_015184	phospholipase C-like 2	3p25.3-p25.1
PLD1	NM_002662	phospholipase D1, phosphatidylcholine-specific	3q26
PLEKHA2	NM_021623	pleckstrin homology domain containing, family A (phosphoinositide binding specific) member 2	8p11.21
PLEKHF2	NM_024613	pleckstrin homology domain containing, family F (with FYVE domain) member 2	8q22.1
PLEKHG1	NM_001029884	pleckstrin homology domain containing, family G (with RhoGef domain) member 1	6q25.1
PLEKHH2	NM_172069	pleckstrin homology domain containing, family H (with MyTH4 domain) member 2	2p22
PLEKHH3	NM_024927	pleckstrin homology domain containing, family H (with MyTH4 domain) member 3	17q21.2
PLP2	NM_002668	proteolipid protein 2 (colonic epithelium-enriched)	Xp11.23
PM20D2	NM_001010853	peptidase M20 domain containing 2	6q16.1
PMEPA1	NM_020182	prostate transmembrane protein, androgen induced 1	20q13.31-q13.33
PMP22	NM_153321	peripheral myelin protein 22	17p12
POLE2	NM_002692	polymerase (DNA directed), epsilon 2 (p59 subunit)	14q21-q22
POLE4	NM_019896	polymerase (DNA-directed), epsilon 4 (p12 subunit)	2p12
POLR3C	NM_006468	polymerase (RNA) III (DNA directed) polypeptide C (62kD)	1q21
POLR3GL	NM_032305	polymerase (RNA) III (DNA directed) polypeptide G (32kD)-like	1q21.1
POLRMT	NM_005035	polymerase (RNA) mitochondrial (DNA directed)	19p13.3
PPARGC1B	NM_133263	peroxisome proliferator-activated receptor gamma, coactivator 1 beta	5q33.1
PPFIA3	NM_003660	protein tyrosine phosphatase, receptor type, f polypeptide (PTPRF), interacting protein (liprin), alpha 3	19
PPFIBP2	NM_003621	PTPRF interacting protein, binding protein 2 (liprin beta 2)	11p15.4
PPIC	NM_000943	peptidylprolyl isomerase C (cyclophilin C)	5q23.2
PPM1J	NM_005167	protein phosphatase 1J (PP2C domain containing)	1p13.1
PPM1L	NM_139245	protein phosphatase 1 (formerly 2C)-like	3q26.1
PPP1R13B	NM_015316	protein phosphatase 1, regulatory (inhibitor) subunit 13B	14q32.33
PPP1R13L	NM_006663	protein phosphatase 1, regulatory (inhibitor) subunit 13 like	19q13.32
PPP1R1B	NM_032192	protein phosphatase 1, regulatory (inhibitor) subunit 1B	17
PPP1R2	NM_006241	protein phosphatase 1, regulatory (inhibitor) subunit 2	3q29
PPP1R3C	NM_005398	protein phosphatase 1, regulatory (inhibitor) subunit 3C	10q23-q24
PPP1R3D	NM_006242	protein phosphatase 1, regulatory (inhibitor) subunit 3D	20q13.3
PPP1R9B	NM_032595	protein phosphatase 1, regulatory (inhibitor) subunit 9B	17q21.33
PPP2R4	NM_021131	protein phosphatase 2A activator, regulatory subunit 4	9q34
PPP3CA	NM_000944	protein phosphatase 3 (formerly 2B), catalytic subunit, alpha isoform	4q21-q24
PPP3CC	NM_005605	protein phosphatase 3 (formerly 2B), catalytic subunit, gamma isoform	8p21.3
PPT2	NM_005155	palmitoyl-protein thioesterase 2	6p21.3
PQLC1	NM_025078	PQ loop repeat containing 1	18q23
PRELID2	NM_182960	PRELI domain containing 2	5q32
PRG-3	NM_207299	NA	NA
PRICKLE1	NM_153026	prickle homolog 1 (Drosophila)	12p11-q12
PRICKLE4	NM_013397	prickle homolog 4 (Drosophila)	6p21.31
PRIMA1	NM_178013	proline rich membrane anchor 1	14q32.13
PRKCE	NM_005400	protein kinase C, epsilon	2p21
PRKCH	NM_006255	protein kinase C, eta	14q23.1
PRPS2	NM_001039091	phosphoribosyl pyrophosphate synthetase 2	Xpter-q21
PRR14	NM_024031	proline rich 14	16p11.2
PRR16	NM_016644	proline rich 16	5q23.1
PRSS23	NM_007173	protease, serine, 23	11q14.1
PRTG	NM_173814	protogenin homolog (Gallus gallus)	15q21.3
PSEN2	NM_000447	presenilin 2 (Alzheimer disease 4)	1q31-q42
PSMB3	NM_002795	proteasome (prosome, macropain) subunit, beta type, 3	17q12
PSMB6	NM_002798	proteasome (prosome, macropain) subunit, beta type, 6	17p13
PSMB8	NM_148919	proteasome (prosome, macropain) subunit, beta type, 8 (large multifunctional peptidase 7)	6p21.3
PSMB9	NM_002800	proteasome (prosome, macropain) subunit, beta type, 9 (large multifunctional peptidase 2)	6p21.3
PSMC1	NM_002802	proteasome (prosome, macropain) 26S subunit, ATPase, 1	14q32.11
PSMD1	NM_002807	proteasome (prosome, macropain) 26S subunit, non-ATPase, 1	2q37.1
PSTPIP2	NM_024430	proline-serine-threonine phosphatase interacting protein 2	18q12
PTCH1	NM_001083604	patched homolog 1 (Drosophila)	9q22.1-q31
PTCH2	NM_003738	patched homolog 2 (Drosophila)	1p34.1
PTGER3	NM_198715	prostaglandin E receptor 3 (subtype EP3)	1p31.2
PTGER4	NM_000958	prostaglandin E receptor 4 (subtype EP4)	5p13.1
PTGES2	NM_198940	prostaglandin E synthase 2	9q34.12
PTGFR	NM_001039585	prostaglandin F receptor (FP)	1p31.1
PTPN18	NM_014369	protein tyrosine phosphatase, non-receptor type 18 (brain-derived)	2q21
PURA	NM_005859	purine-rich element binding protein A	5q31
PVR	NM_006505	poliovirus receptor	19q13.2
PWWP2B	NM_001098637	PWWP domain containing 2B	10q26.3
PXK	NM_017771	PX domain containing serine/threonine kinase	3p21.2
PYCARD	NM_145182	PYD and CARD domain containing	16p11.2
PYGO1	NM_015617	pygopus homolog 1 (Drosophila)	15q21.1
QPCT	NM_012413	glutaminyl-peptide cyclotransferase	2p22
QSOX1	NM_002826	quiescin Q6 sulfhydryl oxidase 1	1q24
RAB11FIP3	NM_014700	RAB11 family interacting protein 3 (class II)	16p13.3
RAB20	NM_017817	RAB20, member RAS oncogene family	13q34
RAB31	NM_006868	RAB31, member RAS oncogene family	18p11.3
RAB40C	NM_021168	RAB40C, member RAS oncogene family	16p13.3
RAB6B	NM_016577	RAB6B, member RAS oncogene family	3q22.1
RAB7L1	NM_003929	RAB7, member RAS oncogene family-like 1	1q32
RALB	NM_002881	v-ral simian leukemia viral oncogene homolog B (ras related; GTP binding protein)	2q14.2
RAMP2	NM_005854	receptor (G protein-coupled) activity modifying protein 2	17q12-q21.1
RARRES1	NM_206963	retinoic acid receptor responder (tazarotene induced) 1	3q25.32
RASD1	NM_016084	RAS, dexamethasone-induced 1	17p11.2
RASD2	NM_014310	RASD family, member 2	22q13.1
RASGEF1B	NM_152545	RasGEF domain family, member 1B	4
RASGRP1	NM_005739	RAS guanyl releasing protein 1 (calcium and DAG-regulated)	15q15
RBM28	NM_018077	RNA binding motif protein 28	7q32.2
RBP7	NM_052960	retinol binding protein 7, cellular	1p36.22
RCC2	NM_001136204	regulator of chromosome condensation 2	1p36.13
RDH10	NM_172037	retinol dehydrogenase 10 (all-trans)	8q13.2
REEP4	NM_025232	receptor accessory protein 4	8p21.3
RELL1	NM_001085399	RELT-like 1	4p14
REV3L	NM_002912	REV3-like, catalytic subunit of DNA polymerase zeta (yeast)	6q22
RFC1	NM_002913	replication factor C (activator 1) 1, 145kDa	4p14-p13
RGMB	NM_173670	RGM domain family, member B	5q21.1
RGS16	NM_002928	regulator of G-protein signaling 16	1q25-q31
RGS19	NM_005873	regulator of G-protein signaling 19	20q13.33
RGS9BP	NM_207391	regulator of G protein signaling 9 binding protein	19q13.11
RHOB	NM_004040	ras homolog gene family, member B	2p24
RHOBTB1	NM_014836	Rho-related BTB domain containing 1	10q22.1
RHOBTB3	NM_014899	Rho-related BTB domain containing 3	5q15
RHOD	NM_014578	ras homolog gene family, member D	11q14.3
RHOU	NM_021205	ras homolog gene family, member U	1q42.11-q42.3
RILPL2	NM_145058	Rab interacting lysosomal protein-like 2	12q24.31
RIN3	NM_024832	Ras and Rab interactor 3	14q32.13
RING1	NM_002931	ring finger protein 1	6p21.3
RIOK2	NM_018343	RIO kinase 2 (yeast)	5q14
RNF115	NM_014455	ring finger protein 115	1q12
RNF123	NM_022064	ring finger protein 123	3p24.3
RNF125	NM_017831	ring finger protein 125	18q12.1
RNF126	NM_194460	ring finger protein 126	19p13.3
RNF130	NM_018434	ring finger protein 130	5q35.3
RNF150	NM_020724	ring finger protein 150	4q31.1
RNF152	NM_173557	ring finger protein 152	18q21.33
RNF180	NM_178532	ring finger protein 180	5q12.3
RNF207	NM_207396	ring finger protein 207	1p36.31
RNF219	NM_024546	ring finger protein 219	13q31.1
RNF26	NM_032015	ring finger protein 26	11q23
RNF32	NM_030936	ring finger protein 32	7q36
RNFT1	NM_016125	ring finger protein, transmembrane 1	17q23.2
RPL26L1	NM_016093	ribosomal protein L26-like 1	5q35.2
RPL7	NM_000971	ribosomal protein L7	8q13.3
RRAGD	NM_021244	Ras-related GTP binding D	6q15-q16
RREB1	NM_001003699	ras responsive element binding protein 1	6p25
RRP9	NM_004704	ribosomal RNA processing 9, small subunit (SSU) processome component, homolog (yeast)	3p21.31
RSHL3	NM_001010892	NA	NA
RUNDC3B	NM_001134405	RUN domain containing 3B	7q21.12
RUNX2	NM_004348	runt-related transcription factor 2	6p21
RXRB	NM_021976	retinoid X receptor, beta	6p21.3
RYBP	NM_012234	RING1 and YY1 binding protein	3p14.2
S100A6	NM_014624	S100 calcium binding protein A6	1q21
SAMD12	NM_001101676	sterile alpha motif domain containing 12	8q24.12
SAMD4A	NM_015589	sterile alpha motif domain containing 4A	14q22.2
SBF1	NM_002972	SET binding factor 1	22q13.33
SCAND2	NR_003654	SCAN domain containing 2 pseudogene	15q25-q26
SCARA3	NM_182826	scavenger receptor class A, member 3	8p21
SCCPDH	NM_016002	saccharopine dehydrogenase (putative)	1q44
SCD5	NM_001037582	stearoyl-CoA desaturase 5	4q21.3
SCML2	NM_006089	sex comb on midleg-like 2 (Drosophila)	Xp22
SCO2	NM_005138	SCO cytochrome oxidase deficient homolog 2 (yeast)	22q13.33
SCP2	NM_001007098	sterol carrier protein 2	1p32
SEC14L1	NM_001039573	SEC14-like 1 (S. cerevisiae)	17q25.2
SEC14L2	NM_033382	SEC14-like 2 (S. cerevisiae)	22q12.1
SELK	NM_021237	NA	NA
SEMA3C	NM_006379	sema domain, immunoglobulin domain (Ig), short basic domain, secreted, (semaphorin) 3C	7q21-q31
SEMA6C	NM_030913	sema domain, transmembrane domain (TM), and cytoplasmic domain, (semaphorin) 6C	1q21.2
SEMA7A	NM_003612	semaphorin 7A, GPI membrane anchor (John Milton Hagen blood group)	15q22.3-q23
SEPT11	NM_018243	septin 11	4q21
SEPT8	NM_015146	septin 8	5q31
SERHL2	NM_014509	serine hydrolase-like 2	22q13
SERP2	NM_001010897	stress-associated endoplasmic reticulum protein family member 2	13q14.11
SERPINB6	NM_004568	serpin peptidase inhibitor, clade B (ovalbumin), member 6	6p25
SERPINB8	NM_198833	serpin peptidase inhibitor, clade B (ovalbumin), member 8	18q21.3
SERTAD4	NM_019605	SERTA domain containing 4	1q32.1-q41
SETBP1	NM_001130110	SET binding protein 1	18q21.1
SETD7	NM_030648	SET domain containing (lysine methyltransferase) 7	4q31.1
SETD8	NM_020382	SET domain containing (lysine methyltransferase) 8	12q24.31
SFMBT2	NM_001029880	Scm-like with four mbt domains 2	10p15.1
SFPQ	NM_005066	splicing factor proline/glutamine-rich (polypyrimidine tract binding protein associated)	1p34.3
SFXN3	NM_030971	sideroflexin 3	10q24.32
SGEF	NM_015595	NA	NA
SGK1	NM_005627	serum/glucocorticoid regulated kinase 1	6q23
SGK196	NM_032237	NA	NA
SGK3	NM_001033578	serum/glucocorticoid regulated kinase family, member 3	8q12
SGPP1	NM_030791	sphingosine-1-phosphate phosphatase 1	14q23.1
SH2D4A	NM_022071	SH2 domain containing 4A	8p21
SH2D5	NM_001103160	SH2 domain containing 5	1p36.12
SH3BP5	NM_004844	SH3-domain binding protein 5 (BTK-associated)	3p24.3
SH3PXD2A	NM_014631	SH3 and PX domains 2A	10q25.1
SHB	NM_003028	Src homology 2 domain containing adaptor protein B	9
SHQ1	NM_018130	SHQ1 homolog (S. cerevisiae)	3p13
SIAE	NM_170601	sialic acid acetylesterase	11q24
SIAH2	NM_005067	seven in absentia homolog 2 (Drosophila)	3q25
SIRPA	NM_001040022	signal-regulatory protein alpha	20p13
SLC10A7	NM_001029998	solute carrier family 10 (sodium/bile acid cotransporter family), member 7	4q31.2
SLC12A2	NM_001046	solute carrier family 12 (sodium/potassium/chloride transporters), member 2	5q23.3
SLC16A10	NM_018593	solute carrier family 16, member 10 (aromatic amino acid transporter)	6q21-q22
SLC16A13	NM_201566	solute carrier family 16, member 13 (monocarboxylic acid transporter 13)	17p13.1
SLC16A9	NM_194298	solute carrier family 16, member 9 (monocarboxylic acid transporter 9)	10q21.3
SLC1A1	NM_004170	solute carrier family 1 (neuronal/epithelial high affinity glutamate transporter, system Xag), member 1	9p24
SLC1A4	NM_001135581	solute carrier family 1 (glutamate/neutral amino acid transporter), member 4	2p15-p13
SLC22A17	NM_020372	solute carrier family 22, member 17	14q11.2
SLC22A4	NM_003059	solute carrier family 22 (organic cation/ergothioneine transporter), member 4	5q23.3
SLC22A5	NM_003060	solute carrier family 22 (organic cation/carnitine transporter), member 5	5q23.3
SLC24A3	NM_020689	solute carrier family 24 (sodium/potassium/calcium exchanger), member 3	20p13
SLC25A39	NM_016016	solute carrier family 25, member 39	17q12
SLC2A13	NM_052885	solute carrier family 2 (facilitated glucose transporter), member 13	12q12
SLC30A4	NM_013309	solute carrier family 30 (zinc transporter), member 4	15q21.1
SLC31A2	NM_001860	solute carrier family 31 (copper transporters), member 2	9q31-q32
SLC35C1	NM_018389	solute carrier family 35, member C1	11p11.2
SLC35F2	NM_017515	solute carrier family 35, member F2	11q23.1
SLC37A2	NM_198277	solute carrier family 37 (glycerol-3-phosphate transporter), member 2	11q24.2
SLC38A3	NM_006841	solute carrier family 38, member 3	3p21.3
SLC39A7	NM_001077516	solute carrier family 39 (zinc transporter), member 7	6p21.3
SLC39A8	NM_001135147	solute carrier family 39 (zinc transporter), member 8	4q22-q24
SLC43A1	NM_003627	solute carrier family 43, member 1	11q12.1
SLC43A2	NM_152346	solute carrier family 43, member 2	17p13.3
SLC43A3	NM_014096	solute carrier family 43, member 3	11q11
SLC46A3	NM_181785	solute carrier family 46, member 3	13q12.3
SLC48A1	NM_017842	solute carrier family 48 (heme transporter), member 1	12q13.11
SLC4A4	NM_001098484	solute carrier family 4, sodium bicarbonate cotransporter, member 4	4q21
SLC6A20	NM_020208	solute carrier family 6 (proline IMINO transporter), member 20	3p21.6
SLC7A6	NM_001076785	solute carrier family 7 (cationic amino acid transporter, y+ system), member 6	16q22.1
SLCO2A1	NM_005630	solute carrier organic anion transporter family, member 2A1	3q21
SLCO4C1	NM_180991	solute carrier organic anion transporter family, member 4C1	5q21
SLCO5A1	NM_030958	solute carrier organic anion transporter family, member 5A1	8q13.1
SLFN11	NM_001104590	schlafen family member 11	17q12
SLFN12	NM_018042	schlafen family member 12	17q12
SMAD3	NM_005902	SMAD family member 3	15q21-q22
SMAD6	NM_005585	SMAD family member 6	15q21-q22
SMAD7	NM_005904	SMAD family member 7	18q21.1
SMARCA2	NM_139045	SWI/SNF related, matrix associated, actin dependent regulator of chromatin, subfamily a, member 2	9p24.3
SMARCD1	NM_139071	SWI/SNF related, matrix associated, actin dependent regulator of chromatin, subfamily d, member 1	12q13-q14
SMCHD1	NM_015295	structural maintenance of chromosomes flexible hinge domain containing 1	18p11.32
SMCR7L	NM_019008	Smith-Magenis syndrome chromosome region, candidate 7-like	22q13.1
SMO	NM_005631	smoothened homolog (Drosophila)	7q32.1
SMOX	NM_175842	spermine oxidase	20p13
SMYD2	NM_020197	SET and MYND domain containing 2	1q32.3
SNAP91	NM_014841	synaptosomal-associated protein, 91kDa homolog (mouse)	6q15
SNAPC2	NM_003083	small nuclear RNA activating complex, polypeptide 2, 45kDa	19p13
SNED1	NM_001080437	sushi, nidogen and EGF-like domains 1	2q37.3
SNTB1	NM_021021	syntrophin, beta 1 (dystrophin-associated protein A1, 59kDa, basic component 1)	8q23-q24
SNX10	NM_013322	sorting nexin 10	7p15.2
SNX18	NM_052870	sorting nexin 18	5q11.2
SNX24	NM_014035	sorting nexin 24	5q23.2
SOAT1	NM_003101	sterol O-acyltransferase 1	1q25
SOX4	NM_003107	SRY (sex determining region Y)-box 4	6p22.3
SPA17	NM_017425	sperm autoantigenic protein 17	11q24.2
SPAG4	NM_003116	sperm associated antigen 4	20q11.2
SPATA18	NM_145263	spermatogenesis associated 18 homolog (rat)	4q11
SPATA2L	NM_152339	spermatogenesis associated 2-like	16q24.3
SPEF2	NM_144722	sperm flagellar 2	5p13.2
SPHK1	NM_021972	sphingosine kinase 1	17q25.2
SPIRE1	NM_020148	spire homolog 1 (Drosophila)	18p11.21
SPON1	NM_006108	spondin 1, extracellular matrix protein	11p15.2
SPR	NM_003124	sepiapterin reductase (7,8-dihydrobiopterin:NADP+ oxidoreductase)	2p14-p12
SPRY2	NM_005842	sprouty homolog 2 (Drosophila)	13q31.1
SPSB1	NM_025106	splA/ryanodine receptor domain and SOCS box containing 1	1p36.22
SQRDL	NM_021199	sulfide quinone reductase-like (yeast)	15q15
SQSTM1	NM_003900	sequestosome 1	5q35
SRCAP	NM_006662	Snf2-related CREBBP activator protein	16p11.2
SRrp35	NM_080743	NA	NA
SSH3	NM_017857	slingshot homolog 3 (Drosophila)	11q13
SSSCA1	NM_006396	Sjogren syndrome/scleroderma autoantigen 1	11q13.1
ST3GAL1	NM_003033	ST3 beta-galactoside alpha-2,3-sialyltransferase 1	8q24.22
ST3GAL5	NM_003896	ST3 beta-galactoside alpha-2,3-sialyltransferase 5	2p11.2
ST8SIA1	NM_003034	ST8 alpha-N-acetyl-neuraminide alpha-2,8-sialyltransferase 1	12p12.1-p11.2
STAC	NM_003149	SH3 and cysteine rich domain	3p22.3
STAC2	NM_198993	SH3 and cysteine rich domain 2	17q21.2
STAM2	NM_005843	signal transducing adaptor molecule (SH3 domain and ITAM motif) 2	2q23.3
STAT1	NM_007315	signal transducer and activator of transcription 1, 91kDa	2q32.2-q32.3
STBD1	NM_003943	starch binding domain 1	4q21.1
STEAP1	NM_012449	six transmembrane epithelial antigen of the prostate 1	7q21
STIM1	NM_003156	stromal interaction molecule 1	11p15.5
STK4	NM_006282	serine/threonine kinase 4	20q11.2-q13.2
STOML1	NM_004809	stomatin (EPB72)-like 1	15q24-q25
STOX2	NM_020225	storkhead box 2	4q35.1
STX11	NM_003764	syntaxin 11	6q24.1
STX16	NM_001001433	syntaxin 16	20q13.32
SUDS3	NM_022491	suppressor of defective silencing 3 homolog (S. cerevisiae)	12q24.23
SULF2	NM_198596	sulfatase 2	20q13.12-q13.13
SUMO3	NM_006936	SMT3 suppressor of mif two 3 homolog 3 (S. cerevisiae)	21q22.3
SUSD1	NM_022486	sushi domain containing 1	9q31.3-q33.1
SUSD4	NM_017982	sushi domain containing 4	1q41
SYNJ2	NM_003898	synaptojanin 2	6q25.3
SYT17	NM_016524	synaptotagmin XVII	16p12.3
SYTL4	NM_080737	synaptotagmin-like 4	Xq21.33
TAF8	NM_138572	TAF8 RNA polymerase II, TATA box binding protein (TBP)-associated factor, 43kDa	6p21.1
TAGLN2	NM_003564	transgelin 2	1q21-q25
TANC1	NM_033394	tetratricopeptide repeat, ankyrin repeat and coiled-coil containing 1	2q24.2
TAOK2	NM_004783	TAO kinase 2	16p11.2
TAOK3	NM_016281	TAO kinase 3	12q
TARBP1	NM_005646	TAR (HIV-1) RNA binding protein 1	1q42.2
TBC1D1	NM_015173	TBC1 (tre-2/USP6, BUB2, cdc16) domain family, member 1	4p14
TBC1D14	NM_001113361	TBC1 domain family, member 14	4p16.1
TBC1D15	NM_022771	TBC1 domain family, member 15	12q15
TBC1D9	NM_015130	TBC1 domain family, member 9 (with GRAM domain)	4q31.1
TBX3	NM_005996	T-box 3	12q24.1
TCEA3	NM_003196	transcription elongation factor A (SII), 3	1p36.11
TCHP	NM_032300	trichoplein, keratin filament binding	12q24.11
TEAD1	NM_021961	TEA domain family member 1 (SV40 transcriptional enhancer factor)	11p15.4
TEAD4	NM_003213	TEA domain family member 4	12p13.3-p13.2
TET2	NM_017628	tet oncogene family member 2	4q24
TEX261	NM_144582	testis expressed 261	2p13.2
TEX264	NM_015926	testis expressed 264	3p21
TFCP2L1	NM_014553	transcription factor CP2-like 1	2q14
TFEB	NM_007162	transcription factor EB	6p21
TGDS	NM_014305	TDP-glucose 4,6-dehydratase	13q32.1
TGFA	NM_001099691	transforming growth factor, alpha	2p13
TGFB1	NM_000660	transforming growth factor, beta 1	19q13.1
TGFB1I1	NM_001042454	transforming growth factor beta 1 induced transcript 1	16p11
TGFB2	NM_003238	transforming growth factor, beta 2	1q41
TGFB3	NM_003239	transforming growth factor, beta 3	14q24
TGFBR3	NM_003243	transforming growth factor, beta receptor III	1p33-p32
THRA	NM_199334	thyroid hormone receptor, alpha (erythroblastic leukemia viral (v-erb-a) oncogene homolog, avian)	17q21.1
TICAM1	NM_182919	toll-like receptor adaptor molecule 1	19p13.3
TJP1	NM_175610	tight junction protein 1 (zona occludens 1)	15q13
TK2	NM_004614	thymidine kinase 2, mitochondrial	16q22-q23.1
TLE2	NM_003260	transducin-like enhancer of split 2 (E(sp1) homolog, Drosophila)	19p13.3
TLR2	NM_003264	toll-like receptor 2	4q32
TMEM117	NM_032256	transmembrane protein 117	12q12
TMEM123	NM_052932	transmembrane protein 123	11q22.1
TMEM146	NM_152784	transmembrane protein 146	19p13.3
TMEM154	NM_152680	transmembrane protein 154	4q31.3
TMEM170B	NM_001100829	transmembrane protein 170B	6p24.1
TMEM171	NM_173490	transmembrane protein 171	5q13.2
TMEM22	NM_001097599	transmembrane protein 22	3q22.3
TMEM51	NM_001136218	transmembrane protein 51	1p36.21
TMEM62	NM_024956	transmembrane protein 62	15q15.2
TMEM63A	NM_014698	transmembrane protein 63A	1q42.12
TMEM65	NM_194291	transmembrane protein 65	8q24.13
TMOD2	NM_014548	tropomodulin 2 (neuronal)	15q21.2
TMSB10	NM_021103	thymosin beta 10	2p11.2
TNFAIP3	NM_006290	tumor necrosis factor, alpha-induced protein 3	6q23-q25
TNFAIP8L1	NM_152362	tumor necrosis factor, alpha-induced protein 8-like 1	19p13.3
TNFRSF10A	NM_003844	tumor necrosis factor receptor superfamily, member 10a	8p21
TNFRSF11B	NM_002546	tumor necrosis factor receptor superfamily, member 11b	8q24
TNIK	NM_015028	TRAF2 and NCK interacting kinase	3q26.31
TNK1	NM_003985	tyrosine kinase, non-receptor, 1	17p13.1
TNRC18	NM_001080495	trinucleotide repeat containing 18	7p22.1
TOMM34	NM_006809	translocase of outer mitochondrial membrane 34	20q12-q13.1
TOMM5	NM_001001790	translocase of outer mitochondrial membrane 5 homolog (yeast)	9p13.2
TOMM6	NM_001134493	translocase of outer mitochondrial membrane 6 homolog (yeast)	6p21.31
TOP1	NM_003286	topoisomerase (DNA) I	20q12-q13.1
TOP3B	NM_003935	topoisomerase (DNA) III beta	22q11.22
TPRKB	NM_016058	TP53RK binding protein	2p24.3-p24.1
TRADD	NM_003789	TNFRSF1A-associated via death domain	16q22
TRAPPC1	NM_021210	trafficking protein particle complex 1	17p13.1
TRAPPC3	NM_014408	trafficking protein particle complex 3	1p34.2
TRIM2	NM_001130067	tripartite motif-containing 2	4q31.3
TRIM25	NM_005082	tripartite motif-containing 25	17q23.1
TRIM44	NM_017583	tripartite motif-containing 44	11p13
TRIM47	NM_033452	tripartite motif-containing 47	17q25
TRPC6	NM_004621	transient receptor potential cation channel, subfamily C, member 6	11q22.1
TRPM4	NM_017636	transient receptor potential cation channel, subfamily M, member 4	19q13.3
TSHZ2	NM_173485	teashirt zinc finger homeobox 2	20q13.2
TSPAN5	NM_005723	tetraspanin 5	4q22.3
TSPO	NM_007311	translocator protein (18kDa)	22q13.3
TSPYL5	NM_033512	TSPY-like 5	8q22.1
TTC22	NM_001114108	tetratricopeptide repeat domain 22	1p32.3
TTC38	NM_017931	tetratricopeptide repeat domain 38	22q13
TTLL7	NM_024686	tubulin tyrosine ligase-like family, member 7	1p31.1
TTLL9	NM_001008409	tubulin tyrosine ligase-like family, member 9	20q11
TTPA	NM_000370	tocopherol (alpha) transfer protein	8q12.3
TUBB2B	NM_178012	tubulin, beta 2B	6p25.2
TUBB6	NM_032525	tubulin, beta 6	18p11.21
TWF2	NM_007284	twinfilin, actin-binding protein, homolog 2 (Drosophila)	3p21.1
TXN2	NM_012473	thioredoxin 2	22q13.1
UBASH3B	NM_032873	ubiquitin associated and SH3 domain containing, B	11q24.1
UBE2D4	NM_015983	ubiquitin-conjugating enzyme E2D 4 (putative)	7p13
UBE2M	NM_003969	ubiquitin-conjugating enzyme E2M (UBC12 homolog, yeast)	19q13.43
UBE2Q2	NM_173469	ubiquitin-conjugating enzyme E2Q family member 2	15q24.2
UBTD1	NM_024954	ubiquitin domain containing 1	10q24.2
ULBP3	NM_024518	UL16 binding protein 3	6q25
ULK2	NM_014683	unc-51-like kinase 2 (C. elegans)	17p11.2
UNC5C	NM_003728	unc-5 homolog C (C. elegans)	4q21-q23
UPF1	NM_002911	UPF1 regulator of nonsense transcripts homolog (yeast)	19p13.2-p13.11
URB1	NM_014825	URB1 ribosome biogenesis 1 homolog (S. cerevisiae)	21q22.11
URM1	NM_001135947	ubiquitin related modifier 1 homolog (S. cerevisiae)	9q34.13
USF1	NM_207005	upstream transcription factor 1	1q22-q23
USP3	NM_006537	ubiquitin specific peptidase 3	15q22.3
USP43	NM_153210	ubiquitin specific peptidase 43	17p12
VAC14	NM_018052	Vac14 homolog (S. cerevisiae)	16q22.1
VDR	NM_000376	vitamin D (1,25- dihydroxyvitamin D3) receptor	12q12-q14
VIM	NM_003380	vimentin	10p13
VLDLR	NM_001018056	very low density lipoprotein receptor	9p24
VPS13C	NM_017684	vacuolar protein sorting 13 homolog C (S. cerevisiae)	15q21.3
VPS16	NM_022575	vacuolar protein sorting 16 homolog (S. cerevisiae)	20p13
VPS26B	NM_052875	vacuolar protein sorting 26 homolog B (S. pombe)	11q25
WDR21A	NM_015604	NA	NA
WDR73	NM_032856	WD repeat domain 73	15q25.2
WDR8	NM_017818	WD repeat domain 8	1p36.3
WDR86	NM_198285	WD repeat domain 86	7q36.1
WIBG	NM_032345	within bgcn homolog (Drosophila)	12q13.2
WNK2	NM_006648	WNK lysine deficient protein kinase 2	9q22.3
WNT5A	NM_003392	wingless-type MMTV integration site family, member 5A	3p21-p14
WWOX	NM_016373	WW domain containing oxidoreductase	16q23.3-q24.1
WWTR1	NM_015472	WW domain containing transcription regulator 1	3q23-q24
XAB2	NM_020196	XPA binding protein 2	19p13.3
XPNPEP1	NM_020383	X-prolyl aminopeptidase (aminopeptidase P) 1, soluble	10q25.3
XRCC6BP1	NM_033276	XRCC6 binding protein 1	12q14.1
XYLT1	NM_022166	xylosyltransferase I	16p12
XYLT2	NM_022167	xylosyltransferase II	17q21.33
YAF2	NM_005748	YY1 associated factor 2	12q12
YIF1A	NM_020470	Yip1 interacting factor homolog A (S. cerevisiae)	11q13
YWHAQ	NM_006826	tyrosine 3-monooxygenase/tryptophan 5-monooxygenase activation protein, theta polypeptide	2p25.2-p25.1
ZADH2	NM_175907	zinc binding alcohol dehydrogenase domain containing 2	18q22.3
ZBTB10	NM_023929	zinc finger and BTB domain containing 10	8q13-q21.1
ZBTB16	NM_001018011	zinc finger and BTB domain containing 16	11q23
ZBTB7A	NM_015898	zinc finger and BTB domain containing 7A	19p13.3
ZC3H12A	NM_025079	zinc finger CCCH-type containing 12A	1p34.3
ZC3H12C	NM_033390	zinc finger CCCH-type containing 12C	11q22.3
ZC3HAV1	NM_024625	zinc finger CCCH-type, antiviral 1	7q34
ZCCHC3	NM_033089	zinc finger, CCHC domain containing 3	20p13-p12.2
ZCWPW1	NM_017984	zinc finger, CW type with PWWP domain 1	7q22.1
ZDBF2	NM_020923	zinc finger, DBF-type containing 2	2q33.3
ZDHHC14	NM_024630	zinc finger, DHHC-type containing 14	6q25.3
ZFHX3	NM_006885	zinc finger homeobox 3	16q22.3
ZFP3	NM_153018	zinc finger protein 3 homolog (mouse)	17p13.2
ZFP37	NM_003408	zinc finger protein 37 homolog (mouse)	9q32
ZFP41	NM_173832	zinc finger protein 41 homolog (mouse)	8q24.3
ZFYVE27	NM_001002262	zinc finger, FYVE domain containing 27	10q24.2
ZHX1	NM_007222	zinc fingers and homeoboxes 1	8q24.13
ZHX2	NM_014943	zinc fingers and homeoboxes 2	8q24.13
ZMYND11	NM_212479	zinc finger, MYND domain containing 11	10p14
ZMYND15	NM_001136046	zinc finger, MYND-type containing 15	17p13.3
ZNF132	NM_003433	zinc finger protein 132	19q13.4
ZNF141	NM_003441	zinc finger protein 141	4p16.3
ZNF193	NM_006299	zinc finger protein 193	6p21
ZNF2	NM_001017396	zinc finger protein 2	2q11.2
ZNF22	NM_006963	zinc finger protein 22 (KOX 15)	10q11
ZNF229	NM_014518	zinc finger protein 229	19q13.2
ZNF250	NM_021061	zinc finger protein 250	8q24.3
ZNF259	NM_003904	zinc finger protein 259	11q23.3
ZNF276	NM_152287	zinc finger protein 276	16q24.3
ZNF284	NM_001037813	zinc finger protein 284	19q13.32
ZNF295	NM_020727	zinc finger protein 295	21q22.3
ZNF318	NM_014345	zinc finger protein 318	6pter-p12.1
ZNF32	NM_001005368	zinc finger protein 32	10q22-q25
ZNF324B	NM_207395	zinc finger protein 324B	19q13.43
ZNF343	NM_024325	zinc finger protein 343	20p13
ZNF382	NM_032825	zinc finger protein 382	19q13.13
ZNF415	NM_018355	zinc finger protein 415	19q13.41
ZNF436	NM_030634	zinc finger protein 436	1p36
ZNF440	NM_152357	zinc finger protein 440	19p13.13
ZNF441	NM_152355	zinc finger protein 441	19p13.13
ZNF460	NM_006635	zinc finger protein 460	19q13.4
ZNF467	NM_207336	zinc finger protein 467	7q36.1
ZNF503	NM_032772	zinc finger protein 503	10q22.3
ZNF514	NM_032788	zinc finger protein 514	2q11.2
ZNF521	NM_015461	zinc finger protein 521	18q11.2
ZNF543	NM_213598	zinc finger protein 543	19q13.43
ZNF555	NM_152791	zinc finger protein 555	19
ZNF563	NM_145276	zinc finger protein 563	19
ZNF595	NM_182524	zinc finger protein 595	4p16.3
ZNF669	NM_024804	zinc finger protein 669	1q44
ZNF7	NM_003416	zinc finger protein 7	8q24
ZNF702P	NR_003578	zinc finger protein 702 pseudogene	19q13.41
ZNF703	NM_025069	zinc finger protein 703	8p12
ZNF718	NM_001039127	zinc finger protein 718	4p16.3
ZNF740	NM_001004304	zinc finger protein 740	12q13.13
ZNF763	NM_001012753	zinc finger protein 763	19p13.2
ZNF777	NM_015694	zinc finger protein 777	7q36.1
ZNF792	NM_175872	zinc finger protein 792	19q13.11
ZNF800	NM_176814	zinc finger protein 800	7q31.33
ZNF823	NM_001080493	zinc finger protein 823	19p13.2
ZNF839	NM_018335	zinc finger protein 839	14q32.32
ZRANB2	NM_203350	zinc finger, RAN-binding domain containing 2	1p31
ZSCAN2	NM_017894	zinc finger and SCAN domain containing 2	15q25.2

## Sheet: 2.Biv-K4-Biv
Gene symbol	RefSeq ID	Approved Name	Chromosome location
ABCG4	NM_022169	ATP-binding cassette, sub-family G (WHITE), member 4	11q23
ACCN2	NM_020039	amiloride-sensitive cation channel 2, neuronal	12q12
ADAM19	NM_033274	ADAM metallopeptidase domain 19 (meltrin beta)	5q33.3
ADAMTS5	NM_007038	ADAM metallopeptidase with thrombospondin type 1 motif, 5	21q21.3
ADAMTS8	NM_007037	ADAM metallopeptidase with thrombospondin type 1 motif, 8	11q25
ADCY5	NM_183357	adenylate cyclase 5	3q13.2-q21
ADM	NM_001124	adrenomedullin	11
AFAP1L1	NM_152406	actin filament associated protein 1-like 1	5q33.1
ARHGAP20	NM_020809	Rho GTPase activating protein 20	11q23.2
ARHGEF7	NM_001113511	Rho guanine nucleotide exchange factor (GEF) 7	13q33.3
ASTN1	NM_207108	astrotactin 1	1q25.2
B3GAT2	NM_080742	beta-1,3-glucuronyltransferase 2 (glucuronosyltransferase S)	6q12
B4GALNT3	NM_173593	beta-1,4-N-acetyl-galactosaminyl transferase 3	12p13.33
BAI3	NM_001704	brain-specific angiogenesis inhibitor 3	6q12
BEND6	NM_152731	BEN domain containing 6	6p12.1
BVES	NM_147147	blood vessel epicardial substance	6q21
C14orf132	NR_023938	chromosome 14 open reading frame 132	14
C17orf100	NM_001105520	chromosome 17 open reading frame 100	17p13.2
C1orf96	NM_145257	chromosome 1 open reading frame 96	1q42.13
C7orf23	NM_024315	chromosome 7 open reading frame 23	7
CACNB4	NM_000726	calcium channel, voltage-dependent, beta 4 subunit	2q22-q23
CAMK4	NM_001744	calcium/calmodulin-dependent protein kinase IV	5q21-q23
CDH2	NM_001792	cadherin 2, type 1, N-cadherin (neuronal)	18q12.1
CDKN2B	NM_004936	cyclin-dependent kinase inhibitor 2B (p15, inhibits CDK4)	9p21
CDO1	NM_001801	cysteine dioxygenase, type I	5q23.2
CHL1	NM_006614	cell adhesion molecule with homology to L1CAM (close homolog of L1)	3p26
CHRNA7	NM_000746	cholinergic receptor, nicotinic, alpha 7	15q13.3
CHST11	NM_018413	carbohydrate (chondroitin 4) sulfotransferase 11	12q23.3
CITED1	NM_004143	Cbp/p300-interacting transactivator, with Glu/Asp-rich carboxy-terminal domain, 1	Xq13.1
COL12A1	NM_004370	collagen, type XII, alpha 1	6q12-q13
COL4A1	NM_001845	collagen, type IV, alpha 1	13q34
COL4A2	NM_001846	collagen, type IV, alpha 2	13q34
CTHRC1	NM_138455	collagen triple helix repeat containing 1	8q22.3
DBX2	NM_001004329	developing brain homeobox 2	12q12
DGCR14	NM_022719	DiGeorge syndrome critical region gene 14	22q11.21
DLEU2	NR_002612	deleted in lymphocytic leukemia 2 (non-protein coding)	13q14
DPF3	NM_012074	D4, zinc and double PHD fingers, family 3	14q24.3-q31.1
DPYSL4	NM_006426	dihydropyrimidinase-like 4	10q25.2-q26
EBF2	NM_022659	early B-cell factor 2	8p21.1
EGFLAM	NM_152403	EGF-like, fibronectin type III and laminin G domains	5p13.2-p13.1
EGR2	NM_001136179	early growth response 2	10q21.1
ELMOD1	NM_001130037	ELMO/CED-12 domain containing 1	11q23.1
EPAS1	NM_001430	endothelial PAS domain protein 1	2p21-p16
EPB41L3	NM_012307	erythrocyte membrane protein band 4.1-like 3	18p11.32
EPHA4	NM_004438	EPH receptor A4	2q36.3
FAM162B	NM_001085480	family with sequence similarity 162, member B	6q22.31
FGF12	NM_021032	fibroblast growth factor 12	3q28
FHOD3	NM_025135	formin homology 2 domain containing 3	18q12
FKBP1A	NM_000801	FK506 binding protein 1A, 12kDa	20p13
FLT1	NM_002019	fms-related tyrosine kinase 1 (vascular endothelial growth factor/vascular permeability factor receptor)	13q12
FOXC2	NM_005251	forkhead box C2 (MFH-1, mesenchyme forkhead 1)	16q24.1
GJB2	NM_004004	gap junction protein, beta 2, 26kDa	13q11-q12
GREM2	NM_022469	gremlin 2, cysteine knot superfamily, homolog (Xenopus laevis)	1q43
GSC	NM_173849	goosecoid homeobox	14q32.13
GSX2	NM_133267	GS homeobox 2	4q12
HAR1B	NR_003245	highly accelerated region 1B (non-protein coding)	20q13.33
HES7	NM_032580	hairy and enhancer of split 7 (Drosophila)	17p13.1
HLX	NM_021958	H2.0-like homeobox	1q41
HOXC9	NM_006897	homeobox C9	12q13.13
HOXD1	NM_024501	homeobox D1	2q31.1
HS3ST3A1	NM_006042	heparan sulfate (glucosamine) 3-O-sulfotransferase 3A1	17p12
HS3ST3B1	NM_006041	heparan sulfate (glucosamine) 3-O-sulfotransferase 3B1	17p12
HSD17B10	NM_004493	hydroxysteroid (17-beta) dehydrogenase 10	Xp11.2
ICOSLG	NM_015259	inducible T-cell co-stimulator ligand	21q22.3
KIAA1024	NM_015206	KIAA1024	15q25.1
KIAA1199	NM_018689	KIAA1199	15q25.1
KIF26B	NM_018012	kinesin family member 26B	1q44
LBH	NM_030915	limb bud and heart development homolog (mouse)	2p23.1
LEF1	NM_001130713	lymphoid enhancer-binding factor 1	4q23-q25
LOC129293	NM_001080824	NA	NA
LOC220930	NR_024284	NA	NA
LOC643923	NM_001039772	NA	NA
MACF1	NM_012090	microtubule-actin crosslinking factor 1	1p32-p31
MAN1C1	NM_020379	mannosidase, alpha, class 1C, member 1	1p35
MCOLN2	NM_153259	mucolipin 2	1p22
MED31	NM_016060	mediator complex subunit 31	17p13.1
MITF	NM_198159	microphthalmia-associated transcription factor	3p14.1-p12.3
MMP25	NM_022468	matrix metallopeptidase 25	16p13.3
MOXD1	NM_015529	monooxygenase, DBH-like 1	6q23.2
MYO10	NM_012334	myosin X	5p15.1-p14.3
NKAIN3	NM_173688	Na+/K+ transporting ATPase interacting 3	8q12.3
NKX3-1	NM_006167	NK3 homeobox 1	8p21.2
NPM3	NM_006993	nucleophosmin/nucleoplasmin 3	10q24.31
NT5C1A	NM_032526	5'-nucleotidase, cytosolic IA	1p34.3-p33
NTRK3	NM_002530	neurotrophic tyrosine kinase, receptor, type 3	15q24-q25
OSR1	NM_145260	odd-skipped related 1 (Drosophila)	2p24.1
OXR1	NM_018002	oxidation resistance 1	8q23
PCDH7	NM_032456	protocadherin 7	4p15
PCDHAC1	NM_031882	protocadherin alpha subfamily C, 1	5q31
PDE3B	NM_000922	phosphodiesterase 3B, cGMP-inhibited	11p15.2
PNMA2	NM_007257	paraneoplastic antigen MA2	8p21.1
PODN	NM_153703	podocan	1p32.3
PRDM6	NM_001136239	PR domain containing 6	5q21-q23
PUS3	NM_031307	pseudouridylate synthase 3	11q24.2
PXDN	NM_012293	peroxidasin homolog (Drosophila)	2p25.3
RFTN1	NM_015150	raftlin, lipid raft linker 1	3p24.3
RHBDL3	NM_138328	rhomboid, veinlet-like 3 (Drosophila)	17q11.2
RORB	NM_006914	RAR-related orphan receptor B	9q22
RSPO3	NM_032784	R-spondin 3 homolog (Xenopus laevis)	6q22.33
RSRC1	NM_016625	arginine/serine-rich coiled-coil 1	3q25.32
S1PR1	NM_001400	sphingosine-1-phosphate receptor 1	1p21
SAMD5	NM_001030060	sterile alpha motif domain containing 5	6q24.3
SCFD2	NM_152540	sec1 family domain containing 2	4q12
SCUBE3	NM_152753	signal peptide, CUB domain, EGF-like 3	6p21.3
SEMA6D	NM_153618	sema domain, transmembrane domain (TM), and cytoplasmic domain, (semaphorin) 6D	15q21.1
SHMT2	NM_005412	serine hydroxymethyltransferase 2 (mitochondrial)	12q12-q14
SLC1A2	NM_004171	solute carrier family 1 (glial high affinity glutamate transporter), member 2	11p13-p12
SLC35F1	NM_001029858	solute carrier family 35, member F1	6q22.31
SNAI2	NM_003068	snail homolog 2 (Drosophila)	8q11.21
SNX19	NM_014758	sorting nexin 19	11q25
SOX7	NM_031439	SRY (sex determining region Y)-box 7	8p22
SP5	NM_001003845	Sp5 transcription factor	2q31
ST6GAL2	NM_032528	ST6 beta-galactosamide alpha-2,6-sialyltranferase 2	2q11-q12
ST8SIA4	NM_175052	ST8 alpha-N-acetyl-neuraminide alpha-2,8-sialyltransferase 4	5q21
STK32A	NM_145001	serine/threonine kinase 32A	5q32
TMEM20	NM_001134658	transmembrane protein 20	10q23.33
TMEM38B	NM_018112	transmembrane protein 38B	9q31.3
TRIM9	NM_015163	tripartite motif-containing 9	14q21.3
TSLP	NM_138551	thymic stromal lymphopoietin	5q22.1
TSPAN31	NM_005981	tetraspanin 31	12q13-q14
TTF1	NM_007344	transcription termination factor, RNA polymerase I	9q34.3
UMPS	NM_000373	uridine monophosphate synthetase	3q13
VIPR2	NM_003382	vasoactive intestinal peptide receptor 2	7q36.3
ZEB1	NM_030751	zinc finger E-box binding homeobox 1	10p11.22
ZFHX4	NM_024721	zinc finger homeobox 4	8q21.11
ZFPM2	NM_012082	zinc finger protein, multitype 2	8q23
ZNF518B	NM_053042	zinc finger protein 518B	4p16.1
ZNF804A	NM_194250	zinc finger protein 804A	2q32.1

## Sheet: 3.Biv-K4-K27
Gene symbol	RefSeq ID	Approved Name	Chromosome location
ABCB4	NM_018850	ATP-binding cassette, sub-family B (MDR/TAP), member 4	7q21
ADAM33	NM_025220	ADAM metallopeptidase domain 33	20p13
ADAMTS15	NM_139055	ADAM metallopeptidase with thrombospondin type 1 motif, 15	11q25
ADAMTSL3	NM_207517	ADAMTS-like 3	15q25.2
ADRA2A	NM_000681	adrenergic, alpha-2A-, receptor	10q24-q26
ALX4	NM_021926	ALX homeobox 4	11p11.2
AMPH	NM_139316	amphiphysin	7p14-p13
APBB1IP	NM_019043	amyloid beta (A4) precursor protein-binding, family B, member 1 interacting protein	10p12.1
ASPHD2	NM_020437	aspartate beta-hydroxylase domain containing 2	22q12.1
ASXL3	NM_030632	additional sex combs like 3 (Drosophila)	18q11
ATOH8	NM_032827	atonal homolog 8 (Drosophila)	2p11.2
B4GALNT1	NM_001478	beta-1,4-N-acetyl-galactosaminyl transferase 1	12q13.3
BAALC	NM_001024372	brain and acute leukemia, cytoplasmic	8q22.3
BCL11B	NM_022898	B-cell CLL/lymphoma 11B (zinc finger protein)	14q32
BHLHB5	NM_152414	NA	NA
BMP6	NM_001718	bone morphogenetic protein 6	6p24-p23
BMP7	NM_001719	bone morphogenetic protein 7	20q13
BMPER	NM_133468	BMP binding endothelial regulator	7p14.3
BNC1	NM_001717	basonuclin 1	15q25.1
C12orf53	NM_153685	chromosome 12 open reading frame 53	12p13.31
C12orf68	NM_001013635	chromosome 12 open reading frame 68	12q13.11
C15orf56	NM_001039905	chromosome 15 open reading frame 56	15q15.1
C1orf32	NM_199351	NA	NA
C20orf200	NM_152757	chromosome 20 open reading frame 200	20q13.33
C3orf70	NM_001025266	chromosome 3 open reading frame 70	3q27
C5orf39	NM_001014279	chromosome 5 open reading frame 39	5p12
CACNA1C	NM_000719	calcium channel, voltage-dependent, L type, alpha 1C subunit	12p13.3
CACNA1G	NM_198376	calcium channel, voltage-dependent, T type, alpha 1G subunit	17q22
CCBE1	NM_133459	collagen and calcium binding EGF domains 1	18q21.32
CCKBR	NM_176875	cholecystokinin B receptor	11p15.4
CCND2	NM_001759	cyclin D2	12p13
CDC20B	NM_152623	cell division cycle 20 homolog B (S. cerevisiae)	5q11.2
CDH11	NM_001797	cadherin 11, type 2, OB-cadherin (osteoblast)	16q21
CDH23	NM_052836	cadherin-like 23	10q22.1
CH25H	NM_003956	cholesterol 25-hydroxylase	10q23
CHN2	NM_004067	chimerin (chimaerin) 2	7p15.3
CHRD	NM_003741	chordin	3q27
CNIH3	NM_152495	cornichon homolog 3 (Drosophila)	1q42.12
CNRIP1	NM_001111101	cannabinoid receptor interacting protein 1	2p13
COL13A1	NM_080807	collagen, type XIII, alpha 1	10q22
COL14A1	NM_021110	collagen, type XIV, alpha 1	8q23
COL15A1	NM_001855	collagen, type XV, alpha 1	9q21-q22
COL1A1	NM_000088	collagen, type I, alpha 1	17q21.33
COL25A1	NM_198721	collagen, type XXV, alpha 1	4q25
COL5A1	NM_000093	collagen, type V, alpha 1	9q34.2-q34.3
COL5A3	NM_015719	collagen, type V, alpha 3	19p13.2
CPVL	NM_019029	carboxypeptidase, vitellogenic-like	7p15.1
CPXM1	NM_019609	carboxypeptidase X (M14 family), member 1	20p13-p12.3
CYP26B1	NM_019885	cytochrome P450, family 26, subfamily B, polypeptide 1	2p12
D4S234E	NM_014392	NA	NA
DDX25	NM_013264	DEAD (Asp-Glu-Ala-Asp) box polypeptide 25	11q24
DGKI	NM_004717	diacylglycerol kinase, iota	7q32.3-q33
DKK2	NM_014421	dickkopf homolog 2 (Xenopus laevis)	4q25
DKK3	NM_001018057	dickkopf homolog 3 (Xenopus laevis)	11p15.3
DLGAP4	NM_014902	discs, large (Drosophila) homolog-associated protein 4	20
DLK1	NM_003836	delta-like 1 homolog (Drosophila)	14q32
DLK2	NM_023932	delta-like 2 homolog (Drosophila)	6p21.1
DNAL4	NM_005740	dynein, axonemal, light chain 4	22q13.1
DOCK10	NM_014689	dedicator of cytokinesis 10	2q36.3
EGFL6	NM_015507	EGF-like-domain, multiple 6	Xp22
ELFN2	NM_052906	extracellular leucine-rich repeat and fibronectin type III domain containing 2	22q13.1
EMILIN2	NM_032048	elastin microfibril interfacer 2	18p11.3
EMX2	NM_004098	empty spiracles homeobox 2	10q26.11
EMX2OS	NR_002791	EMX2 opposite strand (non-protein coding)	10q26.11
EPDR1	NM_017549	ependymin related protein 1 (zebrafish)	7p14.1
ETV5	NM_004454	ets variant 5	3q28
FAM163A	NM_173509	family with sequence similarity 163, member A	1q25.2
FAM43B	NM_207334	family with sequence similarity 43, member B	1p36.12
FAM62C	NM_031913	NA	NA
FAM78A	NM_033387	family with sequence similarity 78, member A	9q34
FAT4	NM_024582	FAT tumor suppressor homolog 4 (Drosophila)	4q28.1
FGF10	NM_004465	fibroblast growth factor 10	5p13-p12
FGFR3	NM_022965	fibroblast growth factor receptor 3	4p16.3
FHL1	NM_001449	four and a half LIM domains 1	Xq26.3
FLJ45803	NM_207429	NA	NA
FLRT2	NM_013231	fibronectin leucine rich transmembrane protein 2	14q24-q32
FMN2	NM_020066	formin 2	1q43
FNDC1	NM_032532	fibronectin type III domain containing 1	6q25
FOXQ1	NM_033260	forkhead box Q1	6p25
FXYD6	NM_022003	FXYD domain containing ion transport regulator 6	11q23.3
FZD10	NM_007197	frizzled homolog 10 (Drosophila)	12q24.33
GABRA2	NM_000807	gamma-aminobutyric acid (GABA) A receptor, alpha 2	4p12
GALNTL6	NM_001034845	UDP-N-acetyl-alpha-D-galactosamine:polypeptide N-acetylgalactosaminyltransferase-like 6	4q34.1
GDF10	NM_004962	growth differentiation factor 10	10q11.22
GFRA1	NM_145793	GDNF family receptor alpha 1	10q25-q26
GFRA2	NM_001495	GDNF family receptor alpha 2	8p21.3
GPR124	NM_032777	G protein-coupled receptor 124	8p11.22
GREM1	NM_013372	gremlin 1, cysteine knot superfamily, homolog (Xenopus laevis)	15q13.3
GRIA4	NM_001112812	glutamate receptor, ionotrophic, AMPA 4	11q22
GRID1	NM_017551	glutamate receptor, ionotropic, delta 1	10q22
GRM7	NM_000844	glutamate receptor, metabotropic 7	3p26-p25
GUCY1A2	NM_000855	guanylate cyclase 1, soluble, alpha 2	11q21-q22
HAND2	NM_021973	heart and neural crest derivatives expressed 2	4q33
HEYL	NM_014571	hairy/enhancer-of-split related with YRPW motif-like	1p34.3
HHIP	NM_022475	hedgehog interacting protein	4q31.21-q31.3
HPCAL4	NM_016257	hippocalcin like 4	1p34.2
HPSE2	NM_021828	heparanase 2	10q23-q24
HTR1B	NM_000863	5-hydroxytryptamine (serotonin) receptor 1B	6q13
HTR7	NM_019860	5-hydroxytryptamine (serotonin) receptor 7 (adenylate cyclase-coupled)	10q21-q24
ICAM5	NM_003259	intercellular adhesion molecule 5, telencephalin	19p13.2
IGSF9B	NM_014987	immunoglobulin superfamily, member 9B	11q25
INSM2	NM_032594	insulinoma-associated 2	14q13.1
INSRR	NM_014215	insulin receptor-related receptor	1q21-q23
IRX4	NM_016358	iroquois homeobox 4	5p15.33
ITGA11	NM_001004439	integrin, alpha 11	15q22.3-q23
ITGA4	NM_000885	integrin, alpha 4 (antigen CD49D, alpha 4 subunit of VLA-4 receptor)	2q31-q32
ITGA8	NM_003638	integrin, alpha 8	10p13
KCNA1	NM_000217	potassium voltage-gated channel, shaker-related subfamily, member 1 (episodic ataxia with myokymia)	12p13
KCNA6	NM_002235	potassium voltage-gated channel, shaker-related subfamily, member 6	12p13
KCNB2	NM_004770	potassium voltage-gated channel, Shab-related subfamily, member 2	8q13.2
KCNK15	NM_022358	potassium channel, subfamily K, member 15	20q13.12
KIAA1614	NM_020950	KIAA1614	1q25.3
KL	NM_004795	klotho	13q12
KNDC1	NM_152643	kinase non-catalytic C-lobe domain (KIND) containing 1	10q26.3
LAYN	NM_178834	layilin	11q23.1
LGR5	NM_003667	leucine-rich repeat-containing G protein-coupled receptor 5	12q22-q23
LOC100192378	NR_024360	NA	NA
LOC120376	NM_001136105	NA	NA
LOC153328	NM_145282	NA	NA
LPPR4	NM_014839	NA	NA
LRFN5	NM_152447	leucine rich repeat and fibronectin type III domain containing 5	14q21.1
LRRC4B	NM_001080457	leucine rich repeat containing 4B	19q13.33
MAB21L1	NM_005584	mab-21-like 1 (C. elegans)	13q13.3
MAP1A	NM_002373	microtubule-associated protein 1A	15q15.3
MAP6	NM_033063	microtubule-associated protein 6	11q13.5
MAPT	NM_016835	microtubule-associated protein tau	17q21
MDGA1	NM_153487	MAM domain containing glycosylphosphatidylinositol anchor 1	6p21
MEOX2	NM_005924	mesenchyme homeobox 2	7p22.1-p21.3
MIXL1	NM_031944	Mix1 homeobox-like 1 (Xenopus laevis)	1q42.12
MME	NM_000902	membrane metallo-endopeptidase	3q21-q27
MPP2	NM_005374	membrane protein, palmitoylated 2 (MAGUK p55 subfamily member 2)	17q12-q21
MRPS22	NM_020191	mitochondrial ribosomal protein S22	3q23
MSC	NM_005098	musculin (activated B-cell factor-1)	8q21
MSX2P1	NR_002307	msh homeobox 2 pseudogene 1	17q23.2
MYOCD	NM_153604	myocardin	17p11.2
NBLA00301	NR_003679	NA	NA
NGF	NM_002506	nerve growth factor (beta polypeptide)	1p13.1
NGFR	NM_002507	nerve growth factor receptor (TNFR superfamily, member 16)	17q21-q22
NID1	NM_002508	nidogen 1	1q43
NID2	NM_007361	nidogen 2 (osteonidogen)	14q22.1
NKD1	NM_033119	naked cuticle homolog 1 (Drosophila)	16q12.1
NKX2-8	NM_014360	NK2 homeobox 8	14q13.3
NPHP4	NM_015102	nephronophthisis 4	1p36
NPPC	NM_024409	natriuretic peptide precursor C	2q24-qter
NR2F1	NM_005654	nuclear receptor subfamily 2, group F, member 1	5q14
NRP2	NM_201279	neuropilin 2	2q33.3
NRXN2	NM_138734	neurexin 2	11q13
NTF3	NM_001102654	neurotrophin 3	12p13
NTRK1	NM_002529	neurotrophic tyrosine kinase, receptor, type 1	1q21-q22
ODZ4	NM_001098816	odz, odd Oz/ten-m homolog 4 (Drosophila)	11q13
OLFM1	NM_014279	olfactomedin 1	9q34.3
OSAP	NM_032623	NA	NA
OSR2	NM_053001	odd-skipped related 2 (Drosophila)	8q22.2
OXTR	NM_000916	oxytocin receptor	3p25
PALM2	NM_053016	paralemmin 2	9q31.3
PALM2-AKAP2	NM_147150	NA	NA
PCDH19	NM_001105243	protocadherin 19	Xq13.3
PCDH20	NM_022843	protocadherin 20	13q21
PCOLCE2	NM_013363	procollagen C-endopeptidase enhancer 2	3q21-q24
PDE10A	NM_006661	phosphodiesterase 10A	6q26
PDZD4	NM_032512	PDZ domain containing 4	Xq28
PEAR1	NM_001080471	platelet endothelial aggregation receptor 1	1q23.1
PID1	NM_001100818	phosphotyrosine interaction domain containing 1	2q36.3
PIK3CD	NM_005026	phosphoinositide-3-kinase, catalytic, delta polypeptide	1p36.2
PLXNA4	NM_001105543	plexin A4	7q32.3
PLXNC1	NM_005761	plexin C1	12q23
PPFIA2	NM_003625	protein tyrosine phosphatase, receptor type, f polypeptide (PTPRF), interacting protein (liprin), alpha 2	12q21.31
PPP1R16B	NM_015568	protein phosphatase 1, regulatory (inhibitor) subunit 16B	20q11.23
PRDM8	NM_020226	PR domain containing 8	4q21
PRKG1	NM_001098512	protein kinase, cGMP-dependent, type I	10q11.2
PRRX1	NM_006902	paired related homeobox 1	1q24.3
PRUNE2	NM_015225	prune homolog 2 (Drosophila)	9q21.32
PTGDR	NM_000953	prostaglandin D2 receptor (DP)	14q22.1
PTPRM	NM_001105244	protein tyrosine phosphatase, receptor type, M	18p11.2
PTPRS	NM_130855	protein tyrosine phosphatase, receptor type, S	19p13.3
RAI2	NM_021785	retinoic acid induced 2	Xp22
RELN	NM_173054	reelin	7q22
RGS17	NM_012419	regulator of G-protein signaling 17	6q25-q26
RGS22	NM_015668	regulator of G-protein signaling 22	8q22.2
RNF157	NM_052916	ring finger protein 157	17q25.3
RNF212	NM_001131034	ring finger protein 212	4p16.3
ROBO2	NM_002942	roundabout, axon guidance receptor, homolog 2 (Drosophila)	3p12.3
RPS6KA3	NM_004586	ribosomal protein S6 kinase, 90kDa, polypeptide 3	Xp22.2-p22.1
RSPO1	NM_001038633	R-spondin homolog (Xenopus laevis)	1p34.2
RXFP3	NM_016568	relaxin/insulin-like family peptide receptor 3	5p15.1-p14
RYR3	NM_001036	ryanodine receptor 3	15q14-q15
SALL1	NM_002968	sal-like 1 (Drosophila)	16q12.1
SELV	NM_182704	NA	NA
SEMA5B	NM_001031702	sema domain, seven thrombospondin repeats (type 1 and type 1-like), transmembrane domain (TM) and short cytoplasmic domain, (semaphorin) 5B	3q21.1
SFRP2	NM_003013	secreted frizzled-related protein 2	4q31.3
SFRP4	NM_003014	secreted frizzled-related protein 4	7p14.1
SH3RF3	NM_001099289	SH3 domain containing ring finger 3	2q13
SHE	NM_001010846	Src homology 2 domain containing E	1q21.3
SIX1	NM_005982	SIX homeobox 1	14q23.1
SLC22A3	NM_021977	solute carrier family 22 (extraneuronal monoamine transporter), member 3	6q25.3
SLC35D3	NM_001008783	solute carrier family 35, member D3	6q23.2
SLC6A4	NM_001045	solute carrier family 6 (neurotransmitter transporter, serotonin), member 4	17q11.2
SLITRK3	NM_014926	SLIT and NTRK-like family, member 3	3q26.1
SMOC2	NM_022138	SPARC related modular calcium binding 2	6q27
SNCA	NM_000345	synuclein, alpha (non A4 component of amyloid precursor)	4q21.3-q22
SOBP	NM_018013	sine oculis binding protein homolog (Drosophila)	6q21
SPOCK1	NM_004598	sparc/osteonectin, cwcv and kazal-like domains proteoglycan (testican) 1	5q31.2
SSTR2	NM_001050	somatostatin receptor 2	17q24
ST8SIA2	NM_006011	ST8 alpha-N-acetyl-neuraminide alpha-2,8-sialyltransferase 2	15q26
STK32B	NM_018401	serine/threonine kinase 32B	4p16
SVEP1	NM_153366	sushi, von Willebrand factor type A, EGF and pentraxin domain containing 1	9q31-q32
SYPL2	NM_001040709	synaptophysin-like 2	1p13.3
SYT2	NM_001136504	synaptotagmin II	1q32.1
TAC1	NM_003182	tachykinin, precursor 1	7q21-q22
TACR1	NM_001058	tachykinin receptor 1	2p13.1-p12
TBX18	NM_001080508	T-box 18	6q14.1-q15
TDRD10	NM_182499	tudor domain containing 10	1q21.3
THSD3	NM_199265	NA	NA
TLL1	NM_012464	tolloid-like 1	4q32-q33
TLL2	NM_012465	tolloid-like 2	10q23-q24
TMEM130	NM_152913	transmembrane protein 130	7q22.1
TMEM215	NM_212558	transmembrane protein 215	9p21.1
TMEM59L	NM_012109	transmembrane protein 59-like	19p12
TRIM36	NM_018700	tripartite motif-containing 36	5q22
TSHZ3	NM_020856	teashirt zinc finger homeobox 3	19q13.11
TWIST1	NM_000474	twist homolog 1 (Drosophila)	7p21
UNC5B	NM_170744	unc-5 homolog B (C. elegans)	10q22.2
VASH1	NM_014909	vasohibin 1	14q24.3
WNT11	NM_004626	wingless-type MMTV integration site family, member 11	11q13.5
WNT2	NM_003391	wingless-type MMTV integration site family member 2	7q31
ZEB2	NM_014795	zinc finger E-box binding homeobox 2	2q22.3

## Sheet: 4.Biv-Biv-K4
Gene symbol	RefSeq ID	Approved Name	Chromosome location
ACTR5	NM_024855	ARP5 actin-related protein 5 homolog (yeast)	20q12
ANKRD29	NM_173505	ankyrin repeat domain 29	18q11.2
BMP1	NM_006128	bone morphogenetic protein 1	8p21
BTC	NM_001729	betacellulin	4q13-q21
C10orf97	NM_024948	NA	NA
C9orf61	NM_001127608	NA	NA
CADM1	NM_001098517	cell adhesion molecule 1	11q23.2
CHD7	NM_017780	chromodomain helicase DNA binding protein 7	8q12.2
DACH1	NM_004392	dachshund homolog 1 (Drosophila)	13q22
DPH1	NM_001383	DPH1 homolog (S. cerevisiae)	17p13.3
EDN1	NM_001955	endothelin 1	6p24.1
FOXC1	NM_001453	forkhead box C1	6p25
GNASAS	NR_002785	GNAS antisense RNA (non-protein coding)	20q13.32
HTATIP2	NM_001098523	HIV-1 Tat interactive protein 2, 30kDa	11
LOC222699	NR_002936	NA	NA
MYCL1	NM_001033082	v-myc myelocytomatosis viral oncogene homolog 1, lung carcinoma derived (avian)	1p34.3
NAV2	NM_182964	neuron navigator 2	11p15.1
NOL4	NM_003787	nucleolar protein 4	18q12
OVOL2	NM_021220	ovo-like 2 (Drosophila)	20q11.21-q11.23
PAQR4	NM_152341	progestin and adipoQ receptor family member IV	16p13
PCDHB1	NM_013340	protocadherin beta 1	5q31
PPIE	NM_006112	peptidylprolyl isomerase E (cyclophilin E)	1p32
RIMKLA	NM_173642	ribosomal modification protein rimK-like family member A	1p34.2
RNF39	NM_025236	ring finger protein 39	6p21.3
SCN3B	NM_001040151	sodium channel, voltage-gated, type III, beta	11q24.1
SCRN2	NM_138355	secernin 2	17q21
SRP68	NM_014230	signal recognition particle 68kDa	17q25.1
TFAP2A	NM_001032280	transcription factor AP-2 alpha (activating enhancer binding protein 2 alpha)	6pter-p22.3
TFAP2C	NM_003222	transcription factor AP-2 gamma (activating enhancer binding protein 2 gamma)	20q13.2
TRIM28	NM_005762	tripartite motif-containing 28	19q13.4
VAX2	NM_012476	ventral anterior homeobox 2	2p13.3
XKR6	NM_173683	XK, Kell blood group complex subunit-related family, member 6	8p23.1
ZNF232	NM_014519	zinc finger protein 232	17p13.2

## Sheet: 5.Biv-K27-K4
Gene symbol	RefSeq ID	Approved Name	Chromosome location
BSPRY	NM_017688	B-box and SPRY domain containing	9q33.1
C4orf19	NM_001104629	chromosome 4 open reading frame 19	4p14
CACNG4	NM_014405	calcium channel, voltage-dependent, gamma subunit 4	17q24
CARTPT	NM_004291	CART prepropeptide	5q13.2
CNTN5	NM_175566	contactin 5	11q21-q22.2
EPS8L1	NM_133180	EPS8-like 1	19q13.42
FAM3B	NM_058186	family with sequence similarity 3, member B	21q22.3
GATA3	NM_002051	GATA binding protein 3	10p15
HS3ST4	NM_006040	heparan sulfate (glucosamine) 3-O-sulfotransferase 4	16p11.2
IRX1	NM_024337	iroquois homeobox 1	5p15.33
LRRC26	NM_001013653	leucine rich repeat containing 26	9q34.3
LTF	NM_002343	lactotransferrin	3p21.31
MYH14	NM_001077186	myosin, heavy chain 14	19q13.33
MYO5B	NM_001080467	myosin VB	18q
OVOL1	NM_004561	ovo-like 1(Drosophila)	11q13
PTCHD1	NM_173495	patched domain containing 1	Xp22.13
RTN4RL1	NM_178568	reticulon 4 receptor-like 1	17p13.3
SCNN1G	NM_001039	sodium channel, nonvoltage-gated 1, gamma	16p12
SGPP2	NM_152386	sphingosine-1-phosphate phosphotase 2	2q36.3
SLC15A1	NM_005073	solute carrier family 15 (oligopeptide transporter), member 1	13q33-q34
SLC34A2	NM_006424	solute carrier family 34 (sodium phosphate), member 2	4p15.2
SNIP	NM_025248	NA	NA
SPHKAP	NM_030623	SPHK1 interactor, AKAP domain containing	2q36.3
SYK	NM_003177	spleen tyrosine kinase	9q22
SYT9	NM_175733	synaptotagmin IX	11p15.4
TMEM61	NM_182532	transmembrane protein 61	1p32.3
TNFRSF11A	NM_003839	tumor necrosis factor receptor superfamily, member 11a, NFKB activator	18q22.1
TSPAN33	NM_178562	tetraspanin 33	7q32.3
TTYH1	NM_020659	tweety homolog 1 (Drosophila)	19q13.4
WNK4	NM_032387	WNK lysine deficient protein kinase 4	17q21-q22

## Sheet: 6.Biv-Biv-Biv
Gene symbol	RefSeq ID	Approved Name	Chromosome location
AATF	NM_012138	apoptosis antagonizing transcription factor	17q12
ACSF3	NM_174917	acyl-CoA synthetase family member 3	16q24.3
ADAP2	NM_018404	ArfGAP with dual PH domains 2	17q11.2
BMP3	NM_001201	bone morphogenetic protein 3	4q21
CYB5R4	NM_016230	cytochrome b5 reductase 4	6pter-q22.33
CYP1A1	NM_000499	cytochrome P450, family 1, subfamily A, polypeptide 1	15q24.1
DLX2	NM_004405	distal-less homeobox 2	2q31.1
FAM150A	NM_207413	family with sequence similarity 150, member A	8q11.23
FAM155A	NM_001080396	family with sequence similarity 155, member A	13q33.3
FLI1	NM_002017	Friend leukemia virus integration 1	11q24.1-q24.3
GAD1	NM_013445	glutamate decarboxylase 1 (brain, 67kDa)	2q31
GATA6	NM_005257	GATA binding protein 6	18q11-q12
GBX2	NM_001485	gastrulation brain homeobox 2	2q37.2
GPC5	NM_004466	glypican 5	13q32
INPP4B	NM_001101669	inositol polyphosphate-4-phosphatase, type II, 105kDa	4q31.1
IRS4	NM_003604	insulin receptor substrate 4	Xq22.3
KCNA3	NM_002232	potassium voltage-gated channel, shaker-related subfamily, member 3	1p13.3
KCTD8	NM_198353	potassium channel tetramerisation domain containing 8	4p13
LHX4	NM_033343	LIM homeobox 4	1q25.3
LOC389332	NR_024418	NA	NA
LUZP2	NM_001009909	leucine zipper protein 2	11p14.3
MEGF11	NM_032445	multiple EGF-like-domains 11	15q22.31
NEUROG2	NM_024019	neurogenin 2	4q25
OTX1	NM_014562	orthodenticle homeobox 1	2p15
PCDH10	NM_032961	protocadherin 10	4q28.3
PCDH17	NM_001040429	protocadherin 17	13q21.1
PCGF1	NM_032673	polycomb group ring finger 1	2p13.1
PITX2	NM_153427	paired-like homeodomain 2	4q25
PPP1R14C	NM_030949	protein phosphatase 1, regulatory (inhibitor) subunit 14C	6q24.3-q25.3
PROX1	NM_002763	prospero homeobox 1	1q41
PTHLH	NM_198966	parathyroid hormone-like hormone	12p12.1-p11.2
RFX6	NM_173560	regulatory factor X, 6	6q22.31
RNF128	NM_194463	ring finger protein 128	Xq22.3
SH3GL2	NM_003026	SH3-domain GRB2-like 2	9p22
SIX3	NM_005413	SIX homeobox 3	2p21
SLC24A4	NM_153646	solute carrier family 24 (sodium/potassium/calcium exchanger), member 4	14
SYT10	NM_198992	synaptotagmin X	12p11
UCP1	NM_021833	uncoupling protein 1 (mitochondrial, proton carrier)	4q28-q31
ULBP1	NM_025218	UL16 binding protein 1	6q25
WNT3	NM_030753	wingless-type MMTV integration site family, member 3	17q21-q22
ZFYVE28	NM_020972	zinc finger, FYVE domain containing 28	4p16.3
ZNF167	NM_018651	zinc finger protein 167	3p21.32

## Sheet: 7.Biv-K27-K27
Gene symbol	RefSeq ID	Approved Name	Chromosome location
ACAN	NM_001135	aggrecan	15q26.1
ACCN1	NM_001094	amiloride-sensitive cation channel 1, neuronal	17q11.2-q12
ACTC1	NM_005159	actin, alpha, cardiac muscle 1	15q11-q14
ACTN2	NM_001103	actinin, alpha 2	1q42-q43
ADAMTS20	NM_025003	ADAM metallopeptidase with thrombospondin type 1 motif, 20	12q12
ADCYAP1	NM_001099733	adenylate cyclase activating polypeptide 1 (pituitary)	18p11
ADRA1A	NM_033303	adrenergic, alpha-1A-, receptor	8p21.2
ANKRD34B	NM_001004441	ankyrin repeat domain 34B	5q14.1
APC2	NM_005883	adenomatosis polyposis coli 2	19p13.3
ATP1A3	NM_152296	ATPase, Na+/K+ transporting, alpha 3 polypeptide	19q13.2
ATP8A2	NM_016529	ATPase, aminophospholipid transporter-like, class I, type 8A, member 2	13q12
ATXN8OS	NR_002717	ATXN8 opposite strand (non-protein coding)	13q21
BARHL2	NM_020063	BarH-like homeobox 2	1p22.2
BTBD17	NM_001080466	BTB (POZ) domain containing 17	17q25.1
C10orf53	NM_001042427	chromosome 10 open reading frame 53	10
C11orf87	NM_207645	chromosome 11 open reading frame 87	11q22.3
C13orf36	NM_203451	chromosome 13 open reading frame 36	13q13.3
C14orf39	NM_174978	chromosome 14 open reading frame 39	14q23.1
C17orf93	NR_024103	chromosome 17 open reading frame 93	17q21.3
C19orf51	NM_178837	chromosome 19 open reading frame 51	19q13.42
C1orf61	NM_006365	chromosome 1 open reading frame 61	1q22
C1orf94	NM_001134734	chromosome 1 open reading frame 94	1p34.3
C21orf29	NM_144991	chromosome 21 open reading frame 29	21q22.3
C2orf70	NM_001105519	chromosome 2 open reading frame 70	2p23.3
C7orf52	NM_198571	chromosome 7 open reading frame 52	7q22.1
CA10	NM_001082533	carbonic anhydrase X	17q21
CACNA1B	NM_000718	calcium channel, voltage-dependent, N type, alpha 1B subunit	9q34
CACNA1E	NM_000721	calcium channel, voltage-dependent, R type, alpha 1E subunit	1q25-q31
CACNG2	NM_006078	calcium channel, voltage-dependent, gamma subunit 2	22q13.1
CACNG3	NM_006539	calcium channel, voltage-dependent, gamma subunit 3	16p12.1
CALCA	NM_001033953	calcitonin-related polypeptide alpha	11p15.2
CALCB	NM_000728	calcitonin-related polypeptide beta	11p14.2-p12
CAMK1G	NM_020439	calcium/calmodulin-dependent protein kinase IG	1q32-q41
CASR	NM_000388	calcium-sensing receptor	3q21.1
CBLN1	NM_004352	cerebellin 1 precursor	16q12.1
CCDC108	NM_194302	coiled-coil domain containing 108	2q35
CCDC3	NM_031455	coiled-coil domain containing 3	10p14
CD8A	NM_171827	CD8a molecule	2p12
CDH22	NM_021248	cadherin-like 22	20q13.1
CDK5R2	NM_003936	cyclin-dependent kinase 5, regulatory subunit 2 (p39)	2q35
CDX2	NM_001265	caudal type homeobox 2	13q12.2
CDX4	NM_005193	caudal type homeobox 4	Xq13.2
CHAT	NM_020549	choline acetyltransferase	10q11.2
CHD5	NM_015557	chromodomain helicase DNA binding protein 5	1p36.3
CNGA3	NM_001298	cyclic nucleotide gated channel alpha 3	2q11.2
CNPY1	NM_001103176	canopy 1 homolog (zebrafish)	7q36.3
CNTN2	NM_005076	contactin 2 (axonal)	1q32.1
CNTNAP5	NM_130773	contactin associated protein-like 5	2q14.1
COL9A1	NM_078485	collagen, type IX, alpha 1	6q12-q14
CRYBA2	NM_005209	crystallin, beta A2	2q34-q36
CSMD3	NM_052900	CUB and Sushi multiple domains 3	8q23.3
CUX2	NM_015267	cut-like homeobox 2	12q24.12
CYP26A1	NM_057157	cytochrome P450, family 26, subfamily A, polypeptide 1	10q23-q24
CYP26C1	NM_183374	cytochrome P450, family 26, subfamily C, polypeptide 1	10q23.33
DAB1	NM_021080	disabled homolog 1 (Drosophila)	1p32-p31
DBX1	NM_001029865	developing brain homeobox 1	11p15.1
DGKG	NM_001080744	diacylglycerol kinase, gamma 90kDa	3q27-q28
DLX1	NM_178120	distal-less homeobox 1	2q31.1
DLX6	NM_005222	distal-less homeobox 6	7q21.3
DMRT1	NM_021951	doublesex and mab-3 related transcription factor 1	9p24.3
DMRT3	NM_021240	doublesex and mab-3 related transcription factor 3	9p24.3
DNER	NM_139072	delta/notch-like EGF repeat containing	2q36.3
DPYSL5	NM_020134	dihydropyrimidinase-like 5	2p23.3
DRD1	NM_000794	dopamine receptor D1	5q34-q35
DSCAM	NM_001389	Down syndrome cell adhesion molecule	21q22.2-q22.3
EIF4E1B	NM_001099408	eukaryotic translation initiation factor 4E family member 1B	5q35.2
EOMES	NM_005442	eomesodermin homolog (Xenopus laevis)	3p24.1
EPHA10	NM_001099439	EPH receptor A10	1p34.3
EPHA5	NM_182472	EPH receptor A5	4q13.1
ERN2	NM_033266	endoplasmic reticulum to nucleus signaling 2	16p12.2
ESAM	NM_138961	endothelial cell adhesion molecule	11q24.2
ESX1	NM_153448	ESX homeobox 1	Xq22.2
EVX1	NM_001989	even-skipped homeobox 1	7p15.2
FADS6	NM_178128	fatty acid desaturase domain family, member 6	17q25.1
FAM123C	NM_152698	family with sequence similarity 123C	2q21.1
FAM135B	NM_015912	family with sequence similarity 135, member B	8q24.23
FAM150B	NM_001002919	family with sequence similarity 150, member B	2p25.3
FAM155B	NM_015686	family with sequence similarity 155, member B	Xq13.1
FAM19A5	NM_001082967	family with sequence similarity 19 (chemokine (C-C motif)-like), member A5	22q13.32
FAM70A	NM_001104544	family with sequence similarity 70, member A	Xq24
FGF5	NM_004464	fibroblast growth factor 5	4q21
FLJ16165	NM_001004318	NA	NA
FLJ30058	NM_144967	NA	NA
FLJ45455	NM_207386	NA	NA
FLJ46082	NM_207417	NA	NA
FOXB1	NM_012182	forkhead box B1	15q22
FOXB2	NM_001013735	forkhead box B2	9q21.2
FOXD1	NM_004472	forkhead box D1	5q12-q13
FOXD3	NM_012183	forkhead box D3	1p31.3
FOXG1	NM_005249	forkhead box G1	14q11-q13
FOXI2	NM_207426	forkhead box I2	10q26.2
FOXN4	NM_213596	forkhead box N4	12q24.12
FSTL4	NM_015082	follistatin-like 4	5q31.1
GABBR2	NM_005458	gamma-aminobutyric acid (GABA) B receptor, 2	9q22.1-q22.3
GAD2	NM_001134366	glutamate decarboxylase 2 (pancreatic islets and brain, 65kDa)	10p13-p11.2
GALNT14	NM_024572	UDP-N-acetyl-alpha-D-galactosamine:polypeptide N-acetylgalactosaminyltransferase 14 (GalNAc-T14)	2p23.2
GALR2	NM_003857	galanin receptor 2	17q25.3
GATA2	NM_032638	GATA binding protein 2	3q21
GATA4	NM_002052	GATA binding protein 4	8p23.1-p22
GATA5	NM_080473	GATA binding protein 5	20q13.33
GJD2	NM_020660	gap junction protein, delta 2, 36kDa	15q13.1
GPR101	NM_054021	G protein-coupled receptor 101	Xq26.3
GPR123	NM_001083909	G protein-coupled receptor 123	10q26
GPR158	NM_020752	G protein-coupled receptor 158	10p12.31
GPR26	NM_153442	G protein-coupled receptor 26	10q26.2-q26.3
GPR4	NM_005282	G protein-coupled receptor 4	19q13.3
GRIK2	NM_021956	glutamate receptor, ionotropic, kainate 2	6q16.3-q21
GRIN2B	NM_000834	glutamate receptor, ionotropic, N-methyl D-aspartate 2B	12p12
GRIN3A	NM_133445	glutamate receptor, ionotropic, N-methyl-D-aspartate 3A	9q
GRM3	NM_000840	glutamate receptor, metabotropic 3	7q21.1-q21.2
GSX1	NM_145657	GS homeobox 1	13q12.2
HAND1	NM_004821	heart and neural crest derivatives expressed 1	5q33
HBA2	NM_000517	hemoglobin, alpha 2	16p13.3
HBM	NM_001003938	hemoglobin, mu	16p13.3
HCK	NM_002110	hemopoietic cell kinase	20q11-q12
HCRT	NM_001524	hypocretin (orexin) neuropeptide precursor	17q21
HCRTR2	NM_001526	hypocretin (orexin) receptor 2	6p11-q11
HMX2	NM_005519	H6 family homeobox 2	10q26.13
HMX3	NM_001105574	H6 family homeobox 3	10q26.13
HNF1B	NM_000458	HNF1 homeobox B	17q12
HOXB13	NM_006361	homeobox B13	17q21.32
HOXC11	NM_014212	homeobox C11	12q13.13
HOXC13	NM_017410	homeobox C13	12q13.13
HOXD11	NM_021192	homeobox D11	2q31.1
HOXD13	NM_000523	homeobox D13	2q31.1
HOXD9	NM_014213	homeobox D9	2q31.1
HS3ST2	NM_006043	heparan sulfate (glucosamine) 3-O-sulfotransferase 2	16p12
HS6ST3	NM_153456	heparan sulfate 6-O-sulfotransferase 3	13q32.2
HTR1A	NM_000524	5-hydroxytryptamine (serotonin) receptor 1A	5q11.2-q13
HTR2C	NM_000868	5-hydroxytryptamine (serotonin) receptor 2C	Xq24
HTR4	NM_001040172	5-hydroxytryptamine (serotonin) receptor 4	5q31-q33
HTR5A	NM_024012	5-hydroxytryptamine (serotonin) receptor 5A	7q36.1
IGFBPL1	NM_001007563	insulin-like growth factor binding protein-like 1	9p12
IGSF21	NM_032880	immunoglobin superfamily, member 21	1p36.13
INA	NM_032727	internexin neuronal intermediate filament protein, alpha	10q24
INSM1	NM_002196	insulinoma-associated 1	20p11.2
ISL1	NM_002202	ISL LIM homeobox 1	5q11.2
ISL2	NM_145805	ISL LIM homeobox 2	15q24.3
KCNA5	NM_002234	potassium voltage-gated channel, shaker-related subfamily, member 5	12p13
KCNB1	NM_004975	potassium voltage-gated channel, Shab-related subfamily, member 1	20q13.2
KCNC1	NM_004976	potassium voltage-gated channel, Shaw-related subfamily, member 1	11p15
KCNC2	NM_139136	potassium voltage-gated channel, Shaw-related subfamily, member 2	12q14.1
KCNH4	NM_012285	potassium voltage-gated channel, subfamily H (eag-related), member 4	17q21
KCNH5	NM_172375	potassium voltage-gated channel, subfamily H (eag-related), member 5	14q23.1
KCNH7	NM_033272	potassium voltage-gated channel, subfamily H (eag-related), member 7	2q24.3
KCNJ6	NM_002240	potassium inwardly-rectifying channel, subfamily J, member 6	21q22.1
KCNK12	NM_022055	potassium channel, subfamily K, member 12	2p16.3
KCNK17	NM_031460	potassium channel, subfamily K, member 17	6p21
KIAA1853	NM_194286	NA	NA
KLHL1	NM_020866	kelch-like 1 (Drosophila)	13q21
LBXCOR1	NM_001031807	Lbxcor1 homolog (mouse)	15q23
LGI3	NM_139278	leucine-rich repeat LGI family, member 3	8p21.2
LHFPL3	NM_199000	lipoma HMGIC fusion partner-like 3	7q22.2
LHX1	NM_005568	LIM homeobox 1	17q12
LHX2	NM_004789	LIM homeobox 2	9q33.3
LHX3	NM_014564	LIM homeobox 3	9q34.3
LHX5	NM_022363	LIM homeobox 5	12q24.13
LHX9	NM_001014434	LIM homeobox 9	1q31.1
LMO1	NM_002315	LIM domain only 1 (rhombotin 1)	11p15
LOC157627	NR_024281	NA	NA
LOC255167	NR_024424	NA	NA
LOC387890	NM_001136534	NA	NA
LOC645323	NR_024384	NA	NA
LRRTM3	NM_178011	leucine rich repeat transmembrane neuronal 3	10q22.1
LY6H	NM_001130478	lymphocyte antigen 6 complex, locus H	8q24.3
MAL	NM_022439	mal, T-cell differentiation protein	2q11.1
MAOB	NM_000898	monoamine oxidase B	Xp11.4-p11.3
MAP7D2	NM_152780	MAP7 domain containing 2	Xp22.12
MARCH11	NM_001102562	membrane-associated ring finger (C3HC4) 11	5p15.1
MAST1	NM_014975	microtubule associated serine/threonine kinase 1	19p13.2
MATK	NM_139354	megakaryocyte-associated tyrosine kinase	19p13.3
MKX	NM_173576	mohawk homeobox	10p12.1
MTNR1A	NM_005958	melatonin receptor 1A	4q35
MYF6	NM_002469	myogenic factor 6 (herculin)	12q21
MYOD1	NM_002478	myogenic differentiation 1	11p15
NCAN	NM_004386	neurocan	19p12
NEFL	NM_006158	neurofilament, light polypeptide	8p21
NEFM	NM_005382	neurofilament, medium polypeptide	8p21
NEUROD1	NM_002500	neurogenic differentiation 1	2q32
NEUROD2	NM_006160	neurogenic differentiation 2	17q12
NEUROG3	NM_020999	neurogenin 3	10q21.3
NKX2-1	NM_003317	NK2 homeobox 1	14q13.3
NKX2-2	NM_002509	NK2 homeobox 2	20p11.22
NKX2-3	NM_145285	NK2 transcription factor related, locus 3 (Drosophila)	10
NKX2-5	NM_004387	NK2 transcription factor related, locus 5 (Drosophila)	5q34
NKX2-6	NM_001136271	NK2 transcription factor related, locus 6 (Drosophila)	8p21.2
NMBR	NM_002511	neuromedin B receptor	6q21-qter
NOS1	NM_000620	nitric oxide synthase 1 (neuronal)	12q14-qter
NOTO	NM_001134462	notochord homeobox	2p13.2
NPAS1	NM_002517	neuronal PAS domain protein 1	19q13.2-q13.3
NPHS2	NM_014625	nephrosis 2, idiopathic, steroid-resistant (podocin)	1q25-q31
NPPB	NM_002521	natriuretic peptide precursor B	1p36.2
NPTX1	NM_002522	neuronal pentraxin I	17q25.3
NRXN1	NM_138735	neurexin 1	2p16.3
NXPH1	NM_152745	neurexophilin 1	7p22
OLIG2	NM_005806	oligodendrocyte lineage transcription factor 2	21q22.11
OLIG3	NM_175747	oligodendrocyte transcription factor 3	6q23.3
OPRD1	NM_000911	opioid receptor, delta 1	1p36.1-p34.3
OTOP2	NM_178160	otopetrin 2	17q25.3
OTOP3	NM_178233	otopetrin 3	17q25
OTP	NM_032109	orthopedia homeobox	5q14.1
OTX2	NM_172337	orthodenticle homeobox 2	14q22.3
PAX3	NM_181460	paired box 3	2q36.1
PAX5	NM_016734	paired box 5	9p13.2
PAX6	NM_000280	paired box 6	11p13
PAX7	NM_013945	paired box 7	1p36.13
PAX9	NM_006194	paired box 9	14q13.3
PCDH21	NM_033100	protocadherin 21	10q23.1
PCDH8	NM_032949	protocadherin 8	13q21.1
PDE4A	NM_001111307	phosphodiesterase 4A, cAMP-specific (phosphodiesterase E2 dunce homolog, Drosophila)	19p13.2
PHOX2A	NM_005169	paired-like homeobox 2a	11q13.4
PLD5	NM_152666	phospholipase D family, member 5	1q43
POU3F1	NM_002699	POU class 3 homeobox 1	1p34.3
POU3F4	NM_000307	POU class 3 homeobox 4	Xq21.1
POU4F2	NM_004575	POU class 4 homeobox 2	4q31.22
POU4F3	NM_002700	POU class 4 homeobox 3	5q32
PRDM12	NM_021619	PR domain containing 12	9q33-q34
PRKCG	NM_002739	protein kinase C, gamma	19q13.4
PRLHR	NM_004248	prolactin releasing hormone receptor	10q25.3-q26
PRMT8	NM_019854	protein arginine methyltransferase 8	12p13.3
PRPH	NM_006262	peripherin	12q12-q13
PTPRT	NM_007050	protein tyrosine phosphatase, receptor type, T	20q12-q13
RAX	NM_013435	retina and anterior neural fold homeobox	18q21.31
RFX4	NM_213594	regulatory factor X, 4 (influences HLA class II expression)	12q24
RIMS4	NM_182970	regulating synaptic membrane exocytosis 4	20q13.12
RLTPR	NM_001013838	RGD motif, leucine rich repeats, tropomodulin domain and proline-rich containing	16q22.1
RNF220	NM_018150	ring finger protein 220	1p34.1
RPH3A	NM_014954	rabphilin 3A homolog (mouse)	12q24.21
RPRML	NM_203400	reprimo-like	17q21.32
RTBDN	NM_031429	retbindin	19p13
SALL3	NM_171999	sal-like 3 (Drosophila)	18q23
SCTR	NM_002980	secretin receptor	2q14.1
SEZ6L	NM_021115	seizure related 6 homolog (mouse)-like	22q12.1
SGCZ	NM_139167	sarcoglycan zeta	8p22
SHD	NM_020209	Src homology 2 domain containing transforming protein D	19p13.3
SHH	NM_000193	sonic hedgehog homolog (Drosophila)	7q36
SHISA3	NM_001080505	shisa homolog 3 (Xenopus laevis)	4p13
SIX6	NM_007374	SIX homeobox 6	14q23.1
SLC12A5	NM_001134771	solute carrier family 12 (potassium-chloride transporter), member 5	20q13.12
SLC17A6	NM_020346	solute carrier family 17 (sodium-dependent inorganic phosphate cotransporter), member 6	11p14.3
SLC18A2	NM_003054	solute carrier family 18 (vesicular monoamine), member 2	10q25
SLC30A2	NM_032513	solute carrier family 30 (zinc transporter), member 2	1p35.3
SLC30A3	NM_003459	solute carrier family 30 (zinc transporter), member 3	2p23.3
SLC32A1	NM_080552	solute carrier family 32 (GABA vesicular transporter), member 1	20q11
SLC6A3	NM_001044	solute carrier family 6 (neurotransmitter transporter, dopamine), member 3	5p15.3
SLC7A14	NM_020949	solute carrier family 7 (cationic amino acid transporter, y+ system), member 14	3q26.2
SLITRK2	NM_032539	SLIT and NTRK-like family, member 2	Xq27.3
SNCB	NM_003085	synuclein, beta	5q35
SORCS3	NM_014978	sortilin-related VPS10 domain containing receptor 3	10q23-q25
SOX14	NM_004189	SRY (sex determining region Y)-box 14	3q22-q23
SOX17	NM_022454	SRY (sex determining region Y)-box 17	8q11.23
SOX21	NM_007084	SRY (sex determining region Y)-box 21	13q31-q32
SOX3	NM_005634	SRY (sex determining region Y)-box 3	Xq27
SP8	NM_182700	Sp8 transcription factor	7p21.2
SPAG6	NM_172242	sperm associated antigen 6	10p12.31
SST	NM_001048	somatostatin	3q28
SYT6	NM_205848	synaptotagmin VI	1p13.1
T	NM_003181	T, brachyury homolog (mouse)	6q27
TAL1	NM_003189	T-cell acute lymphocytic leukemia 1	1p32
TBX20	NM_020417	T-box 20	7p14.3
TCF21	NM_003206	transcription factor 21	6q23-q24
TD1	NM_001085398	NA	NA
TERT	NM_198253	telomerase reverse transcriptase	5p15.33
TLX1	NM_005521	T-cell leukemia homeobox 1	10q24.32
TLX2	NM_016170	T-cell leukemia homeobox 2	2p13.1
TLX3	NM_021025	T-cell leukemia homeobox 3	5q35.1
TMEFF2	NM_016192	transmembrane protein with EGF-like and two follistatin-like domains 2	2q32.3
TMEM132E	NM_207313	transmembrane protein 132E	17q12
TMEM179	NM_207379	transmembrane protein 179	14q32.33
TMEM196	NM_152774	transmembrane protein 196	7p15.3
TNFSF9	NM_003811	tumor necrosis factor (ligand) superfamily, member 9	19p13.3
TOX2	NM_001098797	TOX high mobility group box family member 2	20q13.12
TRH	NM_007117	thyrotropin-releasing hormone	3q13.3-q21
TRPC5	NM_012471	transient receptor potential cation channel, subfamily C, member 5	Xq23
UNC5A	NM_133369	unc-5 homolog A (C. elegans)	5q35.3
USH1G	NM_173477	Usher syndrome 1G (autosomal recessive)	17q25.2
VAX1	NM_001112704	ventral anterior homeobox 1	10q26.11
VENTX	NM_014468	VENT homeobox homolog (Xenopus laevis)	10q26.3
VGF	NM_003378	VGF nerve growth factor inducible	7q22
VSTM2A	NM_182546	V-set and transmembrane domain containing 2A	7p11.2
VSX1	NM_014588	visual system homeobox 1	20p11.21
VSX2	NM_182894	visual system homeobox 2	14q24.3
WIF1	NM_007191	WNT inhibitory factor 1	12q14.2
WIT1	NR_023920	Wilms tumor upstream neighbor 1	11p13
WNT16	NM_057168	wingless-type MMTV integration site family, member 16	7q31
WSCD1	NM_015253	WSC domain containing 1	17p13.2
WT1	NM_024424	Wilms tumor 1	11p13
XKR7	NM_001011718	XK, Kell blood group complex subunit-related family, member 7	20q11.21
ZACN	NM_180990	zinc activated ligand-gated ion channel	17q25.3
ZCCHC16	NM_001004308	zinc finger, CCHC domain containing 16	Xq23
ZFR2	NM_015174	zinc finger RNA binding protein 2	19p13.3
ZIC2	NM_007129	Zic family member 2 (odd-paired homolog, Drosophila)	13q32
ZIC4	NM_032153	Zic family member 4	3q24
ZIC5	NM_033132	Zic family member 5 (odd-paired homolog, Drosophila)	13q32.2
ZMAT4	NM_001135731	zinc finger, matrin type 4	8p11.21
ZNF804B	NM_181646	zinc finger protein 804B	7q21.13
