# Supplementary material for: Epigenetic Regulation of Cell Type–Specific Expression Patterns in the Human Mammary Epithelium
Source: PLoS Genet. 2011 Apr 21;7(4):e1001369. doi: 10.1371/journal.pgen.1001369 (PMC3080862; doi:10.1371/journal.pgen.1001369)
Supplement: Table S6 — Summary of GeneGo pathway, network, and interactome analysis for Table S5. The file contains multiple worksheets. Legend is the same as that of Table S2. (0.68 MB XLS) [file pgen.1001369.s013.xls]

## Sheet: Biv-K4-Biv(K27)_GO processes
Map	Biv-K4-K27	Biv-K4-Biv
multicellular organismal process	25.8193	7.99568
nervous system development	24.0409	7.67162
multicellular organismal development	29.4505	13.6253
cell-cell signaling	17.7652	3.15989
developmental process	26.8523	12.5421
synaptic transmission	15.8024	2.21325
system development	26.3496	12.8794
positive regulation of cell communication	13.219	0
anatomical structure development	27.0177	13.8633
generation of neurons	16.245	4.21538
regulation of synaptic transmission, GABAergic	11.8735	0
cell adhesion	13.8294	1.95861
biological adhesion	13.8128	1.95468
signaling	15.2411	3.47496
regulation of synaptic transmission, glutamatergic	11.5249	0
cell differentiation	19.7703	8.2652
negative regulation of cAMP biosynthetic process	11.4525	0
smooth muscle contraction	11.2234	0
cellular developmental process	19.1908	8
negative regulation of nucleotide biosynthetic process	11.1806	0
negative regulation of cyclic nucleotide biosynthetic process	11.1806	0
negative regulation of cAMP metabolic process	11.1806	0
transmission of nerve impulse	13.7962	2.75203
neurogenesis	15.8245	4.88606
negative regulation of cyclic nucleotide metabolic process	10.9296	0
regulation of nucleotide metabolic process	12.7212	1.98716
positive regulation of multicellular organismal process	10.6381	0
cell communication	14.4841	3.92812
anatomical structure morphogenesis	21.1633	10.6326
regulation of system process	12.9278	2.42136
neuron differentiation	13.9863	3.49349
negative regulation of nucleotide metabolic process	10.4791	0
positive regulation of synaptic transmission, GABAergic	10.3711	0
forebrain development	12.0655	1.8729
regulation of epithelial cell proliferation	10.09	0
positive regulation of synaptic transmission	9.82102	0
negative regulation of cell communication	13.3159	3.55284
multicellular organismal response to stress	9.66555	0
negative regulation of locomotion	9.65758	0
regulation of ossification	9.56225	0
positive regulation of transmission of nerve impulse	9.44733	0
positive regulation of signaling pathway	9.37469	0
ERK1 and ERK2 cascade	9.32883	0
positive regulation of neurological system process	9.23807	0
regulation of synaptic transmission	9.22475	0
response to tropane	9.15989	0
response to cocaine	9.15989	0
regulation of cell communication	12.7555	3.60206
positive regulation of synaptic transmission, glutamatergic	9.12436	0
regulation of cyclic nucleotide metabolic process	11.7849	2.74473
regulation of multicellular organismal process	13.1386	4.40012
response to estradiol stimulus	8.73283	0
regulation of glutamate secretion	8.73049	0
regulation of vasodilation	8.59688	0
central nervous system development	11.4087	2.83863
positive regulation of vasodilation	8.49349	0
negative regulation of cell motility	8.45842	0
negative regulation of cell migration	8.45842	0
phasic smooth muscle contraction	8.41229	0
neuron projection development	9.97062	1.55909
signaling process	9.57349	1.34969
signal transmission	9.57349	1.34969
negative regulation of glutamate secretion	8.19044	0
regulation of calcium ion transport via voltage-gated calcium channel activity	9.50169	1.36151
negative regulation of cellular component movement	8.1349	0
regulation of muscle contraction	8.11691	0
response to corticosteroid stimulus	8.10237	0
positive regulation of ossification	8.09963	0
memory	12.3881	4.38616
behavioral defense response	7.96658	0
regulation of neurotransmitter levels	7.92812	0
negative regulation of signaling pathway	12.0869	4.29328
regulation of biological quality	7.79048	0
regulation of neurotransmitter transport	7.73283	0
neurotransmitter transport	7.70997	0
cell morphogenesis involved in neuron differentiation	9.34679	1.64397
regulation of smooth muscle contraction	7.68403	0
regulation of organ morphogenesis	7.67162	0
urinary tract smooth muscle contraction	7.6073	0
learning or memory	10.7913	3.18709
neuron development	9.80688	2.36754
regulation of muscle system process	7.4034	0
organ development	15.5688	8.20273
positive regulation of epithelial cell proliferation	7.32606	0
axonogenesis	9.09098	1.77728
smooth muscle cell differentiation	7.25571	0
regulation of nucleotide biosynthetic process	10.0788	2.82391
regulation of cyclic nucleotide biosynthetic process	10.0788	2.82391
regulation of amine transport	9.1707	1.93554
regulation of transmission of nerve impulse	8.75449	1.55129
regulation of protein serine/threonine kinase activity	7.1152	0
regulation of aldosterone biosynthetic process	7.05355	0
negative regulation of transmission of nerve impulse	7.05159	0
response to alkaloid	7.04191	0
muscle system process	7.0348	0
regulation of MAPKKK cascade	6.9914	0
regulation of transmembrane transport	6.97881	0
skeletal system development	11.262	4.29328
regulation of nervous system development	6.9431	0
neuron projection morphogenesis	8.97881	2.08249
positive regulation of amine transport	6.8729	0
neurotransmitter secretion	6.84164	0
locomotion	10.6511	3.82974
cell projection organization	8.51999	1.73283
regulation of ion transmembrane transport	6.75203	0
regulation of MAP kinase activity	6.73049	0
feeding behavior	6.72584	0
regulation of neurological system process	8.10513	1.40121
positive regulation of cGMP metabolic process	6.70115	0
regulation of neurotransmitter secretion	8.02319	1.33161
calcium ion homeostasis	10.1081	3.42713
regulation of tube size	9.18776	2.53018
secretion	6.6517	0
peristalsis	6.61439	0
cognition	10.4265	3.82391
negative regulation of neurological system process	6.58336	0
regulation of aldosterone metabolic process	6.58004	0
regulation of catecholamine secretion	7.87615	1.3019
positive regulation of secretion	6.57187	0
positive regulation of hydrolase activity	6.56543	0
regulation of phosphorylation	6.55909	0
regulation of transporter activity	8.27003	1.7167
brain development	10.6194	4.06905
cell morphogenesis involved in differentiation	9.90309	3.40012
response to steroid hormone stimulus	8.00568	1.52143
telencephalon development	8.10073	1.64975
axon guidance	8.10073	1.64975
appendage development	6.43652	0
limb development	6.43652	0
response to estrogen stimulus	6.37572	0
cGMP metabolic process	6.37366	0
fear response	6.37366	0
regulation of sensory perception of pain	6.37366	0
regulation of sensory perception	6.37366	0
regulation of vasoconstriction	8.41794	2.0575
regulation of secretion	8.58838	2.284
negative regulation of synaptic transmission	6.2993	0
positive regulation of protein serine/threonine kinase activity	7.61439	1.32057
signal transduction	6.28904	0
regulation of morphogenesis of a branching structure	6.28904	0
metal ion homeostasis	9.47108	3.18709
estrous cycle phase	6.25414	0
negative regulation of synaptic transmission, glutamatergic	6.25414	0
regulation of cGMP metabolic process	6.25181	0
cell projection morphogenesis	8.05355	1.81816
positive regulation of nucleotide metabolic process	6.23284	0
positive regulation of cyclic nucleotide metabolic process	6.23284	0
regulation of phosphorus metabolic process	6.2321	0
regulation of phosphate metabolic process	6.2321	0
second-messenger-mediated signaling	8.84771	2.61979
cell part morphogenesis	7.95861	1.79048
muscle contraction	6.15304	0
positive regulation of protein kinase activity	8.17263	2.06956
negative regulation of synaptic transmission, GABAergic	6.09583	0
cellular response to dexamethasone stimulus	6.09583	0
positive regulation of Wnt receptor signaling pathway	6.08619	0
neuron migration	6.02411	0
digestive tract development	6.01818	0
regulation of ion transmembrane transporter activity	7.91364	1.92082
pallium development	5.98297	0
cellular calcium ion homeostasis	9.46597	3.49349
bone development	5.97062	0
positive regulation of bone mineralization	5.96257	0
negative regulation of organic acid transport	5.94692	0
positive regulation of developmental process	7.27984	1.33724
short-term memory	5.92082	0
regulation of steroid hormone biosynthetic process	5.92082	0
urinary bladder smooth muscle contraction	5.92082	0
regulation of transmembrane transporter activity	7.79588	1.88941
positive regulation of kinase activity	7.88941	1.98297
response to external stimulus	7.33442	1.45717
ameboidal cell migration	5.86967	0
cytosolic calcium ion homeostasis	9.1107	3.24565
signal release	7.31515	1.45469
generation of a signal involved in cell-cell signaling	7.31515	1.45469
positive regulation of MAPKKK cascade	5.85078	0
response to organic cyclic substance	7.50585	1.66154
regulation of synapse structure and activity	5.82681	0
vasodilation	5.82681	0
ovulation cycle	5.82391	0
biological regulation	8.3536	2.54363
activation of adenylate cyclase activity by serotonin receptor signaling pathway	5.80967	0
positive regulation of biomineral tissue development	5.78781	0
regulation of dopamine secretion	5.78781	0
positive regulation of transferase activity	7.65561	1.91364
developmental induction	5.70333	0
negative regulation of BMP signaling pathway	5.70333	0
cell-cell signaling involved in cell fate commitment	5.70333	0
response to dexamethasone stimulus	5.68194	0
cell migration	8.56703	2.88941
cellular metal ion homeostasis	8.95861	3.29073
regulation of uterine smooth muscle contraction	5.66756	0
positive regulation of uterine smooth muscle contraction	5.66756	0
di-, tri-valent inorganic cation homeostasis	8.451	2.8041
regulation of blood pressure	5.64016	0
forebrain cell migration	5.62342	0
positive regulation of vasoconstriction	5.62342	0
positive regulation of smooth muscle contraction	5.62342	0
cellular response to steroid hormone stimulus	5.62342	0
organ morphogenesis	10.4572	4.85078
regulation of blood vessel size	8.16368	2.56384
digestive system development	5.59176	0
secretion by cell	5.57675	0
regulation of dopamine metabolic process	5.56225	0
regulation of osteoblast differentiation	5.54668	0
positive regulation of catalytic activity	7.75696	2.21183
regulation of phospholipase activity	5.53165	0
regulation of smoothened signaling pathway	5.47108	0
behavioral fear response	5.47108	0
regulation of protein kinase activity	7.08831	1.61979
regulation of intracellular protein kinase cascade	5.46597	0
limbic system development	5.46092	0
response to cortisol stimulus	5.44855	0
negative regulation of amine transport	5.44855	0
regulation of hormone biosynthetic process	5.44855	0
G-protein signaling, coupled to cyclic nucleotide second messenger	7.55284	2.17783
bone morphogenesis	5.37263	0
outflow tract morphogenesis	5.34008	0
cellular response to retinoic acid	5.32883	0
non-canonical Wnt receptor signaling pathway	5.32883	0
response to pain	5.32883	0
regulation of anatomical structure size	5.32422	0
hippocampus development	5.32057	0
cell surface receptor linked signaling pathway	8.89279	3.57675
cellular component morphogenesis	8.02965	2.7167
regulation of ion transport	5.30627	0
regulation of endothelial cell migration	5.27003	0
cell morphogenesis	8.36957	3.10846
cellular response to vitamin A	5.26043	0
positive regulation of penile erection	5.25806	0
regulation of kinase activity	6.79048	1.53313
ovulation cycle process	5.24185	0
regulation of catecholamine metabolic process	5.23807	0
cGMP-mediated signaling	5.23807	0
positive regulation of transport	5.22988	0
regulation of cortisol biosynthetic process	5.21042	0
regulation of neuron apoptosis	5.17328	0
smooth muscle contraction involved in micturition	6.58004	1.41567
positive regulation of MAP kinase activity	6.67572	1.51286
positive regulation of signaling process	5.15802	0
taxis	5.15552	0
chemotaxis	5.15552	0
vascular process in circulatory system	7.48812	2.33724
positive regulation of catecholamine secretion	5.14086	0
kidney morphogenesis	5.14086	0
eating behavior	5.1296	0
regulation of organic acid transport	5.1296	0
positive regulation of muscle contraction	5.1296	0
cellular di-, tri-valent inorganic cation homeostasis	8.05355	2.93181
regulation of cellular component organization	5.09205	0
renal system process	5.07727	0
regulation of transferase activity	6.53313	1.45967
negative regulation of neuron apoptosis	5.06651	0
inner ear morphogenesis	5.03012	0
cellular response to glucocorticoid stimulus	5.00568	0
cellular response to corticosteroid stimulus	5.00568	0
phosphoinositide-mediated signaling	5.00218	0
regulation of locomotion	7.32514	2.34104
positive regulation of stress fiber assembly	4.95861	0
negative regulation of endothelial cell migration	4.95861	0
positive regulation of canonical Wnt receptor signaling pathway	4.95861	0
negative regulation of transporter activity	4.95861	0
positive regulation of osteoblast differentiation	4.94692	0
regulation of behavior	4.9431	0
ear morphogenesis	6.46471	1.52724
serotonin receptor signaling pathway	4.93181	0
behavioral response to cocaine	4.93181	0
signaling pathway	7.06198	2.13727
limb morphogenesis	4.92445	0
appendage morphogenesis	4.92445	0
positive regulation of molecular function	8.23882	3.3279
regulation of neurogenesis	4.91009	0
regulation of cellular amine metabolic process	4.8729	0
negative regulation of behavior	4.8729	0
localization	4.86328	0
cation homeostasis	7.20273	2.34199
digestion	4.85699	0
learning	7.79317	2.94692
positive regulation of natriuresis	4.81531	0
positive regulation of somatostatin secretion	4.81531	0
vasoconstriction	4.79317	0
long-term memory	4.79317	0
negative regulation of calcium ion transport via voltage-gated calcium channel activity	4.78781	0
regulation of gamma-aminobutyric acid secretion	4.78781	0
metanephros morphogenesis	4.78781	0
regulation of penile erection	4.78781	0
histamine transport	4.78781	0
positive regulation of neurotransmitter transport	4.78781	0
activation of phospholipase C activity by G-protein coupled receptor protein signaling pathway coupled to IP3 second messenger	4.78781	0
response to mineralocorticoid stimulus	4.77728	0
cellular response to growth factor stimulus	4.77211	0
cell-substrate adhesion	4.75449	0
intracellular signaling pathway	4.74473	0
regulation of bone mineralization	4.72354	0
regulation of BMP signaling pathway	4.72354	0
positive regulation of actin filament bundle assembly	4.71444	0
cGMP biosynthetic process	4.71444	0
regulation of neuron differentiation	4.71444	0
response to glucocorticoid stimulus	4.69465	0
cell-matrix adhesion	4.69037	0
regulation of hydrolase activity	4.67366	0
negative regulation of smoothened signaling pathway	4.65758	0
positive regulation of branching involved in ureteric bud morphogenesis	4.65758	0
mesenchymal to epithelial transition	4.65758	0
G-protein signaling, coupled to cGMP nucleotide second messenger	4.65758	0
axis specification	4.6517	0
positive regulation of signal transduction	4.64207	0
regulation of organ formation	4.64016	0
regulation of cellular localization	6.4318	1.80134
negative regulation of nitrogen compound metabolic process	6.32514	1.69897
cellular cation homeostasis	7.20066	2.59346
activation of protein kinase C activity by G-protein coupled receptor protein signaling pathway	4.56864	0
regulation of potassium ion transport	4.56703	0
embryonic limb morphogenesis	4.55909	0
embryonic appendage morphogenesis	4.55909	0
endocrine system development	4.55909	0
regulation of G-protein coupled receptor protein signaling pathway	4.53313	0
positive regulation of cell differentiation	4.53018	0
regulation of biomineral tissue development	4.51999	0
operant conditioning	4.51856	0
regulation of somatostatin secretion	4.51856	0
cellular response to temperature stimulus	4.51856	0
negative regulation of neurotransmitter transport	4.51856	0
positive regulation of action potential	4.51856	0
positive regulation of lipase activity	4.50724	0
inner ear development	4.50724	0
regulation of organelle organization	4.50031	0
cellular component movement	7.97881	3.50031
gland development	4.47625	0
negative regulation of epithelial cell proliferation	4.46218	0
elevation of cytosolic calcium ion concentration	7.25806	2.80134
ion homeostasis	6.27165	1.82974
heart morphogenesis	4.44009	0
negative regulation of secretion	6.41117	1.97469
regulation of protein amino acid phosphorylation	4.43297	0
receptor internalization	4.43063	0
telencephalon cell migration	4.43063	0
natriuresis	4.42366	0
regulation of amino acid transport	4.42366	0
regulation of branching involved in ureteric bud morphogenesis	4.42366	0
positive regulation of release of sequestered calcium ion into cytosol	4.42366	0
drinking behavior	4.42366	0
cell development	10.7807	6.36051
spinal cord development	4.39147	0
multicellular organismal reproductive process	4.38091	0
multicellular organism reproduction	4.38091	0
response to abiotic stimulus	4.36957	0
adrenal gland development	4.36552	0
response to growth factor stimulus	4.35754	0
regulation of endothelial cell proliferation	4.35556	0
regulation of cellular process	7.72816	3.38722
intracellular signal transduction	4.33255	0
cerebral cortex development	4.32148	0
negative regulation of systemic arterial blood pressure	4.31876	0
G-protein signaling, coupled to cAMP nucleotide second messenger	6.90658	2.5986
synapse assembly	5.64589	1.34582
neural crest cell differentiation	4.28988	0
regulation of exocytosis	4.28735	0
orbitofrontal cortex development	4.27984	0
regulation of glucocorticoid biosynthetic process	4.27984	0
negative regulation of gamma-aminobutyric acid secretion	4.27984	0
sensory perception of pain	4.25414	0
regulation of signaling pathway	9.08513	4.83565
positive regulation of cyclic nucleotide biosynthetic process	4.24642	0
positive regulation of nucleotide biosynthetic process	4.24642	0
negative regulation of G-protein coupled receptor protein signaling pathway	4.24185	0
positive regulation of cGMP biosynthetic process	4.2204	0
mesonephros development	4.2204	0
negative regulation of ion transmembrane transporter activity	4.2204	0
regulation of developmental process	8.16685	3.95861
negative regulation of nucleobase, nucleoside, nucleotide and nucleic acid metabolic process	5.9431	1.74473
regulation of cell development	5.70997	1.51428
insemination	4.12726	0
negative regulation of steroid biosynthetic process	4.12726	0
negative regulation of transport	4.12263	0
regulation of signaling process	5.85699	1.75449
regulation of developmental growth	4.09313	0
tube closure	4.08197	0
regulation of embryonic development	4.08197	0
epithelial cell development	4.08197	0
positive regulation of epithelial cell proliferation involved in wound healing	4.07935	0
regulation of prostatic bud formation	4.07935	0
regulation of dopamine uptake	4.07935	0
regulation of neurotransmitter uptake	4.07935	0
sperm ejaculation	4.07935	0
collagen biosynthetic process	4.07935	0
regulation of catecholamine uptake involved in synaptic transmission	4.07935	0
positive regulation of developmental growth	4.07058	0
regulation of muscle organ development	4.06248	0
epithelial tube morphogenesis	4.05948	0
epidermis development	4.04624	0
response to toxin	4.04335	0
cellular response to vitamin	4.04239	0
behavioral interaction between organisms	4.04239	0
cerebellum development	4.04239	0
negative regulation of smooth muscle contraction	4.03953	0
positive regulation of epithelial cell migration	4.03953	0
localization of cell	7.74232	3.70333
cell motility	7.74232	3.70333
excretion	4.03198	0
regulation of mesenchymal cell proliferation	4.01682	0
positive regulation of intracellular protein kinase cascade	3.9914	0
positive regulation of cellular process	9.48545	5.49894
regulation of cell migration	6.04672	2.07624
response to morphine	3.96257	0
response to isoquinoline alkaloid	3.96257	0
epidermis morphogenesis	3.96257	0
regulation of cGMP biosynthetic process	3.95468	0
regulation of cAMP biosynthetic process	7.02457	3.0752
positive regulation of neurogenesis	3.9393	0
associative learning	7.85387	3.91721
regulation of cell differentiation	6.54061	2.60555
regulation of cell motility	5.97881	2.05061
diencephalon development	3.92812	0
regulation of cAMP metabolic process	6.96257	3.04866
renal vesicle morphogenesis	3.90658	0
regulation of glucocorticoid metabolic process	3.90658	0
positive regulation of receptor internalization	3.90658	0
negative regulation of amino acid transport	3.90658	0
regulation of receptor internalization	3.90658	0
regulation of cellular catabolic process	3.89963	0
positive regulation of ion transmembrane transporter activity	3.87615	0
epithelial cell morphogenesis	3.87615	0
organ induction	3.87615	0
plasma membrane organization	3.87615	0
negative regulation of aldosterone biosynthetic process	3.86967	0
negative regulation of cortisol biosynthetic process	3.86967	0
negative regulation of aldosterone metabolic process	3.86967	0
integrin biosynthetic process	3.86967	0
regulation of multicellular organism growth	3.85699	0
negative regulation of transmembrane receptor protein serine/threonine kinase signaling pathway	3.85699	0
regulation of metal ion transport	6.098	2.27984
positive regulation of axonogenesis	3.81531	0
neuroprotection	3.81531	0
negative regulation of steroid metabolic process	3.80134	0
negative adaptation of signaling pathway	3.80134	0
adaptation of signaling pathway	3.80134	0
Wnt receptor signaling pathway, calcium modulating pathway	3.80134	0
desensitization of G-protein coupled receptor protein signaling pathway	3.80134	0
behavioral response to pain	3.80134	0
copulation	3.80134	0
positive regulation of synaptic transmission, cholinergic	3.75696	0
positive regulation of calcium ion transport via voltage-gated calcium channel activity	3.75696	0
positive regulation of amino acid transport	3.75696	0
negative regulation of cell fate specification	3.75696	0
tachykinin receptor signaling pathway	3.75696	0
positive regulation of gamma-aminobutyric acid secretion	3.75696	0
cellular response to estradiol stimulus	3.75696	0
renal vesicle development	3.75696	0
regulation of biological process	6.75449	3.00568
regulation of cell-substrate adhesion	3.74715	0
body fluid secretion	3.74715	0
Wnt receptor signaling pathway	7.4034	3.66154
circulatory system process	6.67985	2.9431
blood circulation	6.67985	2.9431
response to hormone stimulus	6.57187	2.83565
sex determination	3.73049	0
positive regulation of transporter activity	3.73049	0
embryonic camera-type eye development	3.73049	0
response to drug	3.71897	0
metencephalon development	3.71897	0
positive regulation of homeostatic process	3.71897	0
negative regulation of biosynthetic process	5.4828	1.77469
regulation of signal transduction	5.47886	1.78516
detection of abiotic stimulus	5.09366	1.40671
adult locomotory behavior	7.36351	3.67985
cellular ion homeostasis	5.7122	2.02872
negative regulation of ion transport	3.67778	0
glutamate signaling pathway	3.67778	0
regulation of lipid metabolic process	3.67366	0
negative regulation of multicellular organismal process	5.49214	1.82102
positive regulation of cellular component organization	3.66959	0
amine transport	3.66555	0
regulation of epithelial cell migration	3.66154	0
cartilage development	3.64589	0
activation of phospholipase C activity	5.03245	1.38722
positive regulation of phospholipase C activity	5.03245	1.38722
eye development	5.8962	2.25181
phosphoinositide metabolic process	3.64207	0
regulation of nucleotide catabolic process	3.62893	0
regulation of purine nucleotide catabolic process	3.62893	0
regulation of cytoskeleton organization	3.62525	0
regulation of cellular component movement	5.48945	1.86646
positive regulation of neurotransmitter secretion	3.6216	0
negative regulation of exocytosis	3.6216	0
metanephric nephron morphogenesis	3.6216	0
long-term synaptic potentiation	3.6216	0
regulation of synaptic transmission, cholinergic	3.6216	0
cellular chemical homeostasis	5.58838	1.97881
regulation of release of sequestered calcium ion into cytosol	3.59517	0
positive regulation of small GTPase mediated signal transduction	3.59517	0
mating	3.59176	0
cellular response to nutrient	3.59007	0
receptor metabolic process	3.59007	0
regulation of Wnt receptor signaling pathway	7.96257	4.41454
hair follicle morphogenesis	3.53313	0
negative regulation of calcium ion transport	3.53313	0
cellular response to hormone stimulus	6.29843	2.76955
regulation of vesicle-mediated transport	3.51428	0
regulation of calcium ion transport	6.1831	2.67778
mechanosensory behavior	3.50031	0
histamine secretion	3.50031	0
dopamine transport	3.50031	0
regulation of feeding behavior	3.50031	0
regulation of natriuresis	3.50031	0
negative regulation of cell fate commitment	3.50031	0
regulation of growth	3.50031	0
positive regulation of cytoskeleton organization	3.49757	0
cyclic-nucleotide-mediated signaling	7.69897	4.20901
positive regulation of phospholipase activity	4.7986	1.31695
regulation of transport	5.73755	2.26281
negative regulation of muscle contraction	3.47237	0
endocrine process	3.4698	0
regulation of chemotaxis	3.46852	0
response to nutrient	3.46218	0
regulation of cell size	3.45717	0
tube development	6.71444	3.25727
cellular homeostasis	5.03621	1.58004
regulation of adenylate cyclase activity	6.84164	3.41005
developmental process involved in reproduction	5.64975	2.21896
positive regulation of fibroblast proliferation	3.43063	0
digestive system process	3.43063	0
phosphorylation	3.41454	0
regulation of synaptogenesis	3.41454	0
regulation of GTP catabolic process	3.4023	0
regulation of GTPase activity	3.4023	0
positive regulation of cell development	3.4023	0
regulation of catalytic activity	4.82102	1.42022
negative regulation of cellular biosynthetic process	5.27654	1.87943
positive regulation of aldosterone biosynthetic process	3.39686	0
negative regulation of glucocorticoid metabolic process	3.39686	0
negative regulation of glucocorticoid biosynthetic process	3.39686	0
positive regulation of steroid hormone biosynthetic process	3.39686	0
proximal/distal axis specification	3.39686	0
establishment of anatomical structure orientation	3.39686	0
negative regulation of fibroblast growth factor production	3.39686	0
negative regulation of acetylcholine secretion	3.39686	0
regulation of Rap GTPase activity	3.39686	0
negative regulation of gastric acid secretion	3.39686	0
neuroendocrine cell differentiation	3.39686	0
establishment of organ orientation	3.39686	0
negative regulation of steroid hormone biosynthetic process	3.39686	0
positive regulation of aldosterone metabolic process	3.39686	0
response to auditory stimulus	3.39686	0
negative regulation of icosanoid secretion	3.39686	0
positive regulation of potassium ion transport	3.39041	0
activation of protein kinase B activity	3.39041	0
vascular smooth muscle contraction	3.39041	0
positive regulation of dopamine secretion	3.39041	0
regulation of excretion	3.39041	0
negative regulation of heart rate	3.39041	0
male sex determination	3.39041	0
hair follicle development	3.38195	0
hair cycle process	3.38195	0
regulation of steroid metabolic process	3.38195	0
molting cycle process	3.38195	0
eye morphogenesis	3.37779	0
cellular response to endogenous stimulus	6.55752	3.18046
behavior	8.96257	5.5986
regulation of body fluid levels	3.36351	0
nitric oxide mediated signal transduction	3.35853	0
regulation of circadian sleep/wake cycle, sleep	3.35853	0
regulation of circadian sleep/wake cycle	3.35853	0
negative regulation of catalytic activity	3.35164	0
regulation of cyclase activity	6.67985	3.33161
regulation of lyase activity	6.64975	3.31695
positive regulation of growth	3.32606	0
negative regulation of hormone metabolic process	4.81531	1.49349
negative regulation of hormone biosynthetic process	4.81531	1.49349
cellular response to extracellular stimulus	3.31966	0
central nervous system neuron differentiation	3.31069	0
rhythmic process	5.89279	2.58503
positive regulation of multicellular organismal metabolic process	3.30452	0
circadian sleep/wake cycle process	3.30452	0
ossification	5.25259	1.95078
negative regulation of cell proliferation	4.71444	1.41454
regulation of JNK cascade	3.28904	0
positive regulation of nervous system development	3.28904	0
G-protein coupled receptor internalization	3.28904	0
positive regulation of cellular component biogenesis	3.28904	0
positive regulation of synaptogenesis	3.28904	0
regulation of steroid biosynthetic process	3.28233	0
reproductive process	5.37882	2.09909
molting cycle	3.27165	0
hair cycle	3.27165	0
negative regulation of lipid biosynthetic process	3.25181	0
monoamine transport	3.25181	0
ureteric bud morphogenesis	3.24718	0
reproduction	5.32057	2.07417
receptor-mediated endocytosis	3.24565	0
regulation of striated muscle tissue development	3.24565	0
chemical homeostasis	6.1107	2.8729
synapse organization	5.63264	2.39794
embryonic pattern specification	3.21325	0
skin development	4.56864	1.36151
circadian sleep/wake cycle	3.20135	0
social behavior	3.20135	0
regulation of leukocyte chemotaxis	3.20135	0
synaptic transmission, dopaminergic	3.19586	0
grooming behavior	3.19586	0
ear development	5.62893	2.43652
tissue remodeling	5.55909	2.36754
positive regulation of biological process	8.89963	5.71444
regulation of oxidoreductase activity	3.17914	0
cellular response to external stimulus	3.17849	0
ureteric bud development	5.48812	2.33724
negative regulation of signal transduction	3.14691	0
neural tube closure	3.1463	0
mesenchyme development	6.3098	3.1707
positive regulation of blood pressure	3.11407	0
negative regulation of signaling process	3.11295	0
regulation of receptor recycling	3.10958	0
reduction of cytosolic calcium ion concentration	3.10958	0
positive regulation of protein tyrosine kinase activity	3.10958	0
metanephric nephron development	3.10958	0
positive regulation of G-protein coupled receptor protein signaling pathway	3.10958	0
regulation of systemic arterial blood pressure by hormone	3.10568	0
response to amphetamine	3.10568	0
circadian behavior	3.10568	0
regulation of lipase activity	4.82681	1.72125
regulation of Ras GTPase activity	3.10182	0
regulation of fibroblast growth factor production	3.09909	0
regulation of gastric acid secretion	3.09909	0
renal vesicle formation	3.09909	0
iris morphogenesis	3.09909	0
bioluminescence	3.09909	0
negative regulation of mesenchymal cell proliferation	3.09909	0
inhibition of adenylate cyclase activity by serotonin receptor signaling pathway	3.09909	0
regulation of immune complex clearance by monocytes and macrophages	3.09909	0
negative regulation of prostatic bud formation	3.09909	0
regulation of Rap protein signal transduction	3.09909	0
lung induction	3.09909	0
cloacal septation	3.09909	0
vasodilation by angiotensin involved in regulation of systemic arterial blood pressure	3.09909	0
positive regulation of immune complex clearance by monocytes and macrophages	3.09909	0
negative regulation of growth	3.08884	0
cellular process involved in reproduction	3.08884	0
regulation of ion homeostasis	5.35164	2.27819
phosphate metabolic process	3.06702	0
phosphorus metabolic process	3.06702	0
positive regulation of cell adhesion	3.06248	0
regulation of synapse organization	3.05998	0
endochondral bone morphogenesis	3.05998	0
proximal/distal pattern formation	3.05998	0
positive regulation of mesenchymal cell proliferation	3.05998	0
regulation of hormone metabolic process	4.95861	1.91009
negative regulation of cell development	3.04576	0
neurological system process	5.41908	2.38616
metanephros development	6.12494	3.09528
inhibition of adenylate cyclase activity by G-protein signaling pathway	6.12494	3.09528
germ cell development	3.02965	0
lung development	3.02965	0
regulation of establishment of planar polarity	3.02872	0
cerebellar cortex formation	3.02872	0
ventricular septum development	3.02872	0
conditioned taste aversion	3.02872	0
negative regulation of chemotaxis	3.02872	0
reflex	3.02872	0
Wnt receptor signaling pathway, planar cell polarity pathway	3.02872	0
diuresis	3.02872	0
regulation of stress-activated protein kinase signaling cascade	3.02365	0
primary neural tube formation	3.02	0
anterior/posterior axis specification	3.01547	0
rhythmic behavior	3.01547	0
positive regulation of cytokine production	3.01323	0
negative regulation of lipid metabolic process	5.12436	2.11407
G-protein coupled receptor protein signaling pathway	3.00922	0
response to retinoic acid	3.0048	0
kidney development	6.79048	3.79317
positive regulation of protein amino acid phosphorylation	2.98716	0
respiratory tube development	2.98297	0
bone remodeling	2.97062	0
neural crest cell migration	2.97062	0
temperature homeostasis	2.97062	0
regulation of protein modification process	2.97062	0
regulation of multicellular organismal development	7.35853	4.38934
regulation of lipid biosynthetic process	2.95468	0
regulation of fibroblast growth factor receptor signaling pathway	2.95468	0
nephron epithelium morphogenesis	2.95468	0
negative regulation of blood vessel endothelial cell migration	2.95468	0
positive regulation of cyclin-dependent protein kinase activity	2.95468	0
protein localization at cell surface	2.95468	0
intracellular protein kinase cascade	2.95078	0
signal transmission via phosphorylation event	2.95078	0
renal system development	6.67572	3.73283
pattern specification process	9.22841	6.29671
tonic smooth muscle contraction	4.27984	1.34969
artery smooth muscle contraction	4.27984	1.34969
neuropeptide signaling pathway	2.91009	0
regulation of fibroblast proliferation	2.90309	0
regulation of kidney development	4.71444	1.81816
regulation of calcium ion-dependent exocytosis	4.71444	1.81816
regulation of anatomical structure morphogenesis	6.86012	3.97062
calcium ion-dependent exocytosis	2.88941	0
skeletal system morphogenesis	5.78516	2.8962
regulation of blood volume by renin-angiotensin	2.88273	0
cell differentiation in hindbrain	2.88273	0
regulation of cell fate specification	2.88273	0
cellular response to estrogen stimulus	2.88273	0
intestine smooth muscle contraction	2.87943	0
gastro-intestinal system smooth muscle contraction	2.87943	0
bombesin receptor signaling pathway	2.87943	0
positive regulation of skeletal muscle tissue growth	2.87943	0
chemokine-mediated signaling pathway	2.87943	0
satellite cell maintenance involved in skeletal muscle regeneration	2.87943	0
negative regulation of dopamine metabolic process	2.87943	0
negative regulation of neurotransmitter secretion	2.87943	0
negative regulation of synaptogenesis	2.87943	0
complement receptor mediated signaling pathway	2.87943	0
response to anoxia	2.87943	0
Spemann organizer formation	2.87943	0
negative regulation of Rho GTPase activity	2.87943	0
negative regulation of catecholamine metabolic process	2.87943	0
positive regulation of transforming growth factor-beta2 production	2.87943	0
response to ozone	2.87943	0
regulation of systemic arterial blood pressure by vasopressin	2.87943	0
dermatome development	2.87943	0
negative regulation of molecular function	2.87943	0
camera-type eye morphogenesis	2.87615	0
regulation of localization	6.43415	3.56703
regulation of long-term neuronal synaptic plasticity	2.85078	0
regulation of multicellular organismal metabolic process	2.85078	0
regulation of monooxygenase activity	2.85078	0
ion transmembrane transport	2.84466	0
positive regulation of organelle organization	2.84164	0
response to endogenous stimulus	6.55596	3.72354
nephron morphogenesis	2.81531	0
positive regulation of nitric-oxide synthase activity	2.81531	0
spinal cord patterning	2.81531	0
metabotropic glutamate receptor signaling pathway	2.81531	0
positive regulation of epidermal growth factor receptor signaling pathway	2.81531	0
regulation of actin cytoskeleton organization	2.80688	0
regulation of response to stress	2.79588	0
regulation of cell proliferation	8.25493	5.46092
regulation of JUN kinase activity	2.79317	0
negative regulation of cellular metabolic process	4.51713	1.74958
developmental growth involved in morphogenesis	2.767	0
sexual reproduction	2.75696	0
prepulse inhibition	2.75203	0
post-embryonic organ development	2.75203	0
negative regulation of adenylate cyclase activity	5.54668	2.81531
negative regulation of lyase activity	5.54668	2.81531
negative regulation of cyclase activity	5.54668	2.81531
response to extracellular stimulus	2.72816	0
mammary gland development	2.72125	0
positive regulation of phosphorylation	2.7122	0
cerebral cortex GABAergic interneuron migration	2.70774	0
regulation of NAD(P)H oxidase activity	2.70774	0
vasodilation by norepinephrine-epinephrine involved in regulation of systemic arterial blood pressure	2.70774	0
aggressive behavior	2.70774	0
interneuron migration from the subpallium to the cortex	2.70774	0
negative regulation of cellular amine metabolic process	2.70774	0
response to defense-related nitric oxide production by other organism involved in symbiotic interaction	2.70774	0
regulation of skeletal muscle tissue growth	2.70774	0
positive regulation of neutrophil chemotaxis	2.70774	0
negative regulation of nervous system development	2.70774	0
regulation of branching involved in lung morphogenesis	2.70774	0
renal control of peripheral vascular resistance involved in regulation of systemic arterial blood pressure	2.70774	0
positive regulation of MAPKKK cascade by fibroblast growth factor receptor signaling pathway	2.70774	0
convergent extension involved in axis elongation	2.70774	0
response to defense-related host nitric oxide production	2.70774	0
regulation of blood vessel size by renin-angiotensin	2.70774	0
cerebral cortex GABAergic interneuron development	2.70774	0
maternal process involved in parturition	2.70774	0
insulin secretion	2.70333	0
platelet activation	2.70333	0
embryonic digit morphogenesis	2.70333	0
response to calcium ion	2.70115	0
camera-type eye development	4.75203	2.05404
response to dietary excess	2.6925	0
negative regulation of endothelial cell proliferation	2.6925	0
cellular response to monosaccharide stimulus	2.6925	0
cerebellar cortex morphogenesis	2.6925	0
regulation of cell fate commitment	2.6925	0
cellular response to hexose stimulus	2.6925	0
cellular response to glucose stimulus	2.6925	0
endochondral ossification	2.6925	0
extracellular structure organization	9.41567	6.72354
regulation of transmembrane receptor protein serine/threonine kinase signaling pathway	5.44129	2.74958
homeostatic process	4.67162	1.98297
regulation of actin filament-based process	2.68825	0
activation of adenylate cyclase activity by G-protein signaling pathway	4.57349	1.88941
positive regulation of adenylate cyclase activity by G-protein signaling pathway	4.57349	1.88941
regulation of adenylate cyclase activity involved in G-protein signaling pathway	4.57349	1.88941
calcium ion transport into cytosol	4.36552	1.68613
response to organic nitrogen	2.66959	0
positive regulation of cell proliferation	6.02411	3.35458
system process	5.20691	2.5391
regulation of systemic arterial blood pressure mediated by a chemical signal	2.66756	0
calcium ion transmembrane transport	2.66555	0
neural tube formation	2.66555	0
circadian rhythm	2.64207	0
response to vitamin A	2.64207	0
positive regulation of phosphorus metabolic process	2.63827	0
positive regulation of phosphate metabolic process	2.63827	0
regulation of pathway-restricted SMAD protein phosphorylation	2.63451	0
positive regulation of receptor-mediated endocytosis	2.63451	0
multicellular organismal reproductive behavior	2.63451	0
catecholamine transport	2.63451	0
regulation of digestive system process	2.63451	0
somatic stem cell maintenance	2.63451	0
sleep	2.63451	0
regulation of postsynaptic membrane potential	2.63451	0
pituitary gland development	2.63451	0
morphogenesis of embryonic epithelium	3.9393	1.30803
negative regulation of cell growth	2.62525	0
response to nutrient levels	2.61439	0
cytosolic calcium ion transport	4.24185	1.64016
T cell proliferation	2.60033	0
positive regulation of cell cycle	2.5867	0
negative regulation of sequestering of calcium ion	2.5817	0
release of sequestered calcium ion into cytosol	2.5817	0
labyrinthine layer blood vessel development	2.5817	0
cellular response to carbohydrate stimulus	2.5817	0
renal water homeostasis	2.5817	0
collagen fibril organization	5.26043	2.68403
calcium-mediated signaling	2.56864	0
negative regulation of blood pressure	2.56864	0
positive regulation of wound healing	2.56543	0
positive regulation of the force of heart contraction by epinephrine-norepinephrine	2.56543	0
positive regulation of epithelial cell proliferation involved in lung morphogenesis	2.56543	0
desensitization of G-protein coupled receptor protein signaling pathway by arrestin	2.56543	0
positive regulation of protein kinase C signaling cascade	2.56543	0
negative regulation of Ras GTPase activity	2.56543	0
regulation of protein kinase C signaling cascade	2.56543	0
negative regulation of nerve growth factor receptor signaling pathway	2.56543	0
mesenchymal to epithelial transition involved in metanephros morphogenesis	2.56543	0
metanephric renal vesicle morphogenesis	2.56543	0
cardiac left ventricle morphogenesis	2.56543	0
negative regulation of norepinephrine secretion	2.56543	0
bone trabecula formation	2.56543	0
positive regulation of macrophage chemotaxis	2.56543	0
inhibition of adenylate cyclase activity by metabotropic glutamate receptor signaling pathway	2.56543	0
regulation of stress fiber assembly	4.1831	1.61798
negative regulation of response to external stimulus	2.54975	0
regulation of circadian rhythm	2.5376	0
adult behavior	7.88941	5.35556
response to vitamin	2.53313	0
response to amine stimulus	2.53165	0
multicellular organismal water homeostasis	2.52871	0
cell proliferation in forebrain	2.52871	0
regulation of Notch signaling pathway	2.52871	0
nephron epithelium development	2.52871	0
positive regulation of monooxygenase activity	2.52871	0
cardiac septum development	2.52871	0
regulation of phosphoprotein phosphatase activity	2.52871	0
regulation of cellular component size	2.52871	0
regulation of cellular response to stress	2.51145	0
regulation of hormone levels	2.49894	0
glycerophospholipid metabolic process	2.48945	0
negative regulation of neurogenesis	2.48017	0
regulation of sequestering of calcium ion	2.48017	0
regulation of systemic arterial blood pressure by renin-angiotensin	2.48017	0
positive regulation of organic acid transport	2.48017	0
positive regulation of Ras protein signal transduction	2.48017	0
branching involved in ureteric bud morphogenesis	2.47625	0
regulation of skeletal muscle tissue development	2.47625	0
response to mechanical stimulus	2.47496	0
phospholipid metabolic process	2.46597	0
mesenchymal cell development	4.99568	2.54668
negative regulation of cell size	2.44612	0
positive regulation of peptide hormone secretion	2.44612	0
protein kinase C signaling cascade	2.4437	0
regulation of mononuclear cell migration	2.4437	0
maternal behavior	2.4437	0
negative regulation of epinephrine secretion	2.4437	0
positive regulation of norepinephrine secretion	2.4437	0
cerebellar granule cell differentiation	2.4437	0
negative regulation of GTPase activity	2.4437	0
positive regulation of phosphoprotein phosphatase activity	2.4437	0
cerebellar granular layer formation	2.4437	0
negative regulation of fibroblast growth factor receptor signaling pathway	2.4437	0
regulation of macrophage chemotaxis	2.4437	0
negative regulation of circadian sleep/wake cycle, sleep	2.4437	0
parental behavior	2.4437	0
positive regulation of the force of heart contraction by chemical signal	2.4437	0
regulation of branching involved in mammary gland duct morphogenesis	2.4437	0
brain renin-angiotensin system	2.4437	0
regulation of nerve growth factor receptor signaling pathway	2.4437	0
nephric duct development	2.4437	0
activation of phospholipase C activity by dopamine receptor signaling pathway	2.4437	0
negative regulation of circadian rhythm	2.4437	0
wound healing	2.44249	0
positive regulation of ion transport	4.15614	1.7167
acid secretion	2.4318	0
regulation of actin filament bundle assembly	3.96257	1.53462
positive regulation of endocytosis	2.4168	0
hormone secretion	2.4168	0
positive regulation of GTPase activity	3.91364	1.5157
gamma-aminobutyric acid signaling pathway	2.38934	0
axis elongation	2.38722	0
negative regulation of heart contraction	2.38722	0
embryonic forelimb morphogenesis	2.38722	0
response to transforming growth factor beta stimulus	2.38722	0
positive regulation of peptide secretion	2.36151	0
mesenchymal cell differentiation	5.74473	3.38616
sensory organ development	8.05355	5.70115
response to temperature stimulus	2.34969	0
micturition	4.78781	2.44009
post-embryonic development	2.34679	0
phosphatidylinositol metabolic process	2.34294	0
positive regulation of leukocyte chemotaxis	2.34294	0
positive regulation of heart rate by epinephrine-norepinephrine	2.33819	0
regulation of neutrophil chemotaxis	2.33819	0
cerebellar granular layer morphogenesis	2.33819	0
negative regulation of digestive system process	2.33819	0
cellular response to calcium ion	2.33819	0
fibril organization	2.33819	0
regulation of epinephrine secretion	2.33819	0
response to herbicide	2.33819	0
thrombin receptor signaling pathway	2.33819	0
diet induced thermogenesis	2.33819	0
regulation of granulocyte chemotaxis	2.33819	0
positive regulation of cell adhesion mediated by integrin	2.33819	0
limb bud formation	2.33819	0
skin morphogenesis	2.33819	0
positive regulation of epidermal growth factor receptor activity	2.33819	0
cerebellar granular layer development	2.33819	0
cardiac epithelial to mesenchymal transition	2.33819	0
visual learning	3.81531	1.47756
response to radiation	2.3098	0
epithelial cell proliferation	2.30803	0
positive regulation of endothelial cell proliferation	2.30803	0
male genitalia development	2.30103	0
response to iron ion	2.30103	0
positive regulation of steroid metabolic process	2.30103	0
cerebellum morphogenesis	2.30103	0
regulation of catabolic process	3.64782	1.35556
organophosphate metabolic process	2.28735	0
sensory perception of mechanical stimulus	3.97881	1.69465
cAMP-mediated signaling	7.24109	4.95861
regulation of leukocyte migration	2.28233	0
regulation of protein import into nucleus	2.27654	0
response to protein stimulus	2.27165	0
protein amino acid phosphorylation	3.98716	1.71897
regulation of nitric-oxide synthase activity	2.26043	0
negative regulation of cell-substrate adhesion	2.26043	0
cerebellar cortex development	2.26043	0
midgut development	2.26043	0
response to molecule of bacterial origin	2.24718	0
visual behavior	4.61979	2.37469
growth hormone secretion	2.24413	0
post-embryonic camera-type eye development	2.24413	0
atrial cardiac muscle tissue morphogenesis	2.24413	0
substrate-independent telencephalic tangential interneuron migration	2.24413	0
substrate-independent telencephalic tangential migration	2.24413	0
cGMP catabolic process	2.24413	0
lung-associated mesenchyme development	2.24413	0
atrial cardiac muscle tissue development	2.24413	0
superior temporal gyrus development	2.24413	0
embryonic skeletal joint morphogenesis	2.24413	0
regulation of the force of heart contraction by chemical signal	2.24413	0
gastric acid secretion	2.24413	0
mesonephric tubule development	2.24413	0
mesonephric epithelium development	2.24413	0
cerebral cortex GABAergic interneuron differentiation	2.24413	0
establishment of planar polarity	2.24413	0
positive regulation of skeletal muscle tissue development	2.24413	0
positive regulation of cell growth	2.23958	0
hormone transport	2.23958	0
development of primary female sexual characteristics	2.23807	0
membrane invagination	2.23657	0
regulation of cell growth	2.23657	0
endocytosis	2.23657	0
regulation of cellular protein metabolic process	2.23582	0
muscle cell differentiation	2.22768	0
regulation of response to stimulus	2.22475	0
cellular response to organic substance	5.26281	3.04096
myotube differentiation	2.22113	0
placenta blood vessel development	2.22113	0
peptide hormone secretion	2.20691	0
positive regulation of JUN kinase activity	2.20691	0
mammary gland epithelium development	2.20691	0
positive regulation of chemotaxis	2.20691	0
response to testosterone stimulus	3.59176	1.39254
morphogenesis of an epithelium	5.62525	3.42713
glycerolipid metabolic process	2.18442	0
startle response	2.18376	0
regulation of protein tyrosine kinase activity	2.18376	0
regulation of blood vessel endothelial cell migration	2.18376	0
neuron recognition	2.18376	0
water homeostasis	2.18376	0
gastrulation with mouth forming second	2.18376	0
tube formation	3.72125	1.5376
neural precursor cell proliferation	3.54975	1.37675
gamete generation	2.17198	0
inositol phosphate metabolic process	2.16052	0
mesenchymal-epithelial cell signaling	2.16052	0
positive regulation of blood pressure by epinephrine-norepinephrine	2.16052	0
hemopoietic stem cell proliferation	2.16052	0
response to fungicide	2.16052	0
wound healing, spreading of epidermal cells	2.16052	0
olfactory bulb interneuron differentiation	2.16052	0
wound healing, spreading of cells	2.16052	0
positive regulation of Notch signaling pathway	2.16052	0
regulation of neuronal synaptic plasticity	2.15864	0
peptide secretion	2.15864	0
fat cell differentiation	2.14935	0
regulation of receptor-mediated endocytosis	2.14752	0
forelimb morphogenesis	2.14752	0
ion transport	2.14146	0
positive regulation of cell size	2.13194	0
neural crest cell development	3.4698	1.34582
response to light stimulus	2.1209	0
membrane depolarization	2.11295	0
positive regulation of cytokine secretion	2.11182	0
reproductive behavior	2.11182	0
regulation of phosphatase activity	2.11182	0
female sex differentiation	2.10902	0
negative regulation of metabolic process	4.55284	2.46218
activation of protein kinase activity	3.62893	1.54363
otic vesicle development	2.0846	0
positive regulation of smoothened signaling pathway	2.0846	0
cellular sodium ion homeostasis	2.0846	0
spinal cord association neuron differentiation	2.0846	0
relaxation of vascular smooth muscle	2.0846	0
positive regulation of transforming growth factor-beta production	2.0846	0
ventricular septum morphogenesis	2.0846	0
otic vesicle formation	2.0846	0
otic vesicle morphogenesis	2.0846	0
regulation of transforming growth factor-beta2 production	2.0846	0
negative regulation of catecholamine secretion	2.0846	0
regulation of epidermal growth factor receptor signaling pathway	2.07779	0
negative regulation of angiogenesis	3.39254	1.31695
positive regulation of lymphocyte proliferation	2.06449	0
regulation of cellular component biogenesis	2.06048	0
regulation of molecular function	5.16304	3.10513
positive regulation of mononuclear cell proliferation	2.04818	0
oogenesis	2.04672	0
response to corticosterone stimulus	2.04479	0
cellular response to nutrient levels	2.04144	0
locomotory behavior	8.73283	6.70115
negative regulation of macromolecule metabolic process	2.03012	0
synaptic vesicle transport	2.02549	0
regulation of protein transport	2.02	0
positive regulation of leukocyte proliferation	2.01592	0
inositol phosphate-mediated signaling	2.01547	0
neurotransmitter uptake	2.01547	0
positive regulation of sodium ion transport	2.01547	0
positive regulation of hormone metabolic process	2.01547	0
regulation of systemic arterial blood pressure by norepinephrine-epinephrine	2.01547	0
metaphase	2.01547	0
cellular response to transforming growth factor beta stimulus	2.01547	0
activation of transmembrane receptor protein tyrosine kinase activity	2.01547	0
positive regulation of circadian sleep/wake cycle, sleep	2.01547	0
neutrophil activation	2.01547	0
positive regulation of muscle organ development	2.01547	0
positive regulation of Rac GTPase activity	2.01547	0
positive regulation of striated muscle tissue development	2.01547	0
positive regulation of hormone biosynthetic process	2.01547	0
positive regulation of cardiac muscle cell proliferation	2.01547	0
fibroblast growth factor receptor signaling pathway	2.01278	0
regulation of excitatory postsynaptic membrane potential	2.01278	0
regulation of G1/S transition of mitotic cell cycle	2.01278	0
response to electrical stimulus	2.01278	0
G1/S transition checkpoint	2.01278	0
mitotic cell cycle G1/S transition checkpoint	2.01278	0
positive regulation of neuron differentiation	2.00436	0
negative regulation of developmental process	5.01055	3.01368
regulation of atrial cardiomyocyte membrane depolarization	3.86967	1.88606
regulation of epidermis development	1.98297	0
striated muscle contraction	1.96257	0
regulation of systemic arterial blood pressure	1.96257	0
MAPKKK cascade	3.95861	2.00349
regulation of hair follicle development	1.95078	0
regulation of systemic arterial blood pressure by circulatory renin-angiotensin	1.95078	0
response to water	1.95078	0
regulation of membrane depolarization	1.95078	0
relaxation of muscle	1.95078	0
response to immune response of other organism involved in symbiotic interaction	1.95078	0
regulation of female receptivity	1.95078	0
macrophage chemotaxis	1.95078	0
protein heterotetramerization	1.95078	0
regulation of gastrulation	1.95078	0
regulation of odontogenesis of dentine-containing tooth	1.95078	0
hypothalamus development	1.95078	0
suckling behavior	1.95078	0
response to host immune response	1.95078	0
negative regulation of cartilage development	1.95078	0
stem cell maintenance	1.95078	0
positive regulation of oxidoreductase activity	1.95078	0
palate development	4.04239	2.09474
response to wounding	1.94692	0
response to lipopolysaccharide	1.9431	0
positive regulation of behavior	1.9431	0
negative regulation of phosphorylation	1.9393	0
positive regulation of white fat cell proliferation	1.93554	0
negative regulation of neurotransmitter uptake	1.93554	0
negative regulation of norepinephrine uptake	1.93554	0
ureter smooth muscle contraction	1.93554	0
growth plate cartilage chondrocyte differentiation	1.93554	0
serotonin uptake	1.93554	0
regulation of urothelial cell proliferation	1.93554	0
regulation of stem cell maintenance	1.93554	0
metanephric mesenchymal cell proliferation involved in metanephros development	1.93554	0
regulation of mesenchymal stem cell apoptosis involved in nephron morphogenesis	1.93554	0
meiotic chromosome movement towards spindle pole	1.93554	0
semicircular canal fusion	1.93554	0
olfactory bulb mitral cell layer development	1.93554	0
kidney smooth muscle cell differentiation	1.93554	0
negative regulation of thrombin receptor signaling pathway	1.93554	0
regulation of thrombin receptor signaling pathway	1.93554	0
negative regulation of dopamine uptake	1.93554	0
urothelial cell proliferation	1.93554	0
regulation of serotonin uptake	1.93554	0
regulation of stem cell division	1.93554	0
submandibular salivary gland formation	1.93554	0
BMP signaling pathway involved in spinal cord dorsal/ventral patterning	1.93554	0
negative regulation of serotonin uptake	1.93554	0
kidney mesenchymal cell proliferation	1.93554	0
positive regulation of urothelial cell proliferation	1.93554	0
regulation of acyl-CoA biosynthetic process	1.93554	0
histamine uptake	1.93554	0
negative regulation of catecholamine uptake involved in synaptic transmission	1.93554	0
bronchiole morphogenesis	1.93554	0
negative regulation of mesenchymal stem cell apoptosis involved in nephron morphogenesis	1.93554	0
semicircular canal formation	1.93554	0
regulation of norepinephrine uptake	1.93554	0
growth plate cartilage chondrocyte proliferation	1.93554	0
lung proximal/distal axis specification	1.93554	0
ureteric peristalsis	1.93554	0
cell-cell signaling involved in lung development	1.93554	0
inductive cell-cell signaling	1.93554	0
metanephric renal vesicle formation	1.93554	0
lung pattern specification process	1.93554	0
ureteric bud invasion	1.93554	0
mesenchymal-epithelial cell signaling involved in lung development	1.93554	0
tube morphogenesis	5.18977	3.26043
regulation of axon extension	1.92082	0
positive regulation of ERK1 and ERK2 cascade	1.92082	0
regulation of norepinephrine secretion	3.95468	2.05012
negative regulation of protein amino acid phosphorylation	1.90309	0
regulation of intracellular protein transport	1.89279	0
chondrocyte differentiation	1.89279	0
negative regulation of multicellular organism growth	1.89279	0
pathway-restricted SMAD protein phosphorylation	1.89279	0
cell migration involved in gastrulation	1.89279	0
enteric nervous system development	1.89279	0
regulation of hair cycle	1.89279	0
positive regulation of circadian rhythm	1.89279	0
anterior/posterior axis specification, embryo	1.89279	0
establishment of tissue polarity	1.89279	0
cardiac atrium morphogenesis	1.89279	0
female mating behavior	1.89279	0
cardiac atrium development	1.89279	0
sprouting angiogenesis	1.89279	0
positive regulation of membrane protein ectodomain proteolysis	1.89279	0
tripartite regional subdivision	1.89279	0
sodium ion homeostasis	1.89279	0
microglial cell activation	1.89279	0
receptor guanylyl cyclase signaling pathway	1.89279	0
heat generation	1.89279	0
negative regulation of gene-specific transcription	1.88941	0
regulation of establishment of protein localization	1.8729	0
nerve-nerve synaptic transmission	3.89279	2.02136
positive regulation of angiogenesis	1.86646	0
regulation of cyclin-dependent protein kinase activity	1.86646	0
lung alveolus development	1.86646	0
positive regulation of programmed cell death	1.85387	0
regulation of synaptic plasticity	1.85078	0
regulation of multi-organism process	1.84771	0
establishment of localization	1.84164	0
collagen metabolic process	1.83863	0
icosanoid secretion	1.83863	0
negative chemotaxis	1.83863	0
adenohypophysis development	1.83863	0
positive regulation of phosphatase activity	1.83863	0
arachidonic acid secretion	1.83863	0
negative regulation of phosphorus metabolic process	1.83565	0
negative regulation of phosphate metabolic process	1.83565	0
cell-cell adhesion	4.20273	2.36754
integrin-mediated signaling pathway	1.82391	0
activation of MAPK activity	3.75449	1.9393
stem cell development	1.81248	0
negative regulation of caspase activity	1.81248	0
regulation of Rho GTPase activity	1.81248	0
organic alcohol transport	1.81248	0
transmembrane transport	1.80967	0
cellular membrane organization	1.80134	0
gonad development	1.80134	0
regulation of homeostatic process	3.13312	1.33348
positive regulation of cell death	1.7986	0
cation transport	1.79588	0
regulation of nucleocytoplasmic transport	1.79588	0
positive regulation of hormone secretion	1.79588	0
membrane organization	1.79048	0
hindlimb morphogenesis	1.78781	0
regulation of cytokine secretion	1.78781	0
positive regulation of steroid biosynthetic process	1.78781	0
middle ear morphogenesis	1.78781	0
regulation of cardiac muscle contraction	1.78781	0
establishment of spindle localization	1.78781	0
response to host defenses	1.78781	0
embryonic camera-type eye morphogenesis	1.78781	0
response to defenses of other organism involved in symbiotic interaction	1.78781	0
regulation of histone acetylation	1.78781	0
regulation of icosanoid secretion	1.78781	0
regulation of catenin protein nuclear translocation	1.78781	0
spindle localization	1.78781	0
blastoderm segmentation	1.78781	0
response to host	1.78781	0
B cell homeostasis	1.78781	0
elevation of cytosolic calcium ion concentration involved in G-protein signaling coupled to IP3 second messenger	3.73049	1.9431
positive regulation of cell projection organization	1.78252	0
regulation of protein secretion	1.77728	0
peptide transport	1.77728	0
transport	1.76955	0
positive regulation of cell migration	3.62525	1.86012
positive regulation of cell motility	3.62525	1.86012
multicellular organismal macromolecule metabolic process	1.76195	0
cellular localization	1.75696	0
cell death	1.74232	0
female gonad development	1.74232	0
convergent extension	1.73993	0
cerebral cortex neuron differentiation	1.73993	0
neural retina development	1.73993	0
regulation of inhibitory postsynaptic membrane potential	1.73993	0
regulation of appetite	1.73993	0
positive regulation of epidermis development	1.73993	0
negative regulation of oxidoreductase activity	1.73993	0
positive regulation of acute inflammatory response	1.73755	0
cellular monovalent inorganic cation homeostasis	1.73755	0
regulation of protein metabolic process	1.72584	0
sensory perception of sound	3.5817	1.85699
death	1.71444	0
nerve development	1.71444	0
positive regulation of leukocyte migration	1.71444	0
cell fate determination	1.71444	0
actin cytoskeleton organization	1.69897	0
positive regulation of inflammatory response	1.69465	0
negative regulation of cellular component organization	1.69465	0
regulation of muscle cell apoptosis	1.69465	0
regulation of membrane protein ectodomain proteolysis	1.69465	0
protein-chromophore linkage	1.69465	0
skeletal muscle tissue regeneration	1.69465	0
positive regulation of pathway-restricted SMAD protein phosphorylation	1.69465	0
regulation of cardiac muscle cell proliferation	1.69465	0
keratinocyte proliferation	1.69465	0
cardiac septum morphogenesis	1.69465	0
lung epithelium development	1.69465	0
cartilage development involved in endochondral bone morphogenesis	1.69465	0
positive regulation of lipid biosynthetic process	1.69037	0
positive regulation of nitric oxide biosynthetic process	1.69037	0
regulation of ERK1 and ERK2 cascade	1.69037	0
response to nickel ion	3.39686	1.7122
heart development	5.07572	3.39254
regulation of inflammatory response	1.66959	0
regulation of dephosphorylation	1.66756	0
development of primary male sexual characteristics	1.66756	0
regionalization	7.00043	5.33348
positive regulation of cellular component movement	3.40894	1.75203
osteoblast differentiation	3.46852	1.81248
regulation of endocytosis	1.65561	0
olfactory bulb development	1.6517	0
dorsal spinal cord development	1.6517	0
regulation of cardiac muscle tissue development	1.6517	0
branch elongation of an epithelium	1.6517	0
regulation of cardiac muscle tissue growth	1.6517	0
regulation of transforming growth factor-beta production	1.6517	0
icosanoid transport	1.6517	0
trabecula formation	1.6517	0
acrosome reaction	1.6517	0
retinal ganglion cell axon guidance	1.6517	0
tight junction assembly	1.6517	0
blood vessel endothelial cell proliferation involved in sprouting angiogenesis	1.63639	0
immature T cell proliferation	1.63639	0
establishment of protein localization in membrane	1.63639	0
establishment or maintenance of polarity of embryonic epithelium	1.63639	0
epithelial cell migration	1.63639	0
establishment of planar polarity involved in nephron morphogenesis	1.63639	0
paramesonephric duct development	1.63639	0
outer medullary collecting duct development	1.63639	0
regulation of ectodermal cell fate specification	1.63639	0
positive regulation of keratinocyte proliferation	1.63639	0
positive regulation of canonical Wnt receptor signaling pathway involved in controlling pancreatic B cell proliferation	1.63639	0
cerebral cortex regionalization	1.63639	0
branch elongation involved in salivary gland morphogenesis	1.63639	0
regulation of anagen	1.63639	0
phosphatidylinositol catabolic process	1.63639	0
inhibition of adenylate cyclase activity by opioid receptor signaling pathway	1.63639	0
Spemann organizer formation at the anterior end of the primitive streak	1.63639	0
renal vesicle induction	1.63639	0
tear secretion	1.63639	0
myoblast cell differentiation involved in skeletal muscle regeneration	1.63639	0
sodium-dependent organic anion transport	1.63639	0
embryonic leg morphogenesis	1.63639	0
radial pattern formation	1.63639	0
cytokinesis after meiosis	1.63639	0
negative regulation of anterior neural cell fate commitment of the neural plate	1.63639	0
mesenchymal cell differentiation involved in lung development	1.63639	0
fibroblast growth factor receptor signaling pathway involved in mammary gland specification	1.63639	0
positive regulation of glucocorticoid metabolic process	1.63639	0
negative regulation of protein ubiquitination involved in ubiquitin-dependent protein catabolic process	1.63639	0
satellite cell activation	1.63639	0
negative regulation of negative chemotaxis	1.63639	0
positive regulation of G2/M transition of mitotic cell cycle	1.63639	0
metestrus	1.63639	0
negative regulation of platelet-derived growth factor receptor signaling pathway	1.63639	0
negative regulation of DNA damage checkpoint	1.63639	0
regulation of hair follicle cell proliferation	1.63639	0
positive regulation of hair follicle cell proliferation	1.63639	0
central nervous system morphogenesis	1.63639	0
negative regulation of male gonad development	1.63639	0
establishment of protein localization in plasma membrane	1.63639	0
positive regulation of anagen	1.63639	0
midbrain-hindbrain boundary maturation during brain development	1.63639	0
cervix development	1.63639	0
positive regulation of cytokine secretion involved in immune response	1.63639	0
nephrogenic mesenchyme morphogenesis	1.63639	0
positive regulation of cortisol biosynthetic process	1.63639	0
mammary gland bud formation	1.63639	0
midbrain-hindbrain boundary maturation	1.63639	0
negative regulation of sodium:hydrogen antiporter activity	1.63639	0
kidney rudiment formation	1.63639	0
secretion by lung epithelial cell involved in lung growth	1.63639	0
negative regulation of anterior neural cell fate commitment of the neural plate by Wnt receptor signaling pathway	1.63639	0
polar body extrusion after meiotic divisions	1.63639	0
regulation of male gonad development	1.63639	0
positive regulation of glucocorticoid biosynthetic process	1.63639	0
epithelium migration	1.63639	0
stem cell proliferation	1.63639	0
positive regulation of fat cell proliferation	1.63639	0
negative regulation of mesodermal cell fate specification	1.63639	0
immature T cell proliferation in thymus	1.63639	0
regulation of white fat cell proliferation	1.63639	0
cerebellum formation	1.63639	0
regulation of transcription involved in anterior/posterior axis specification	1.63639	0
polarity specification of anterior/posterior axis	1.63639	0
regulation of DNA damage checkpoint	1.63639	0
negative regulation of ectodermal cell fate specification	1.63639	0
polarity specification of proximal/distal axis	1.63639	0
inner medullary collecting duct development	1.63639	0
hindbrain formation	1.63639	0
negative regulation of response to stimulus	1.62893	0
dopamine receptor signaling pathway	3.41454	1.79048
regulation of fat cell differentiation	1.62342	0
endosome to lysosome transport	1.61083	0
anion homeostasis	1.61083	0
regulation of microtubule depolymerization	1.61083	0
regulation of vascular permeability	1.61083	0
viral genome replication	1.61083	0
mammary gland epithelial cell proliferation	1.61083	0
myoblast fusion	1.61083	0
olfactory lobe development	1.61083	0
morphogenesis of a polarized epithelium	1.61083	0
mitotic cell cycle G1/S DNA damage checkpoint	1.61083	0
motor axon guidance	1.61083	0
negative regulation of microtubule depolymerization	1.61083	0
positive regulation of axon extension	1.61083	0
forebrain regionalization	1.61083	0
lactation	1.6038	0
regulation of transcription factor import into nucleus	1.6038	0
biomineral tissue development	1.6038	0
positive regulation of protein modification process	1.60033	0
response to glucose stimulus	1.59688	0
regulation of protein localization	1.59517	0
apoptosis	1.59007	0
dendrite development	1.5817	0
negative regulation of cell cycle	1.5784	0
branching morphogenesis of a tube	4.00087	2.42481
syncytium formation by plasma membrane fusion	1.57349	0
positive regulation of fat cell differentiation	1.57349	0
synaptic vesicle endocytosis	1.57349	0
retina morphogenesis in camera-type eye	1.57349	0
positive regulation of collagen metabolic process	1.57349	0
positive regulation of collagen biosynthetic process	1.57349	0
regulation of heart growth	1.57349	0
homophilic cell adhesion	3.27084	1.70333
positive regulation of apoptosis	1.56543	0
regulation of caspase activity	1.56225	0
multicellular organismal homeostasis	1.56225	0
protein localization in nucleus	1.56225	0
regulation of cell division	1.56225	0
male sex differentiation	1.55129	0
cardiac chamber development	3.24565	1.70333
regulation of gliogenesis	1.54212	0
multicellular organismal metabolic process	1.54212	0
interaction with host	1.54212	0
actin filament-based process	1.54061	0
regulation of lymphocyte proliferation	1.54061	0
regulation of intracellular transport	1.54061	0
positive regulation of calcium ion transport into cytosol	3.25181	1.7122
receptor clustering	1.5376	0
regulation of epidermal growth factor receptor activity	1.5376	0
intestinal absorption	1.5376	0
positive regulation of Rho GTPase activity	1.5376	0
response to peptidoglycan	1.5376	0
regulation of mononuclear cell proliferation	1.52871	0
programmed cell death	1.52578	0
establishment of localization in cell	1.52578	0
response to hexose stimulus	1.51856	0
dopamine metabolic process	3.20135	1.68613
positive regulation of Ras GTPase activity	3.20135	1.68613
musculoskeletal movement, spinal reflex action	3.09909	1.58838
regulation of leukocyte proliferation	1.50724	0
response to monosaccharide stimulus	1.50724	0
regulation of wound healing	1.50446	0
JAK-STAT cascade	1.50446	0
blood vessel development	8.88941	7.3851
apical junction assembly	1.50307	0
cerebral cortex cell migration	1.50307	0
regulation of odontogenesis	1.50307	0
lymph node development	1.50307	0
branching involved in salivary gland morphogenesis	1.50307	0
response to magnesium ion	1.50307	0
thymus development	3.15304	1.66354
positive regulation of protein secretion	1.48545	0
tissue regeneration	1.48545	0
peripheral nervous system development	1.48545	0
positive regulation of peptidase activity	1.47756	0
regulation of axonogenesis	3.11805	1.64207
post-translational protein modification	1.4698	0
bone resorption	1.4698	0
regulation of epithelial to mesenchymal transition	1.4698	0
parturition	1.4698	0
macrophage activation	1.4698	0
homeostasis of number of cells within a tissue	1.4698	0
embryonic eye morphogenesis	1.4698	0
urogenital system development	5.08725	3.61798
mammary gland morphogenesis	1.46725	0
activation of adenylate cyclase activity	4.95861	3.49349
mammary gland bud morphogenesis	1.46218	0
positive regulation of collateral sprouting	1.46218	0
nephrogenic mesenchyme development	1.46218	0
olfactory nerve development	1.46218	0
Harderian gland development	1.46218	0
positive regulation of dopamine receptor signaling pathway	1.46218	0
negative regulation of dopamine receptor signaling pathway	1.46218	0
lobar bronchus development	1.46218	0
germ-line stem cell division	1.46218	0
regulation of cell-cell adhesion mediated by cadherin	1.46218	0
male germ-line stem cell division	1.46218	0
specification of axis polarity	1.46218	0
bud outgrowth involved in lung branching	1.46218	0
regulation of transcription involved in lymphatic endothelial cell fate commitment	1.46218	0
negative regulation of planar cell polarity pathway involved in axis elongation	1.46218	0
positive regulation of dopamine uptake	1.46218	0
female genitalia morphogenesis	1.46218	0
sclerotome development	1.46218	0
uterus morphogenesis	1.46218	0
autocrine signaling	1.46218	0
sensitization	1.46218	0
pericardium morphogenesis	1.46218	0
neural crest formation	1.46218	0
cellular response to water	1.46218	0
commissural neuron axon guidance	1.46218	0
nonassociative learning	1.46218	0
lymphatic endothelial cell fate commitment	1.46218	0
fungiform papilla development	1.46218	0
positive regulation of catecholamine uptake involved in synaptic transmission	1.46218	0
cellular response to hydrostatic pressure	1.46218	0
chromosome movement towards spindle pole	1.46218	0
optic cup formation involved in camera-type eye development	1.46218	0
semicircular canal morphogenesis	1.46218	0
neural crest cell fate commitment	1.46218	0
positive regulation of type I interferon-mediated signaling pathway	1.46218	0
renin-angiotensin regulation of aldosterone production	1.46218	0
fibroblast proliferation	1.46218	0
negative regulation of leukocyte chemotaxis	1.46218	0
regulation of fat cell proliferation	1.46218	0
negative regulation of NAD(P)H oxidase activity	1.46218	0
chondrocyte differentiation involved in endochondral bone morphogenesis	1.46218	0
cell proliferation in midbrain	1.46218	0
posterior midgut development	1.46218	0
negative regulation of non-canonical Wnt receptor signaling pathway	1.46218	0
regulation of negative chemotaxis	1.46218	0
Wnt receptor signaling pathway involved in forebrain neuroblast division	1.46218	0
renin secretion into blood stream	1.46218	0
female sex determination	1.46218	0
sebaceous gland development	1.46218	0
regulation of saliva secretion	1.46218	0
positive regulation of NAD(P)H oxidase activity	1.46218	0
positive regulation of neurotransmitter uptake	1.46218	0
activation of phospholipase A2 activity by calcium-mediated signaling	1.46218	0
renal inner medulla development	1.46218	0
myoblast migration	1.46218	0
retina layer formation	1.46218	0
regulation of Wnt receptor signaling pathway, planar cell polarity pathway	1.46218	0
axis elongation involved in somitogenesis	1.46218	0
lateral sprouting involved in mammary gland duct morphogenesis	1.46218	0
regulation of planar cell polarity pathway involved in axis elongation	1.46218	0
spinal cord anterior/posterior patterning	1.46218	0
bronchiole development	1.46218	0
positive regulation of collateral sprouting in absence of injury	1.46218	0
regulation of collateral sprouting in absence of injury	1.46218	0
positive regulation of cell-cell adhesion mediated by cadherin	1.46218	0
regulation of non-canonical Wnt receptor signaling pathway	1.46218	0
negative regulation of smoothened signaling pathway involved in ventral spinal cord patterning	1.46218	0
regulation of canonical Wnt receptor signaling pathway involved in controlling pancreatic B cell proliferation	1.46218	0
endothelial cell activation	1.46218	0
retinoic acid catabolic process	1.46218	0
regulation of asymmetric cell division	1.46218	0
renal outer medulla development	1.46218	0
positive regulation of cellular protein metabolic process	1.45842	0
regulation of gene-specific transcription from RNA polymerase II promoter	1.45346	0
cell growth	1.45223	0
embryonic epithelial tube formation	3.06956	1.61798
regulation of nitric oxide biosynthetic process	1.44855	0
response to organic substance	5.78252	4.3363
epithelial tube formation	3.04576	1.60555
positive regulation of adenylate cyclase activity	4.88941	3.44977
tissue homeostasis	1.4389	0
syncytium formation	1.4389	0
negative regulation of microtubule polymerization or depolymerization	1.4389	0
positive regulation of phosphoinositide 3-kinase cascade	1.4389	0
renal system process involved in regulation of systemic arterial blood pressure	1.4389	0
response to interferon-gamma	1.4389	0
positive regulation of response to stimulus	1.43297	0
positive regulation of cell-substrate adhesion	1.4318	0
regulation of microtubule cytoskeleton organization	1.4318	0
negative regulation of apoptosis	4.24413	2.81531
positive regulation of protein transport	1.41454	0
endoderm development	1.41454	0
negative regulation of Wnt receptor signaling pathway	5.98297	4.57025
initiation of viral infection	1.40782	0
mating behavior	1.40782	0
thyroid hormone metabolic process	1.40782	0
inositol metabolic process	1.40782	0
positive regulation of cyclase activity	4.78781	3.38616
retina development in camera-type eye	1.39686	0
Rho protein signal transduction	1.39686	0
negative regulation of programmed cell death	4.15677	2.76195
negative regulation of cellular process	7.04431	5.65956
response to progesterone stimulus	1.38091	0
stem cell differentiation	1.38091	0
regulation of sodium ion transport	1.37882	0
SMAD protein signal transduction	1.37882	0
regulation of vascular endothelial growth factor receptor signaling pathway	1.37882	0
positive regulation vascular endothelial growth factor production	1.37882	0
mechanoreceptor differentiation	2.93181	1.5544
positive regulation of lyase activity	4.72125	3.34486
response to stimulus	1.36957	0
detection of light stimulus	1.36452	0
female gamete generation	1.35458	0
regulation of lipoprotein lipase activity	1.35164	0
negative regulation of transcription	3.01502	1.67162
lung saccule development	1.34008	0
regulation of keratinocyte proliferation	1.34008	0
canonical Wnt receptor signaling pathway involved in heart development	1.34008	0
regulation of cardiac cell fate specification	1.34008	0
somite specification	1.34008	0
lymphatic endothelial cell differentiation	1.34008	0
convergent extension involved in gastrulation	1.34008	0
nerve growth factor processing	1.34008	0
negative regulation of cardioblast cell fate specification	1.34008	0
semicircular canal development	1.34008	0
ureter smooth muscle development	1.34008	0
olfactory learning	1.34008	0
negative regulation of heart induction by canonical Wnt receptor signaling pathway	1.34008	0
pancreatic B cell development	1.34008	0
regulation of cell growth by extracellular stimulus	1.34008	0
activation of phospholipase D activity by G-protein coupled receptor protein signaling pathway	1.34008	0
ureter smooth muscle cell differentiation	1.34008	0
positive regulation of thymocyte apoptosis	1.34008	0
positive regulation of sodium:hydrogen antiporter activity	1.34008	0
negative regulation of serotonin secretion	1.34008	0
establishment of meiotic spindle localization	1.34008	0
regulation of hair follicle maturation	1.34008	0
locomotion involved in locomotory behavior	1.34008	0
tertiary branching involved in mammary gland duct morphogenesis	1.34008	0
retina vasculature development in camera-type eye	1.34008	0
regulation of serotonin secretion	1.34008	0
regulation of mesodermal cell fate specification	1.34008	0
negative regulation of cardiac cell fate specification	1.34008	0
positive regulation of endopeptidase activity	1.34008	0
ureteric bud elongation	1.34008	0
regulation of phosphoinositide dephosphorylation	1.34008	0
Type II pneumocyte differentiation	1.34008	0
positive regulation of hair follicle maturation	1.34008	0
ureteric bud formation	1.34008	0
lung growth	1.34008	0
mesonephric duct formation	1.34008	0
hypophysis morphogenesis	1.34008	0
regulation of cardioblast cell fate specification	1.34008	0
positive regulation of T cell apoptosis	1.34008	0
maternal aggressive behavior	1.34008	0
negative regulation of glomerular mesangial cell proliferation	1.34008	0
retina vasculature morphogenesis in camera-type eye	1.34008	0
positive regulation of glial cell proliferation	1.34008	0
endothelial cell fate commitment	1.34008	0
cellular response to water deprivation	1.34008	0
positive regulation of circadian sleep/wake cycle, wakefulness	1.34008	0
epithelial cell fate commitment	1.34008	0
venous blood vessel morphogenesis	1.34008	0
response to histamine	1.34008	0
Wnt receptor signaling pathway involved in heart development	1.34008	0
sensory perception of touch	1.34008	0
regulation of circadian sleep/wake cycle, wakefulness	1.34008	0
tooth mineralization	1.34008	0
hyaluronan biosynthetic process	1.34008	0
ganglioside biosynthetic process	1.34008	0
reduction of food intake in response to dietary excess	1.34008	0
establishment of synaptic specificity at neuromuscular junction	1.34008	0
regulation of axon diameter	1.34008	0
regulation of platelet-derived growth factor receptor signaling pathway	1.34008	0
asymmetric cell division	1.34008	0
regulation of protein ubiquitination involved in ubiquitin-dependent protein catabolic process	1.34008	0
positive regulation of protein metabolic process	1.33348	0
positive regulation of catabolic process	1.33161	0
inflammatory response to antigenic stimulus	1.32514	0
thyroid gland development	1.32514	0
negative regulation of ossification	1.32514	0
regulation of phosphoinositide 3-kinase cascade	1.32514	0
regulation of cell cycle	1.32422	0
developmental growth	1.32422	0
reproductive structure development	1.31785	0
energy reserve metabolic process	1.31785	0
hormone metabolic process	1.31158	0
metanephric mesenchyme development	2.70774	1.41567
response to peptide hormone stimulus	4.24033	2.97469
respiratory system development	2.66959	1.40561
response to ethanol	4.89963	3.64782
regulation of gene-specific transcription	2.57187	1.32514
regulation of calcium ion transport into cytosol	2.63451	1.40894
tissue morphogenesis	6.9431	5.71897
dentate gyrus development	4.27984	3.06399
negative regulation of calcium ion-dependent exocytosis	2.56543	1.34969
positive regulation of calcium ion-dependent exocytosis	2.56543	1.34969
kidney mesenchyme development	2.56543	1.34969
positive regulation of receptor recycling	2.56543	1.34969
mesonephric duct development	2.56543	1.34969
cyclic nucleotide biosynthetic process	3.63451	2.42481
response to nicotine	2.60033	1.39254
regulation of peptide hormone secretion	3.33255	2.1296
digestive tract morphogenesis	2.5376	1.36151
regulation of peptide secretion	3.24565	2.07988
regulation of peptide transport	3.24565	2.07988
muscle structure development	4.5391	3.42481
negative regulation of gene expression	2.52288	1.41454
response to metal ion	2.7167	1.65561
regulation of response to external stimulus	2.7167	1.65561
regulation of heart rate	5.82681	4.78516
anterior/posterior pattern formation	4.28567	3.24565
regulation of apoptosis	3.1549	2.13077
positive regulation of calcium ion transport	3.1463	2.13371
positive regulation of locomotion	3.39362	2.38195
cellular process	4.29158	3.28316
regulation of programmed cell death	3.07572	2.08355
regulation of membrane potential	3.32148	2.33724
development of primary sexual characteristics	2.6038	1.64207
negative regulation of hormone secretion	2.9914	2.03953
cellular component organization	4.12843	3.18776
response to chemical stimulus	4.07212	3.1512
cardiac ventricle development	2.87615	1.97062
enzyme linked receptor protein signaling pathway	6.79588	5.89279
activation of adenylate cyclase activity by dopamine receptor signaling pathway	3.39041	2.50446
regulation of hormone secretion	2.5784	1.69465
regulation of nitrogen compound metabolic process	4.71897	3.85387
canonical Wnt receptor signaling pathway	3.82102	2.97062
regulation of acetylcholine secretion	3.28904	2.44009
regulation of cell morphogenesis involved in differentiation	4.02182	3.2426
regulation of cell morphogenesis	4.02182	3.2426
cardiac chamber morphogenesis	2.54821	1.77211
growth	3.10403	2.35458
negative regulation of biological process	6.74715	6.00349
embryonic morphogenesis	8.24109	7.51145
regulation of synaptic transmission, dopaminergic	2.88273	2.17522
consequence of signal transmission	2.88273	2.17522
negative regulation of cellular macromolecule biosynthetic process	2.42022	1.7167
regulation of small GTPase mediated signal transduction	2.5544	1.86012
lymphocyte differentiation	2.065	1.39254
cell proliferation	2.43533	1.77989
metal ion transport	2.09259	1.44855
cellular response to chemical stimulus	4.86967	4.22621
regulation of nucleobase, nucleoside, nucleotide and nucleic acid metabolic process	4.61261	3.97469
regulation of canonical Wnt receptor signaling pathway	4.35556	3.73049
blood vessel morphogenesis	7.37675	6.75696
angiogenesis	5.95861	5.34294
negative regulation of macromolecule biosynthetic process	2.17849	1.56864
artery morphogenesis	2.5817	1.97469
calcium ion transport	3.40121	2.81248
neurological system process involved in regulation of systemic arterial blood pressure	2.52871	1.9431
neuroblast proliferation	2.48017	1.91009
vasculature development	8.56864	8.00043
membrane hyperpolarization	2.4318	1.87615
artery development	2.4318	1.87615
divalent metal ion transport	3.24033	2.70115
stem cell division	2.34294	1.81816
cell activation	2.41794	1.90658
face development	2.30103	1.79048
synaptic transmission, glutamatergic	2.30103	1.79048
neuromuscular synaptic transmission	2.30103	1.79048
musculoskeletal movement	2.26043	1.76195
multicellular organismal movement	2.26043	1.76195
detection of external stimulus	1.79588	1.30803
extracellular matrix organization	5.24565	4.767
regulation of the force of heart contraction	2.18376	1.7122
hindbrain morphogenesis	2.14752	1.68613
detection of visible light	2.11182	1.66354
head development	2.11182	1.66354
regulation of primary metabolic process	3.50169	3.05998
response to inorganic substance	2.18575	1.75203
epithelium development	4.74958	4.31605
cell fate commitment	2.86646	2.43771
skeletal muscle tissue development	2.49621	2.06753
skeletal muscle organ development	2.41117	2.00833
positive regulation of cellular metabolic process	4.00174	3.60206
epithelial to mesenchymal transition	1.95078	1.5544
oocyte development	1.92082	1.53462
cell differentiation in spinal cord	1.92082	1.53462
kidney epithelium development	3.35853	2.97469
regulation of action potential	2.33068	1.95078
oocyte differentiation	1.89279	1.5157
morphogenesis of a branching structure	4.77211	4.40894
negative regulation of cell differentiation	2.18642	1.83863
di-, tri-valent inorganic cation transport	2.49894	2.17783
positive regulation of nitrogen compound metabolic process	4.7167	4.41005
positive regulation of response to external stimulus	2.06803	1.767
positive regulation of transmembrane receptor protein serine/threonine kinase signaling pathway	1.64589	1.34582
blood vessel remodeling	2.93181	2.6517
transmembrane receptor protein tyrosine kinase signaling pathway	4.54821	4.28067
regulation of cellular metabolic process	4	3.75203
negative regulation of cell death	3.97881	3.73993
B cell activation	2.85699	2.62342
leukocyte activation	2.451	2.23433
regulation of cell death	2.96257	2.75449
regulation of angiogenesis	2.73755	2.53462
epithelial cell differentiation	2.96257	2.76195
regulation of cellular biosynthetic process	4.28316	4.08355
embryo development	7.92445	7.73049
BMP signaling pathway	2.47625	2.30364
cellular component organization or biogenesis	3.64207	3.47366
hemopoietic or lymphoid organ development	1.58503	1.4168
regulation of biosynthetic process	4.13018	3.97062
regulation of cytokine production	1.88941	1.73518
regeneration	1.48945	1.35262
regulation of heart contraction	3.68825	3.55752
embryonic skeletal system development	5.18776	5.06399
nephron development	3.81531	3.72125
cellular response to peptide hormone stimulus	2.19518	2.11919
lymphocyte proliferation	1.96257	1.90309
mononuclear cell proliferation	1.90309	1.85699
leukocyte proliferation	1.88606	1.84164
regulation of neuron projection development	2.03105	1.9914
negative regulation of catabolic process	1.86646	1.82681
negative regulation of canonical Wnt receptor signaling pathway	3.31876	3.31605
cAMP metabolic process	1.98297	9.8729
mesoderm development	0	7.37469
embryonic organ development	4.32057	11.0752
regulation of estrogen receptor binding	0	6.57025
mesangial cell development	0	6.57025
negative regulation of estrogen receptor binding	0	6.57025
mesangial cell differentiation	0	6.57025
paraxial mesoderm formation	0	6.2636
paraxial mesoderm morphogenesis	0	5.65561
negative regulation of cell adhesion mediated by integrin	0	5.57512
negative regulation of cAMP-mediated signaling	0	5.27572
glomerulus development	0	5.21112
glomerulus vasculature development	0	5.03433
paraxial mesoderm development	0	5.02733
response to interleukin-4	0	4.83268
regulation of cAMP-mediated signaling	0	4.65758
nitrogen compound metabolic process	0	4.52724
embryonic viscerocranium morphogenesis	0	4.50585
positive regulation of cell proliferation in bone marrow	0	4.37675
regulation of cell proliferation in bone marrow	0	4.37675
regulation of apoptosis in bone marrow	0	4.37675
negative regulation of apoptosis in bone marrow	0	4.37675
glomerular endothelium development	0	4.37675
glomerular mesangial cell development	0	4.37675
glomerular mesangial cell differentiation	0	4.37675
formation of primary germ layer	2.00436	6.36151
cellular nitrogen compound metabolic process	0	4.24489
mesoderm formation	1.41454	5.42946
gastrulation	1.82391	5.82102
mesoderm morphogenesis	1.36452	5.31247
regulation of protein binding	0	3.91721
neutrophil differentiation	0	3.90309
negative regulation of interleukin-13 production	0	3.90309
glycine biosynthetic process from serine	0	3.90309
positive regulation of heart rate involved in baroreceptor response to decreased systemic arterial blood pressure	0	3.90309
glomerular mesangium development	0	3.90309
forebrain radial glial cell differentiation	0	3.90309
cellular response to interleukin-4	0	3.90309
formation of radial glial scaffolds	0	3.90309
nucleobase, nucleoside, nucleotide and nucleic acid metabolic process	0	3.80134
vasculogenesis	0	3.75449
segmentation	3.24565	6.96658
vascular endothelial growth factor receptor signaling pathway	0	3.69037
cAMP biosynthetic process	0	3.69037
trachea submucosa development	0	3.60206
trachea gland development	0	3.60206
negative regulation of interleukin-5 production	0	3.60206
regulation of epithelial cell differentiation	0	3.5391
biosynthetic process	0	3.51999
labyrinthine layer morphogenesis	1.6517	5.11691
cellular biosynthetic process	0	3.46092
baroreceptor response to decreased systemic arterial blood pressure	0	3.38195
L-serine biosynthetic process	0	3.38195
proteoglycan metabolic process	0	3.34582
regulation of interleukin-4 production	0	3.30715
amine biosynthetic process	0	3.22695
glomerular epithelium development	0	3.20831
somatic recombination of T cell receptor gene segments	0	3.20831
renal filtration cell differentiation	0	3.20831
paraxial mesodermal cell fate commitment	0	3.20831
T cell receptor V(D)J recombination	0	3.20831
axial mesoderm morphogenesis	0	3.20831
negative regulation of interleukin-4 production	0	3.20831
somatic diversification of T cell receptor genes	0	3.20831
glomerular epithelial cell differentiation	0	3.20831
paraxial mesodermal cell differentiation	0	3.20831
glomerular visceral epithelial cell differentiation	0	3.20831
generation of ovulation cycle rhythm	0	3.20831
amine metabolic process	0	3.18177
glycoprotein metabolic process	0	3.10846
serine family amino acid metabolic process	0	3.10679
inhibition of adenylate cyclase activity by dopamine receptor signaling pathway	0	3.06399
hindbrain radial glia guided cell migration	0	3.06399
neuronal action potential propagation	0	3.06399
T-helper 1 cell differentiation	0	3.06399
glycine biosynthetic process	0	3.06399
positive regulation of protein binding	0	3.06148
embryonic cranial skeleton morphogenesis	0	2.97469
regulation of interleukin-1 beta production	0	2.97469
endocrine pancreas development	0	2.97469
nucleoside monophosphate metabolic process	4.16622	7.14086
metabolic process	0	2.95468
forebrain neuroblast division	0	2.9393
axial mesoderm development	0	2.9393
neuroblast division	0	2.9393
branching involved in embryonic placenta morphogenesis	0	2.9393
lymphangiogenesis	0	2.9393
negative regulation of stress fiber assembly	0	2.9393
regulation of transforming growth factor beta receptor signaling pathway	0	2.92445
muscle organ morphogenesis	0	2.92445
transcription	0	2.91009
proteoglycan biosynthetic process	0	2.8962
embryonic placenta development	1.66354	4.54363
negative regulation of cytokine production	0	2.83565
negative regulation of cell adhesion	1.60206	4.43652
granulocyte differentiation	0	2.83268
cell migration in hindbrain	0	2.83268
L-serine metabolic process	0	2.83268
Peyer's patch development	0	2.83268
adenosine receptor signaling pathway	0	2.83268
primary metabolic process	0	2.79588
regulation of interleukin-1 production	0	2.78516
neuromuscular junction development	0	2.78516
regulation of Rho protein signal transduction	0	2.76195
cellular aromatic compound metabolic process	0	2.74473
regulation of systemic arterial blood pressure by baroreceptor feedback	0	2.73755
negative regulation of interleukin-1 beta production	0	2.73755
behavioral response to ethanol	0	2.73755
mucosal-associated lymphoid tissue development	0	2.73755
negative regulation of actin filament bundle assembly	0	2.73755
apoptosis involved in morphogenesis	0	2.73755
positive regulation of granulocyte differentiation	0	2.73755
regulation of systemic arterial blood pressure by carotid sinus baroreceptor feedback	0	2.73755
spongiotrophoblast layer development	0	2.73755
cellular metabolic process	0	2.73755
embryonic organ morphogenesis	5.1463	7.86328
cellular nitrogen compound biosynthetic process	0	2.69897
dopamine biosynthetic process	0	2.65365
negative regulation of interleukin-1 production	0	2.65365
embryonic placenta morphogenesis	0	2.65365
regulation of interleukin-13 production	0	2.57512
CD4-positive, alpha-beta T cell differentiation involved in immune response	0	2.57512
T-helper cell differentiation	0	2.57512
regulation of interleukin-5 production	0	2.57512
cellular macromolecule metabolic process	0	2.56703
somatic diversification of immune receptors via germline recombination within a single locus	0	2.56067
somatic cell DNA recombination	0	2.56067
macromolecule metabolic process	0	2.54363
protein homotetramerization	0	2.53313
T cell differentiation involved in immune response	0	2.50446
positive regulation of organ growth	0	2.50446
alpha-beta T cell differentiation involved in immune response	0	2.50446
cellular amine metabolic process	0	2.46852
cellular response to insulin stimulus	0	2.46092
neuromuscular process controlling balance	0	2.451
serine family amino acid catabolic process	0	2.44009
serine family amino acid biosynthetic process	0	2.44009
negative regulation of interleukin-6 production	0	2.44009
somatic diversification of immune receptors	0	2.42481
cellular macromolecule biosynthetic process	0	2.40894
in utero embryonic development	0	2.40782
somitogenesis	3.1463	5.55284
ventricular cardiac muscle tissue development	0	2.40012
ventricular cardiac muscle tissue morphogenesis	0	2.40012
response to lithium ion	0	2.40012
response to oxygen levels	0	2.383
alpha-beta T cell activation involved in immune response	0	2.37986
nucleobase biosynthetic process	0	2.37986
behavioral response to nicotine	0	2.37986
anatomical structure regression	0	2.37986
mesodermal cell fate commitment	0	2.37986
negative regulation of epithelial cell differentiation	0	2.37986
cochlea development	0	2.37986
somite development	2.9914	5.35067
muscle tissue development	1.98297	4.33442
L-amino acid transport	0	2.35067
macromolecule biosynthetic process	0	2.34486
negative regulation of striated muscle tissue development	0	2.32331
glycine metabolic process	0	2.32331
regulation of action potential in neuron	0	2.32239
anatomical structure formation involved in morphogenesis	7.49214	9.80688
lymphocyte activation involved in immune response	0	2.28067
sulfur metabolic process	0	2.27984
developmental programmed cell death	0	2.27084
genitalia morphogenesis	0	2.27084
CD4-positive, alpha beta T cell differentiation	0	2.27084
catecholamine biosynthetic process	0	2.27084
radial glial cell differentiation	1.34008	3.60206
glycoprotein biosynthetic process	0	2.25885
T cell activation	2.04191	4.2993
embryonic digestive tract morphogenesis	0	2.22185
cell fate commitment involved in formation of primary germ layers	0	2.22185
trachea development	0	2.22185
myeloid cell differentiation	0	2.21753
cellular amino acid biosynthetic process	0	2.19382
regulation of sprouting of injured axon	0	2.18709
metanephric interstitial cell development	0	2.18709
specification of mesonephric tubule identity	0	2.18709
negative regulation of nephron tubule epithelial cell differentiation	0	2.18709
renal interstitial cell differentiation	0	2.18709
modulation by virus of host cellular process	0	2.18709
modulation by symbiont of host cellular process	0	2.18709
modulation by symbiont of host transcription	0	2.18709
positive regulation of sprouting of injured axon	0	2.18709
renal vesicle progenitor cell differentiation	0	2.18709
specification of anterior mesonephric tubule identity	0	2.18709
metanephric cap mesenchymal cell proliferation involved in metanephros development	0	2.18709
rhombomere 5 morphogenesis	0	2.18709
internal genitalia morphogenesis	0	2.18709
specification of posterior mesonephric tubule identity	0	2.18709
metanephric cap development	0	2.18709
rhombomere 3 formation	0	2.18709
response to interleukin-9	0	2.18709
metanephric smooth muscle tissue development	0	2.18709
anterior mesonephric tubule development	0	2.18709
metanephric interstitial cell differentiation	0	2.18709
beta-amyloid formation	0	2.18709
response to interleukin-11	0	2.18709
negative regulation of SNARE complex assembly	0	2.18709
positive regulation of axon extension involved in regeneration	0	2.18709
negative regulation of mesenchymal to epithelial transition involved in metanephros morphogenesis	0	2.18709
negative regulation of vesicle fusion	0	2.18709
regulation of nephron tubule epithelial cell differentiation	0	2.18709
'de novo' UMP biosynthetic process	0	2.18709
rhombomere formation	0	2.18709
renal interstitial cell development	0	2.18709
regulation of SNARE complex assembly	0	2.18709
rhombomere 5 formation	0	2.18709
metanephric cap morphogenesis	0	2.18709
regulation of axon extension involved in regeneration	0	2.18709
modulation by virus of host transcription	0	2.18709
tongue development	0	2.17522
cardiac ventricle morphogenesis	0	2.17328
labyrinthine layer development	2.50585	4.65956
sulfur compound biosynthetic process	0	2.13371
T-helper 1 type immune response	0	2.13136
chondroitin sulfate metabolic process	0	2.13136
nucleobase, nucleoside and nucleotide metabolic process	0	2.13018
response to insulin stimulus	1.69897	3.82391
cell differentiation involved in kidney development	2.01547	4.1343
muscle tissue morphogenesis	0	2.09474
cardiac muscle tissue morphogenesis	0	2.09474
striated muscle tissue development	1.6216	3.7122
face morphogenesis	0	2.08991
activation of protein kinase A activity	0	2.08991
positive regulation of transforming growth factor beta receptor signaling pathway	0	2.08991
nucleic acid metabolic process	0	2.08145
mesodermal cell differentiation	0	2.05012
melanocyte differentiation	0	2.05012
negative regulation of cell-cell adhesion	0	2.05012
embryo development ending in birth or egg hatching	5.04721	7.09474
chordate embryonic development	5.15677	7.20343
heterocycle metabolic process	0	2.02091
neuron fate specification	0	2.01278
chondroitin sulfate proteoglycan metabolic process	0	2.01278
pigment cell differentiation	0	2.01278
V(D)J recombination	0	2.01278
B cell proliferation	0	2.01278
response to hypoxia	0	2.00349
cellular amino acid and derivative metabolic process	0	1.98716
gene expression	0	1.98716
cAMP catabolic process	1.78781	3.767
regulation of granulocyte differentiation	0	1.97469
positive regulation of systemic arterial blood pressure	0	1.97469
myeloid leukocyte differentiation	0	1.97062
Notch signaling pathway	0	1.97062
response to food	0	1.9431
glycosaminoglycan metabolic process	0	1.93554
protein tetramerization	0	1.93554
cardiac muscle tissue development	0	1.92812
regulation of binding	0	1.92445
tail morphogenesis	1.69465	3.61618
cyclic nucleotide catabolic process	1.69465	3.61618
cyclic nucleotide metabolic process	5.41908	7.33913
cardiac muscle tissue growth	0	1.91009
cardiac muscle cell proliferation	0	1.91009
ectoderm and mesoderm interaction	0	1.88606
notochord cell differentiation	0	1.88606
subpallium neuron fate commitment	0	1.88606
L-cysteine catabolic process to taurine	0	1.88606
regulation of transcription termination	0	1.88606
ureter urothelium development	0	1.88606
rhombomere morphogenesis	0	1.88606
[truncated: 282 more rows]

## Sheet: Biv-Biv(K27)-K4_GO processes
Map	Biv-K27-K4	Biv-Biv-K4
embryonic organ morphogenesis	0	7.39362
mesenchymal cell development	0	6.48149
mesenchymal cell differentiation	0	6.34104
mesenchyme development	0	6.10624
embryonic organ development	0	5.9914
embryonic morphogenesis	0	5.95861
neural crest cell development	0	5.82974
neural crest cell differentiation	0	5.66756
skeletal system development	0	5.5867
organ morphogenesis	0	5.14206
anterior neuropore closure	0	5.11407
neuropore closure	0	5.11407
ectoderm development	0	5.05601
embryonic cranial skeleton morphogenesis	0	4.767
lacrimal gland development	0	4.59176
positive regulation of tooth mineralization	0	4.59176
regulation of macromolecule biosynthetic process	0	4.54212
regulation of transcription	0	4.45469
blood vessel development	0	4.44855
paraxial mesodermal cell fate commitment	0	4.4168
paraxial mesodermal cell differentiation	0	4.4168
chordate embryonic development	0	4.39794
embryo development ending in birth or egg hatching	0	4.35262
regulation of nucleobase, nucleoside, nucleotide and nucleic acid metabolic process	0	4.35164
vasculature development	0	4.35164
development of primary sexual characteristics	0	4.3363
regulation of nitrogen compound metabolic process	0	4.28316
regulation of cellular biosynthetic process	0	4.22257
cell differentiation	0	4.21681
tube development	0	4.20273
regulation of biosynthetic process	0	4.16115
regulation of tooth mineralization	0	4.1463
lymphangiogenesis	0	4.1463
cellular developmental process	0	4.1209
tissue development	0	4.05849
tissue morphogenesis	0	4.05799
tube morphogenesis	0	4.04964
regulation of cellular macromolecule biosynthetic process	0	4.01502
sex differentiation	0	3.97062
regionalization	0	3.92445
embryo development	0	3.86328
embryonic heart tube development	0	3.85699
paraxial mesoderm formation	0	3.85387
blood vessel morphogenesis	0	3.80688
primary neural tube formation	0	3.79588
regulation of gene expression	0	3.78781
lymph vessel development	0	3.77469
heart morphogenesis	0	3.76447
developmental process	0	3.74473
multicellular organismal development	0	3.72354
morphogenesis of an epithelium	0	3.6968
transcription	0	3.67162
skeletal system morphogenesis	0	3.67162
cellular macromolecule biosynthetic process	0	3.63264
macromolecule biosynthetic process	0	3.58838
paraxial mesoderm morphogenesis	0	3.57512
mesodermal cell fate commitment	0	3.57512
regulation of macromolecule metabolic process	0	3.57349
neural tube formation	0	3.56225
system development	0	3.53313
organ development	0	3.52724
regulation of transcription from RNA polymerase II promoter	0	3.48945
cardiac chamber morphogenesis	0	3.4828
anatomical structure development	0	3.48017
embryonic skeletal system morphogenesis	0	3.46725
nervous system development	0	3.45346
in utero embryonic development	0	3.42022
vascular endothelial growth factor receptor signaling pathway	0	3.41341
cell fate commitment involved in formation of primary germ layers	0	3.41341
cardiac chamber development	0	3.40782
regulation of transcription, DNA-dependent	0	3.39469
regulation of blood vessel size	0	3.39362
sensory organ development	0	3.37469
regulation of tube size	0	3.36452
dorsal/ventral pattern formation	0	3.35067
gonad development	0	3.34486
gene expression	0	3.33536
regulation of primary metabolic process	0	3.32422
embryonic epithelial tube formation	0	3.3098
regulation of RNA metabolic process	0	3.3019
pattern specification process	0	3.30103
epithelial tube formation	0	3.29671
heart development	0	3.27737
paraxial mesoderm development	0	3.27737
mesodermal cell differentiation	0	3.23657
nucleic acid metabolic process	0	3.22768
tube formation	0	3.21968
vascular process in circulatory system	0	3.20761
angiogenesis	0	3.19791
regulation of mitotic cell cycle	0	3.18442
eye development	0	3.17783
artery morphogenesis	0	3.15989
regulation of odontogenesis	0	3.15989
cellular biosynthetic process	0	3.13253
embryonic skeletal system development	0	3.10182
cardiac muscle tissue growth	0	3.08991
cardiac muscle cell proliferation	0	3.08991
regulation of cellular metabolic process	0	3.07007
heart growth	0	3.057
striated muscle cell proliferation	0	3.057
artery development	0	3.057
biosynthetic process	0	3.01055
positive regulation of mitosis	0	2.99568
positive regulation of nuclear division	0	2.99568
muscle cell proliferation	0	2.99568
positive regulation of bone mineralization	0	2.96658
reproductive structure development	0	2.95861
morphogenesis of embryonic epithelium	0	2.95468
neural tube development	0	2.91364
negative regulation of mitotic cell cycle	0	2.91009
germ cell migration	0	2.91009
positive regulation of biomineral tissue development	0	2.91009
developmental process involved in reproduction	0	2.89279
patterning of blood vessels	0	2.88273
development of primary female sexual characteristics	0	2.82974
positive regulation of transcription, DNA-dependent	0	2.82391
positive regulation of RNA metabolic process	0	2.8041
epithelium development	0	2.79048
protein kinase C deactivation	0	2.78781
positive regulation of diuresis	0	2.78781
negative regulation of nitric-oxide synthase biosynthetic process	0	2.78781
macromolecule metabolic process	0	2.77728
female sex differentiation	0	2.75203
collagen fibril organization	0	2.73755
positive regulation of nitrogen compound metabolic process	0	2.72584
blood vessel remodeling	0	2.7167
cellular nitrogen compound metabolic process	0	2.62709
organ growth	0	2.59517
regulation of bone mineralization	0	2.55909
ventricular cardiac muscle tissue development	0	2.54061
ventricular cardiac muscle tissue morphogenesis	0	2.54061
regulation of developmental process	0	2.5391
regulation of organ growth	0	2.4908
positive regulation of ossification	0	2.4908
exocrine system development	0	2.4908
regulation of biomineral tissue development	0	2.4908
positive regulation of prostaglandin-endoperoxidase synthase activity	0	2.48812
glomerular endothelium development	0	2.48812
glomerular mesangial cell development	0	2.48812
regulation of prostaglandin-endoperoxide synthase activity	0	2.48812
glomerular mesangial cell differentiation	0	2.48812
nucleobase, nucleoside, nucleotide and nucleic acid metabolic process	0	2.48413
nitrogen compound metabolic process	0	2.47756
positive regulation of cellular biosynthetic process	0	2.45593
anatomical structure formation involved in morphogenesis	1.75945	4.20691
positive regulation of biological process	0	2.43415
anatomical structure morphogenesis	1.73049	4.15366
positive regulation of biosynthetic process	0	2.41229
positive regulation of transcription	0	2.4045
regulation of cell cycle	0	2.38722
cardiac ventricle morphogenesis	0	2.383
somitogenesis	0	2.35458
neural tube closure	0	2.35458
ossification	0	2.34775
cellular macromolecule metabolic process	0	2.34582
odontogenesis of dentine-containing tooth	0	2.34104
tube closure	0	2.34104
regulation of metabolic process	0	2.33348
cardiac muscle tissue morphogenesis	0	2.32698
muscle tissue morphogenesis	0	2.32698
regulation of anatomical structure morphogenesis	0	2.31876
metanephros development	0	2.31426
mesoderm formation	0	2.31426
mesangial cell differentiation	0	2.31247
glomerular mesangium development	0	2.31247
positive regulation of sarcomere organization	0	2.31247
rhythmic excitation	0	2.31247
mesangial cell development	0	2.31247
retina development in camera-type eye	0	2.30103
positive regulation of gene expression	0	2.28988
somite development	0	2.28819
mesoderm morphogenesis	0	2.27491
positive regulation of cell cycle process	0	2.25026
Notch signaling pathway	0	2.23807
cardiac ventricle development	0	2.23807
muscle organ morphogenesis	0	2.22621
formation of primary germ layer	0	2.21467
glycosaminoglycan metabolic process	0	2.21467
epithelial tube morphogenesis	0	2.20901
regulation of keratinocyte proliferation	0	2.18776
negative regulation of transcription by competitive promoter binding	0	2.18776
endocardium formation	0	2.18776
regulation of sarcomere organization	0	2.18776
activation of phospholipase D activity by G-protein coupled receptor protein signaling pathway	0	2.18776
cell development	0	2.14813
camera-type eye development	1.42713	3.57349
positive regulation of nucleobase, nucleoside, nucleotide and nucleic acid metabolic process	0	2.13608
vasculogenesis	0	2.12552
urogenital system development	0	2.11014
ovarian follicle development	0	2.10513
T cell mediated cytotoxicity	0	2.09098
regulation of nitric-oxide synthase biosynthetic process	0	2.09098
female genitalia development	0	2.09098
neural fold formation	0	2.09098
nitric oxide transport	0	2.09098
regulation of systemic arterial blood pressure by endothelin	0	2.09098
vein smooth muscle contraction	0	2.09098
positive regulation of transcription from RNA polymerase II promoter, global	0	2.09098
regulation of mitosis	0	2.0846
regulation of nuclear division	0	2.0846
aminoglycan metabolic process	0	2.0752
segmentation	0	2.04576
extracellular structure organization	0	2.03245
glomerular epithelium development	0	2.01233
susceptibility to natural killer cell mediated cytotoxicity	0	2.01233
glomerular visceral epithelial cell differentiation	0	2.01233
regulation of transcription from RNA polymerase II promoter, global	0	2.01233
endocardium development	0	2.01233
renal filtration cell differentiation	0	2.01233
glomerular epithelial cell differentiation	0	2.01233
positive regulation of cartilage development	0	2.01233
endocardium morphogenesis	0	2.01233
positive regulation of macromolecule biosynthetic process	0	1.98716
primary metabolic process	0	1.97469
anti-apoptosis	0	1.95468
negative regulation of keratinocyte differentiation	0	1.94692
regulation of diuresis	0	1.94692
negative regulation of Notch signaling pathway	0	1.94692
glomerulus vasculature development	0	1.94692
negative regulation of epidermal cell differentiation	0	1.94692
tissue remodeling	0	1.93181
ureteric bud development	0	1.91364
ear morphogenesis	0	1.91364
activation of phospholipase D activity	0	1.88941
positive regulation of cellular metabolic process	0	1.88941
odontogenesis	0	1.88273
regulation of biological process	0	1.86012
mesoderm development	0	1.86012
negative regulation of apoptosis	0	1.84466
reproductive process	0	1.82681
negative regulation of programmed cell death	0	1.82102
reproduction	0	1.81248
transmembrane receptor protein tyrosine kinase signaling pathway	0	1.81248
male gonad development	0	1.80967
regulation of cellular process	0	1.8041
positive regulation of cell cycle	0	1.8041
regulation of transcription from RNA polymerase II promoter, mitotic	0	1.79048
embryonic viscerocranium morphogenesis	0	1.79048
regulation of transcription during mitosis	0	1.79048
positive regulation of transcription from RNA polymerase II promoter during mitosis	0	1.79048
positive regulation of transcription during mitosis	0	1.79048
positive regulation of developmental process	0	1.77989
negative regulation of cell death	0	1.77469
positive regulation of metabolic process	0	1.77469
regulation of organ morphogenesis	0	1.76955
gastrulation	0	1.76195
positive regulation of cardiac muscle hypertrophy	0	1.74958
positive regulation of muscle hypertrophy	0	1.74958
protein amino acid autophosphorylation	0	1.73755
female gonad development	0	1.72354
positive regulation of transcription from RNA polymerase II promoter	0	1.72125
cardiac muscle tissue development	0	1.6925
development of primary male sexual characteristics	0	1.68613
inositol phosphate-mediated signaling	0	1.67985
cell differentiation involved in kidney development	0	1.67985
nose development	0	1.67985
heart trabecula formation	0	1.67985
regulation of excretion	0	1.67985
negative regulation of epidermis development	0	1.67985
cartilage development	0	1.66959
ovulation cycle process	0	1.66354
regulation of growth hormone secretion	0	1.64782
prostanoid biosynthetic process	0	1.64782
prostaglandin biosynthetic process	0	1.64782
activated T cell proliferation	0	1.64782
positive regulation of organelle organization	0	1.64589
male sex differentiation	0	1.62893
dorsal/ventral axis specification	0	1.61798
negative regulation of epithelial cell differentiation	0	1.61798
phosphoinositide 3-kinase cascade	0	1.61798
ovulation cycle	0	1.6073
regulation of multicellular organismal development	0	1.6073
regulation of ossification	0	1.60206
polysaccharide metabolic process	0	1.59176
negative regulation of cAMP biosynthetic process	0	1.59007
positive regulation of multicellular organismal process	1.383	2.96257
cell proliferation	0	1.5784
ear development	0	1.57187
regulation of gene-specific transcription	0	1.56864
homophilic cell adhesion	0	1.56543
branching morphogenesis of a tube	0	1.56543
natriuresis	0	1.56384
diuresis	0	1.56384
middle ear morphogenesis	0	1.56384
regulation of cardiac muscle hypertrophy	0	1.56384
negative regulation of nucleotide biosynthetic process	0	1.56384
negative regulation of cyclic nucleotide biosynthetic process	0	1.56384
negative regulation of cAMP metabolic process	0	1.56384
embryonic digestive tract morphogenesis	0	1.5391
regulation of keratinocyte differentiation	0	1.5391
negative regulation of cyclic nucleotide metabolic process	0	1.5391
regulation of muscle hypertrophy	0	1.5391
morphogenesis of a branching epithelium	0	1.53611
glomerulus development	0	1.5157
extracellular matrix organization	0	1.49757
negative regulation of nucleotide metabolic process	0	1.49485
trabecula formation	0	1.49485
morphogenesis of an epithelial fold	0	1.49485
positive regulation of heart rate	0	1.45346
prostaglandin metabolic process	0	1.45346
phasic smooth muscle contraction	0	1.45346
prostanoid metabolic process	0	1.45346
positive regulation of macromolecule metabolic process	0	1.44733
regulation of epidermal cell differentiation	0	1.43415
labyrinthine layer blood vessel development	0	1.4168
renal water homeostasis	0	1.4168
morphogenesis of a branching structure	0	1.40671
multicellular organismal water homeostasis	0	1.39903
regulation of Notch signaling pathway	0	1.39903
elevation of cytosolic calcium ion concentration involved in G-protein signaling coupled to IP3 second messenger	0	1.39903
calcium-independent cell-cell adhesion	0	1.39903
embryonic eye morphogenesis	0	1.39903
positive regulation of natural killer cell mediated cytotoxicity	0	1.38195
positive regulation of natural killer cell mediated immunity	0	1.38195
regulation of muscle adaptation	0	1.38195
negative regulation of nucleobase, nucleoside, nucleotide and nucleic acid metabolic process	0	1.37059
positive regulation of cellular process	0	1.36653
cartilage condensation	0	1.35067
embryonic digestive tract development	0	1.35067
leukocyte mediated cytotoxicity	0	1.35067
negative regulation of nitrogen compound metabolic process	0	1.34969
negative regulation of blood coagulation	0	1.3363
cellular metabolic process	0	1.3279
face development	0	1.32148
anterior/posterior pattern formation	0	1.31158
positive regulation of heart contraction	0	1.30803
regulation of multicellular organismal process	2.36151	3.55284
kidney development	1.50031	2.53165
renal system development	1.4828	2.50446
circulatory system process	1.86967	2.77211
blood circulation	1.86967	2.77211
transport	6.58004	0
establishment of localization	6.48678	0
localization	6.28567	0
secretion by cell	6.07883	0
secretion	5.94692	0
cellular anion homeostasis	5.6216	0
anion homeostasis	5.33255	0
regulation of exocytosis	5.06702	0
peptide transport	5.04624	0
signal release	4.96257	0
generation of a signal involved in cell-cell signaling	4.96257	0
regulation of calcium ion-dependent exocytosis	4.8962	0
regulation of localization	4.7122	0
metal ion transport	4.57025	0
di-, tri-valent inorganic cation transport	4.32975	0
plasma membrane repair	4.065	0
cellular chloride ion homeostasis	3.96658	0
chloride ion homeostasis	3.96658	0
ion transport	3.88606	0
cellular monovalent inorganic anion homeostasis	3.88273	0
monovalent inorganic anion homeostasis	3.88273	0
peptide hormone secretion	3.87615	0
cation transport	3.83565	0
peptide secretion	3.83565	0
exocytosis	3.78781	0
regulation of amine transport	3.70553	0
hormone secretion	3.43297	0
cerebellar Purkinje cell layer development	3.39254	0
regulation of vesicle-mediated transport	3.38934	0
hormone transport	3.31069	0
myoblast fusion	3.30364	0
establishment of localization in cell	3.29585	0
syncytium formation by plasma membrane fusion	3.26281	0
plasma membrane organization	3.22403	0
leukocyte differentiation	3.20343	0
regulation of insulin secretion	3.18709	0
regulation of secretion	5.56703	2.3851
leukocyte migration	3.17587	0
regulation of transport	4.79048	1.66959
syncytium formation	3.11634	0
regulation of peptide hormone secretion	3.07572	0
regulation of peptide transport	3.03339	0
regulation of peptide secretion	3.03339	0
digestion	3.02319	0
cellular localization	2.97881	0
positive regulation of exocytosis	2.96257	0
cerebellar cortex development	2.96257	0
myotube differentiation	2.93554	0
circadian temperature homeostasis	2.80134	0
type IV hypersensitivity	2.80134	0
positive regulation of epinephrine secretion	2.80134	0
negative regulation of glucagon secretion	2.80134	0
actin filament-based movement	2.78781	0
inorganic anion transport	2.74958	0
calcium ion-dependent exocytosis	2.72125	0
regulation of organic acid transport	2.72125	0
iron ion transport	2.70115	0
positive regulation of protein kinase activity	2.6517	0
insulin secretion	2.6216	0
cell-cell signaling	2.61979	0
regulation of biological quality	2.61083	0
cell communication	2.6073	0
neuromuscular process controlling balance	2.6038	0
positive regulation of kinase activity	2.59176	0
regulation of heart rate	2.56703	0
positive regulation of transferase activity	2.54061	0
regulation of calcium ion transport via voltage-gated calcium channel activity	2.53313	0
cerebellar molecular layer development	2.50169	0
beta selection	2.50169	0
regulation of atrial cardiomyocyte membrane depolarization	2.50169	0
proximal/distal pattern formation involved in metanephric nephron development	2.50169	0
cerebellum maturation	2.50169	0
vestibular nucleus development	2.50169	0
digestive system process	2.50031	0
regulation of neurotransmitter secretion	2.50031	0
regulation of blood pressure	2.4908	0
calcium ion transport	2.48413	0
cellular chemical homeostasis	2.47496	0
regulation of neurotransmitter transport	2.4389	0
divalent metal ion transport	2.42136	0
cell morphogenesis involved in differentiation	2.40121	0
regulation of homeostatic process	2.37986	0
smooth muscle contraction	2.36754	0
antigen receptor-mediated signaling pathway	2.3536	0
cerebellum development	2.3536	0
positive regulation of JUN kinase activity	2.3536	0
ion transmembrane transport	2.35164	0
third ventricle development	2.32606	0
regulation of glucagon secretion	2.32606	0
specification of loop of Henle identity	2.32606	0
response to nickel ion	2.32606	0
somatostatin secretion	2.32606	0
visceral muscle development	2.32606	0
regulation of dendritic spine morphogenesis	2.32606	0
muscle fiber development	2.31426	0
hemopoiesis	2.29328	0
anion transport	2.27901	0
meiosis I	2.27654	0
myeloid leukocyte differentiation	2.2644	0
metencephalon development	2.24033	0
positive regulation of homeostatic process	2.24033	0
regulation of JUN kinase activity	2.22915	0
regulation of ion transmembrane transporter activity	2.22915	0
striated muscle contraction	2.21753	0
regulation of transmembrane transporter activity	2.20621	0
cellular homeostasis	2.20412	0
regulation of interleukin-3 biosynthetic process	2.20135	0
norepinephrine biosynthetic process	2.20135	0
hindbrain maturation	2.20135	0
establishment of T cell polarity	2.20135	0
regulation of interleukin-3 production	2.20135	0
establishment of lymphocyte polarity	2.20135	0
uropod organization	2.20135	0
pattern specification involved in metanephros development	2.20135	0
musculoskeletal movement, spinal reflex action	2.20135	0
central nervous system maturation	2.20135	0
extraocular skeletal muscle development	2.20135	0
establishment of meiotic spindle localization	2.20135	0
sodium-dependent phosphate transport	2.20135	0
proximal/distal pattern formation involved in nephron development	2.20135	0
positive regulation of interleukin-3 biosynthetic process	2.20135	0
specification of nephron tubule identity	2.20135	0
immune response-activating cell surface receptor signaling pathway	2.19518	0
leukocyte chemotaxis	2.19518	0
hemopoietic or lymphoid organ development	2.17587	0
calcium ion transmembrane transport	2.17328	0
regulation of cell shape	2.17328	0
cytoskeleton-dependent intracellular transport	2.16241	0
carbohydrate homeostasis	2.13077	0
glucose homeostasis	2.13077	0
immune response-regulating cell surface receptor signaling pathway	2.13077	0
regulation of hormone levels	2.12436	0
cell chemotaxis	2.1107	0
platelet formation	2.10458	0
meiotic metaphase I	2.10458	0
calcium ion-dependent exocytosis of neurotransmitter	2.10458	0
negative regulation of hormone biosynthetic process	2.10458	0
positive regulation of granulocyte macrophage colony-stimulating factor biosynthetic process	2.10458	0
negative regulation of hormone metabolic process	2.10458	0
fourth ventricle development	2.10458	0
regulation of transmission of nerve impulse	2.10127	0
regulation of transporter activity	2.08145	0
immune system development	2.07314	0
neuromuscular process	2.06248	0
transition metal ion transport	2.05306	0
excretion	2.04383	0
saliva secretion	2.02549	0
regulation of granulocyte macrophage colony-stimulating factor biosynthetic process	2.02549	0
cellular phosphate ion homeostasis	2.02549	0
substrate-dependent cell migration, cell extension	2.02549	0
renal system pattern specification	2.02549	0
regulation of granulocyte macrophage colony-stimulating factor production	2.02549	0
smooth muscle contraction involved in micturition	2.02549	0
cellular di-, tri-valent inorganic anion homeostasis	2.02549	0
cytokinesis after mitosis	2.02549	0
pattern specification involved in kidney development	2.02549	0
regulation of dendritic spine development	2.02549	0
regulation of molecular function	2.02228	0
neurotransmitter secretion	2.01682	0
regulation of protein kinase activity	2.01637	0
cell morphogenesis	2.01368	0
homeostatic process	2.01323	0
chemical homeostasis	1.9914	0
regulation of neurological system process	1.98716	0
response to wounding	1.98716	0
cell adhesion	1.96257	0
biological adhesion	1.96257	0
regulation of kinase activity	1.95861	0
transmembrane transport	1.95861	0
skeletal muscle adaptation	1.95861	0
gamma-aminobutyric acid secretion	1.95861	0
regulation of gamma-delta T cell differentiation	1.95861	0
neuronal action potential propagation	1.95861	0
meiotic spindle organization	1.95861	0
regulation of gamma-delta T cell activation	1.95861	0
lateral ventricle development	1.95861	0
negative regulation of protein tyrosine kinase activity	1.95861	0
hypersensitivity	1.95861	0
positive regulation of calcium ion-dependent exocytosis	1.95861	0
positive regulation of gamma-delta T cell activation	1.95861	0
positive regulation of gamma-delta T cell differentiation	1.95861	0
serotonin secretion	1.95861	0
regulation of system process	1.9431	0
immune response-activating signal transduction	1.92445	0
regulation of transferase activity	1.91009	0
striated muscle cell development	1.91009	0
phosphate ion homeostasis	1.89963	0
skeletal muscle myosin thick filament assembly	1.89963	0
phosphate transmembrane transport	1.89963	0
serotonin transport	1.89963	0
striated muscle myosin thick filament assembly	1.89963	0
urinary bladder smooth muscle contraction	1.89963	0
di-, tri-valent inorganic anion homeostasis	1.89963	0
wound healing	1.8962	0
axonogenesis	1.88606	0
hindbrain development	1.88606	0
response to calcium ion	1.8729	0
transmission of nerve impulse	1.86328	0
immune response-regulating signaling pathway	1.85699	0
loop of Henle development	1.85078	0
elastic fiber assembly	1.85078	0
nuclear migration	1.85078	0
Peyer's patch development	1.85078	0
response to fructose stimulus	1.85078	0
negative regulation of amino acid transport	1.85078	0
urinary tract smooth muscle contraction	1.85078	0
pons development	1.85078	0
pachytene	1.85078	0
regulation of epinephrine secretion	1.85078	0
circadian rhythm	1.85078	0
cellular component morphogenesis	1.84771	0
regulation of cytokine biosynthetic process	1.84164	0
T cell differentiation	1.84164	0
response to stress	1.83268	0
chloride transport	1.82974	0
cell projection organization	1.82391	0
regulation of JNK cascade	1.81531	0
cell projection assembly	1.81531	0
muscle cell development	1.81531	0
cell morphogenesis involved in neuron differentiation	1.8041	0
growth hormone secretion	1.8041	0
atrial cardiac muscle tissue morphogenesis	1.8041	0
atrial cardiac muscle tissue development	1.8041	0
norepinephrine metabolic process	1.8041	0
positive regulation of calcium ion transport via voltage-gated calcium channel activity	1.8041	0
gastric acid secretion	1.8041	0
cellular glucose homeostasis	1.8041	0
mucosal-associated lymphoid tissue development	1.8041	0
oligopeptide transport	1.8041	0
negative regulation of bone resorption	1.8041	0
detection of calcium ion	1.8041	0
circadian regulation of gene expression	1.8041	0
striated muscle adaptation	1.8041	0
nephron tubule formation	1.8041	0
positive regulation of molecular function	1.7986	0
lymphocyte activation	1.79317	0
integrin-mediated signaling pathway	1.78781	0
cerebellar Purkinje cell layer formation	1.76447	0
myosin filament assembly	1.76447	0
phosphate transport	1.76447	0
cerebellar Purkinje cell differentiation	1.76447	0
nephron tubule morphogenesis	1.76447	0
negative regulation of bone remodeling	1.76447	0
cerebellar Purkinje cell layer morphogenesis	1.76447	0
positive regulation of neurotransmitter secretion	1.76447	0
wound healing, spreading of epidermal cells	1.76447	0
monocyte differentiation	1.76447	0
sphingosine metabolic process	1.76447	0
negative regulation of appetite	1.76447	0
cell cycle cytokinesis	1.76447	0
wound healing, spreading of cells	1.76447	0
cardiac muscle fiber development	1.76447	0
monocyte chemotaxis	1.76447	0
myosin filament assembly or disassembly	1.76447	0
neuron projection morphogenesis	1.75203	0
cellular ion homeostasis	1.74958	0
regulation of stress-activated protein kinase signaling cascade	1.73049	0
gamma-aminobutyric acid transport	1.72584	0
adult feeding behavior	1.72584	0
extracellular matrix assembly	1.72584	0
negative regulation of response to food	1.72584	0
endoplasmic reticulum organization	1.72584	0
renal tubule morphogenesis	1.72584	0
regulation of heart contraction	1.70553	0
immune system process	1.70553	0
taxis	1.70115	0
chemotaxis	1.70115	0
regulation of calcium ion transport	1.70115	0
establishment of nucleus localization	1.6925	0
positive regulation of alpha-beta T cell proliferation	1.6925	0
Rac protein signal transduction	1.6925	0
detection of light stimulus involved in visual perception	1.6925	0
detection of light stimulus involved in sensory perception	1.6925	0
positive regulation of organ growth	1.6925	0
metaphase	1.6925	0
ventricular system development	1.6925	0
negative regulation of tissue remodeling	1.6925	0
regulation of neurotransmitter levels	1.67778	0
sensory perception of sound	1.67778	0
adult behavior	1.67162	0
response to radiation	1.67162	0
regulation of cellular localization	3.0048	1.33913
positive regulation of prostaglandin secretion	1.65956	0
regulation of prostaglandin secretion	1.65956	0
positive regulation of interleukin-4 production	1.65956	0
skeletal myofibril assembly	1.65956	0
positive regulation of icosanoid secretion	1.65956	0
regulation of membrane depolarization	1.65956	0
positive regulation of neurotransmitter transport	1.65956	0
regulation of acetylcholine secretion	1.65956	0
ventricular cardiac muscle cell development	1.65956	0
positive regulation of mast cell degranulation	1.65956	0
positive regulation of leukocyte degranulation	1.65956	0
positive regulation of mast cell activation involved in immune response	1.65956	0
micturition	1.65956	0
sympathetic nervous system development	1.65956	0
ion homeostasis	1.64975	0
neurotransmitter transport	1.64397	0
neurological system process	1.63639	0
neural nucleus development	1.63078	0
cardiac myofibril assembly	1.63078	0
acute inflammatory response to antigenic stimulus	1.63078	0
cardiac atrium morphogenesis	1.63078	0
muscle filament sliding	1.63078	0
cardiac atrium development	1.63078	0
blood vessel endothelial cell migration	1.63078	0
adaptive immune response	1.6216	0
cell projection morphogenesis	1.61618	0
meiosis	1.61083	0
M phase of meiotic cell cycle	1.61083	0
positive regulation of fever	1.6038	0
positive regulation of B cell differentiation	1.6038	0
positive regulation of mast cell activation	1.6038	0
heparan sulfate proteoglycan metabolic process	1.6038	0
metanephric nephron development	1.6038	0
cellular response to dexamethasone stimulus	1.6038	0
positive regulation of protein tyrosine kinase activity	1.6038	0
actin-myosin filament sliding	1.6038	0
cell part morphogenesis	1.60206	0
regulation of cell morphogenesis	1.59688	0
meiotic cell cycle	1.59688	0
regulation of cell morphogenesis involved in differentiation	1.59688	0
cell-substrate adhesion	1.5867	0
sensory perception of mechanical stimulus	1.5867	0
negative regulation of organic acid transport	1.57675	0
regulation of icosanoid secretion	1.57675	0
positive regulation of release of sequestered calcium ion into cytosol	1.57675	0
cerebellar cortex formation	1.57675	0
negative regulation of response to extracellular stimulus	1.57675	0
spindle localization	1.57675	0
regulation of cardiac muscle contraction	1.57675	0
catecholamine biosynthetic process	1.57675	0
establishment of spindle localization	1.57675	0
regulation of amino acid transport	1.57675	0
regulation of alpha-beta T cell proliferation	1.57675	0
reflex	1.57675	0
negative regulation of response to nutrient levels	1.57675	0
positive regulation of heat generation	1.55284	0
regulation of fever	1.55284	0
nephron epithelium morphogenesis	1.55284	0
segment specification	1.55284	0
nephron tubule development	1.55284	0
actin-mediated cell contraction	1.55284	0
regulation of appetite	1.55284	0
activation of immune response	1.55129	0
sodium ion transport	1.55129	0
tumor necrosis factor-mediated signaling pathway	1.52871	0
cell differentiation in hindbrain	1.52871	0
response to dexamethasone stimulus	1.52871	0
regulation of mast cell degranulation	1.52871	0
renal tubule development	1.52871	0
regulation of mast cell activation involved in immune response	1.52871	0
mesonephros development	1.52871	0
sulfur metabolic process	1.52724	0
regulation of metal ion transport	1.52724	0
amine transport	1.50864	0
nephron morphogenesis	1.50724	0
acrosome reaction	1.50724	0
regulation of heat generation	1.50724	0
dendrite morphogenesis	1.50724	0
regulation of leukocyte degranulation	1.50724	0
myeloid cell differentiation	1.50031	0
response to external stimulus	1.49894	0
muscle adaptation	1.48678	0
regulation of hormone biosynthetic process	1.48678	0
regulation of response to food	1.48678	0
nucleus localization	1.48678	0
spinal cord motor neuron differentiation	1.48678	0
membrane protein ectodomain proteolysis	1.48678	0
synaptic transmission, GABAergic	1.48678	0
response to cortisol stimulus	1.48678	0
negative regulation of amine transport	1.48678	0
positive regulation of response to stimulus	1.48413	0
positive regulation of MAP kinase activity	1.4828	0
neuron projection development	1.47886	0
osteoclast differentiation	1.46725	0
substrate-dependent cell migration	1.46725	0
meiotic prophase I	1.46725	0
cerebellar cortex morphogenesis	1.46725	0
protein complex assembly	1.45967	0
protein complex biogenesis	1.45967	0
response to ethanol	1.45593	0
striated muscle cell differentiation	1.45223	0
receptor clustering	1.44733	0
B cell receptor signaling pathway	1.44733	0
positive regulation of ion transmembrane transporter activity	1.44733	0
mammary gland alveolus development	1.44733	0
prophase	1.44733	0
positive regulation of catalytic activity	1.44129	0
regulation of cell communication	1.43652	0
protein localization	1.4318	0
regulation of interleukin-4 production	1.42946	0
behavioral response to pain	1.42946	0
negative regulation of osteoclast differentiation	1.42946	0
positive regulation of catecholamine secretion	1.42946	0
regulation of ATPase activity	1.42946	0
T cell selection	1.42946	0
lymph node development	1.42946	0
kidney morphogenesis	1.42946	0
leukotriene biosynthetic process	1.42946	0
regulation of phosphorylation	1.42829	0
protein complex subunit organization	1.42481	0
vesicle-mediated transport	1.42136	0
ventral spinal cord development	1.41229	0
regulation of bone resorption	1.41229	0
nephron epithelium development	1.41229	0
regulation of mast cell activation	1.41229	0
positive regulation of transporter activity	1.41229	0
lymphocyte differentiation	1.41117	0
regulation of neuron projection development	1.39903	0
positive regulation of organic acid transport	1.39577	0
regulation of response to extracellular stimulus	1.39577	0
regulation of response to nutrient levels	1.39577	0
substrate adhesion-dependent cell spreading	1.39577	0
regulation of hormone metabolic process	1.39577	0
regulation of catalytic activity	1.38722	0
membrane hyperpolarization	1.37986	0
cardiac muscle cell development	1.37986	0
thyroid hormone metabolic process	1.37986	0
regulation of release of sequestered calcium ion into cytosol	1.37986	0
cardiac cell development	1.37986	0
acid secretion	1.37986	0
filopodium assembly	1.37986	0
regulation of phosphorus metabolic process	1.37675	0
regulation of phosphate metabolic process	1.37675	0
regulation of cellular response to stress	1.37263	0
positive regulation of protein serine/threonine kinase activity	1.36856	0
intracellular signal transduction	1.36856	0
regulation of bone remodeling	1.36351	0
alpha-beta T cell differentiation	1.36351	0
negative regulation of homeostatic process	1.34872	0
spleen development	1.34872	0
alkene biosynthetic process	1.34872	0
microspike assembly	1.34872	0
response to inorganic substance	1.34872	0
regulation of response to stimulus	1.34294	0
synaptic transmission	1.34199	0
inflammatory response to antigenic stimulus	1.33442	0
neurotransmitter metabolic process	1.33442	0
synaptic transmission, glutamatergic	1.33442	0
cerebellum morphogenesis	1.33442	0
regulation of myeloid leukocyte mediated immunity	1.33442	0
leukotriene metabolic process	1.33442	0
neuromuscular synaptic transmission	1.33442	0
signal transmission via phosphorylation event	1.32606	0
intracellular protein kinase cascade	1.32606	0
musculoskeletal movement	1.32057	0
regulation of B cell differentiation	1.32057	0
multicellular organismal movement	1.32057	0
membrane protein proteolysis	1.30715	0
signal complex assembly	1.30715	0
autonomic nervous system development	1.30715	0
amine metabolic process	1.30715	0
positive regulation of secretion	3.44129	2.28483
regulation of hormone secretion	2.70333	1.56067
T cell activation	2.42136	1.37882
positive regulation of transport	2.27984	1.44129
biological regulation	1.80967	1.59176
multicellular organismal process	1.95468	1.80134
localization of cell	2.01909	1.97062
cell motility	2.01909	1.97062
cell migration	2.16622	2.11805
cellular component movement	1.73993	1.69465
locomotion	1.49757	1.45346
cell-cell adhesion	1.62342	1.58838
cell activation	1.41908	1.3851
leukocyte activation	1.56543	1.53165
rhythmic synaptic transmission	2.02549	2.01233
vasoconstriction	1.36351	1.35067
vascular smooth muscle contraction	1.6925	1.67985
kidney epithelium development	1.32057	1.30803
adult heart development	1.50724	1.49485
T cell mediated immunity	1.65956	1.64782
artery smooth muscle contraction	1.95861	1.94692
tonic smooth muscle contraction	1.95861	1.94692
embryonic organ morphogenesis	0	7.39362
midbrain-hindbrain boundary maturation	2.02411	2.14874
Spemann organizer formation at the anterior end of the primitive streak	2.02411	2.14874
negative regulation of chondrocyte differentiation	1.48545	1.60906
midbrain-hindbrain boundary development	1.48545	1.60906
neuron fate determination	1.48545	1.60906
arm morphogenesis	1.62893	1.75203
embryonic arm morphogenesis	1.62893	1.75203
rostrocaudal neural tube patterning	1.37779	1.50031
positive regulation of neurotransmitter secretion	1.33348	1.45593
cerebellar granular layer formation	1.55129	1.67366
cerebellar granular layer morphogenesis	1.55129	1.67366
skin morphogenesis	1.55129	1.67366
cerebellar granular layer development	1.55129	1.67366
cerebellar granule cell differentiation	1.55129	1.67366
negative regulation of fibroblast growth factor receptor signaling pathway	1.72584	1.84771
forebrain anterior/posterior pattern formation	1.72584	1.84771
regulation of axon diameter	1.72584	1.84771
regulation of anatomical structure morphogenesis	1.90309	1.96257
regulation of cell communication	2.07676	2.12901
locomotion	1.34582	1.35164

## Sheet: Biv-Biv(K27)-Biv(K27)_GO proces
Map	Biv-K27-K27	Biv-Biv-Biv
system development	51.6459	4.90309
nervous system development	49.5955	3.04721
anatomical structure development	48.422	4.63827
multicellular organismal development	45.4912	4.1891
multicellular organismal process	43.971	3.10624
cell differentiation	44.0182	4.69037
cellular developmental process	42.9523	4.57512
developmental process	42.9654	4.62342
neurogenesis	36.7476	1.66555
neuron differentiation	36.7577	2.36051
central nervous system development	40.3951	6.4168
generation of neurons	35.4554	1.79317
organ development	38.5894	6.04769
transmission of nerve impulse	29.4409	1.43533
cell-cell signaling	31.3001	4.06854
cell development	29.9263	2.77211
synaptic transmission	27.4013	1.6517
regulation of nitrogen compound metabolic process	28.9359	5.50724
behavior	23.4157	0
cell communication	26.3813	3.06248
central nervous system neuron differentiation	27.0608	3.93554
anatomical structure morphogenesis	27.9872	5
tissue development	25.4866	3.12436
brain development	27.8083	5.62893
regulation of nucleobase, nucleoside, nucleotide and nucleic acid metabolic process	26.614	4.95468
system process	21.6421	0
pattern specification process	25.9846	4.63451
forebrain development	24.7875	4.43415
regulation of transcription, DNA-dependent	26.3864	6.12436
regulation of RNA metabolic process	26.1307	5.97469
regulation of cellular biosynthetic process	25.5634	5.42829
regulation of biosynthetic process	25.0695	5.34775
neurological system process	19.7167	0
neuron development	21.4976	2.15428
regionalization	23.5355	4.4023
regulation of primary metabolic process	21.7986	3.70553
regulation of ion transport	18.064	0
feeding behavior	17.7645	0
cell fate commitment	22.7305	5.11295
cell differentiation in spinal cord	19.767	2.46725
neuron fate commitment	19.3915	2.14388
regulation of transcription	22.0119	5.2652
regulation of cellular process	20.6003	3.86328
regulation of neurological system process	16.4763	0
multicellular organismal response to stress	16.4377	0
neuron projection development	19.0048	2.60206
regulation of cellular metabolic process	22.0726	5.69897
spinal cord development	19.4647	3.18709
biological regulation	21.2899	5.11126
cell morphogenesis involved in neuron differentiation	18.9747	3.15864
axonogenesis	19.058	3.29843
regulation of cellular macromolecule biosynthetic process	20.4001	4.71897
negative regulation of neurological system process	15.6038	0
positive regulation of cellular process	18.2118	2.62342
behavioral defense response	15.4976	0
regulation of transport	15.4112	0
neuron projection morphogenesis	18.3054	3.06803
locomotion	16.8268	1.64397
regulation of sensory perception of pain	14.9547	0
regulation of sensory perception	14.9547	0
cAMP-mediated signaling	14.9281	0
positive regulation of biological process	17.5735	2.70333
G-protein signaling, coupled to cyclic nucleotide second messenger	14.8665	0
regulation of adenylate cyclase activity	14.857	0
cell morphogenesis involved in differentiation	18.4802	3.63827
regulation of transcription from RNA polymerase II promoter	19.6055	4.83565
regulation of multicellular organismal process	17.1494	2.57512
organ morphogenesis	22.3197	7.76955
cyclic-nucleotide-mediated signaling	14.5482	0
regulation of cyclase activity	14.5421	0
response to ethanol	14.5406	0
embryo development	19.0074	4.52724
regulation of lyase activity	14.4802	0
regulation of metal ion transport	14.4045	0
cell projection organization	16.4425	2.04048
regulation of tube size	14.4012	0
metal ion transport	14.3468	0
regulation of macromolecule biosynthetic process	19.4802	5.18575
behavioral fear response	14.2941	0
second-messenger-mediated signaling	15.4498	1.39794
regulation of system process	14.0297	0
regulation of biological process	17.7959	3.82681
G-protein signaling, coupled to cAMP nucleotide second messenger	13.9136	0
regulation of metabolic process	18.9747	5.0716
regulation of gene expression	18.2692	4.43771
cell projection morphogenesis	16.6038	2.83565
regulation of amine transport	13.7077	0
cell part morphogenesis	16.4295	2.81248
regulation of cAMP biosynthetic process	13.5003	0
fear response	13.4425	0
axon guidance	18.0434	4.61261
regulation of cAMP metabolic process	13.3925	0
regulation of blood vessel size	13.3655	0
ventral spinal cord development	13.3206	0
locomotory behavior	13.2865	0
regulation of cyclic nucleotide metabolic process	13.1068	0
endocrine system development	16.8097	3.73518
regulation of secretion	13.0501	0
adult behavior	12.9208	0
regulation of ion transmembrane transport	12.8794	0
regulation of dopamine metabolic process	12.8633	0
activation of phospholipase C activity by G-protein coupled receptor protein signaling pathway coupled to IP3 second messenger	12.7932	0
regulation of localization	15.0575	2.27409
memory	12.7167	0
negative regulation of ion transport	12.5784	0
dorsal/ventral pattern formation	14.3125	1.78781
regulation of nucleotide biosynthetic process	12.4868	0
regulation of cyclic nucleotide biosynthetic process	12.4868	0
cation transport	12.4547	0
limbic system development	14.3788	1.92445
cellular component morphogenesis	15.2343	2.80134
negative regulation of transmission of nerve impulse	12.3188	0
regulation of biological quality	14.3969	2.08145
embryonic morphogenesis	16.3958	4.08092
vascular process in circulatory system	12.2708	0
regulation of membrane potential	12.2336	0
regulation of calcium ion transport	12.1772	0
regulation of catecholamine metabolic process	12.0899	0
activation of adenylate cyclase activity	12.0246	0
regulation of ion homeostasis	11.9914	0
negative regulation of biological process	13.4815	1.50724
regulation of synaptic transmission	11.9586	0
positive regulation of phospholipase activity	11.9066	0
positive regulation of adenylate cyclase activity	11.8729	0
regulation of macromolecule metabolic process	15.7545	4.00745
cell morphogenesis	14.7033	3.05257
positive regulation of cyclase activity	11.6498	0
negative regulation of systemic arterial blood pressure	11.6234	0
regulation of phospholipase activity	11.6073	0
positive regulation of nitrogen compound metabolic process	18.0783	6.47886
epithelial tube morphogenesis	11.5901	0
positive regulation of multicellular organismal process	11.5768	0
positive regulation of lyase activity	11.5072	0
calcium ion transport	11.5017	0
adult locomotory behavior	11.4908	0
telencephalon development	13.7747	2.29671
cognition	11.4737	0
regulation of cellular localization	11.4572	0
negative regulation of cellular process	13.2255	1.77469
regulation of synaptic transmission, glutamatergic	11.4437	0
synapse organization	11.4365	0
regulation of neurotransmitter transport	11.399	0
morphogenesis of an epithelium	13.6364	2.25259
activation of phospholipase C activity	11.341	0
positive regulation of phospholipase C activity	11.341	0
regulation of transmission of nerve impulse	11.327	0
chemical homeostasis	11.3224	0
regulation of transmembrane transport	12.7545	1.45469
taxis	14.2708	2.98297
chemotaxis	14.2708	2.98297
positive regulation of lipase activity	11.2676	0
regulation of cellular amine metabolic process	11.2464	0
regulation of nervous system development	11.1959	0
tissue morphogenesis	14.5544	3.40012
divalent metal ion transport	11.0706	0
regulation of developmental process	12.4365	1.38405
cell fate specification	11.0467	0
learning or memory	11.0297	0
regulation of gamma-aminobutyric acid secretion	11.0031	0
activation of adenylate cyclase activity by G-protein signaling pathway	10.9626	0
positive regulation of adenylate cyclase activity by G-protein signaling pathway	10.9626	0
regulation of adenylate cyclase activity involved in G-protein signaling pathway	10.9626	0
cellular ion homeostasis	10.9066	0
smooth muscle contraction	10.8996	0
negative regulation of blood pressure	10.8477	0
cellular chemical homeostasis	10.6925	0
regulation of multicellular organismal development	12.3615	1.67572
cellular calcium ion homeostasis	10.6716	0
neural crest cell development	10.6308	0
ion homeostasis	10.6308	0
positive regulation of amino acid transport	10.5735	0
positive regulation of gamma-aminobutyric acid secretion	10.5735	0
regulation of potassium ion transport	10.5498	0
regulation of neurotransmitter secretion	10.5258	0
calcium ion homeostasis	10.4698	0
negative regulation of synaptic transmission	10.4413	0
positive regulation of transmission of nerve impulse	10.3585	0
response to external stimulus	11.8477	1.49349
mesenchyme development	11.9914	1.66555
cell migration	10.3224	0
response to tropane	10.3215	0
response to cocaine	10.3215	0
circulatory system process	10.2882	0
blood circulation	10.2882	0
negative regulation of transport	10.266	0
sensory perception of pain	10.266	0
regulation of lipase activity	10.251	0
regulation of heart contraction	10.2182	0
transcription	11.8356	1.61798
regulation of gene-specific transcription from RNA polymerase II promoter	12.5346	2.32606
negative regulation of nitrogen compound metabolic process	11.684	1.51713
homeostatic process	10.1518	0
regulation of amino acid transport	10.1124	0
positive regulation of neurological system process	10.1096	0
cellular metal ion homeostasis	10.0535	0
ion transport	10.0269	0
gliogenesis	9.96257	0
positive regulation of amine transport	9.95861	0
neuromuscular process	9.91364	0
positive regulation of nucleobase, nucleoside, nucleotide and nucleic acid metabolic process	15.6925	5.78252
localization of cell	9.90309	0
cell motility	9.90309	0
di-, tri-valent inorganic cation transport	9.85387	0
regulation of blood pressure	9.73993	0
positive regulation of transcription, DNA-dependent	15.104	5.36552
metal ion homeostasis	9.73518	0
cellular di-, tri-valent inorganic cation homeostasis	9.64207	0
positive regulation of RNA metabolic process	14.9547	5.33161
positive regulation of synaptic transmission	9.5867	0
positive regulation of secretion	9.54363	0
cytosolic calcium ion homeostasis	9.50864	0
signaling	9.49349	0
anatomical structure formation involved in morphogenesis	12.9393	3.44733
response to drug	9.48413	0
regulation of calcium ion transport via voltage-gated calcium channel activity	9.451	0
skeletal muscle fiber development	9.451	0
regulation of action potential	9.44733	0
neural crest cell migration	9.44249	0
negative regulation of biosynthetic process	11.9586	2.53018
regulation of vasoconstriction	9.42022	0
response to steroid hormone stimulus	9.4034	0
epithelium development	13.2733	3.91364
di-, tri-valent inorganic cation homeostasis	9.23882	0
neural crest cell differentiation	11.399	2.18709
cellular cation homeostasis	9.21042	0
regulation of organic acid transport	9.20831	0
negative regulation of nucleobase, nucleoside, nucleotide and nucleic acid metabolic process	10.7328	1.54212
glial cell differentiation	9.16178	0
neuropeptide signaling pathway	9.15989	0
positive regulation of transcription from RNA polymerase II promoter	14.3768	5.22257
mesenchymal cell development	10.9586	1.80688
positive regulation of transport	9.10127	0
regulation of glutamate secretion	9.0846	0
muscle contraction	8.93181	0
positive regulation of developmental process	10.2993	1.4023
cellular homeostasis	8.8962	0
regulation of gene-specific transcription	11.7033	2.81531
positive regulation of transcription	14.3615	5.47756
negative regulation of synaptic transmission, glutamatergic	8.8729	0
localization	8.86646	0
tube morphogenesis	11.3575	2.51999
positive regulation of vasodilation	8.81531	0
ureteric bud morphogenesis	8.81248	0
regulation of ion transmembrane transporter activity	8.80967	0
elevation of cytosolic calcium ion concentration	8.80134	0
mesenchymal cell differentiation	10.5391	1.75449
positive regulation of gene expression	14.0186	5.25181
pallium development	10.3556	1.60033
pituitary gland development	11.0773	2.33255
associative learning	8.73993	0
extracellular structure organization	8.69897	0
negative regulation of cellular biosynthetic process	11.2993	2.61083
positive regulation of vasoconstriction	8.68825	0
signaling process	8.68613	0
signal transmission	8.68613	0
regulation of vasodilation	8.67778	0
regulation of transmembrane transporter activity	8.66959	0
positive regulation of cellular biosynthetic process	14.5901	5.9393
negative regulation of synaptic transmission, GABAergic	8.62893	0
response to hormone stimulus	8.62342	0
negative regulation of adenylate cyclase activity	8.60033	0
negative regulation of lyase activity	8.60033	0
negative regulation of cyclase activity	8.60033	0
glutamate signaling pathway	8.58004	0
negative regulation of cell communication	8.5784	0
ventral spinal cord interneuron differentiation	8.52578	0
ventral spinal cord interneuron fate commitment	8.52578	0
neurological system process involved in regulation of systemic arterial blood pressure	8.51286	0
positive regulation of macromolecule biosynthetic process	13.1593	4.65365
negative regulation of cell death	8.45469	0
cellular component movement	8.42251	0
regulation of heart rate	8.39147	0
positive regulation of biosynthetic process	14.2306	5.85078
cation homeostasis	8.35952	0
negative regulation of apoptosis	8.35754	0
diencephalon development	11.767	3.43297
positive regulation of cell proliferation	8.30539	0
rhythmic process	8.24949	0
positive regulation of cell differentiation	8.24872	0
baroreceptor response to increased systemic arterial blood pressure	8.24489	0
regulation of homeostatic process	8.24336	0
phosphoinositide-mediated signaling	9.63451	1.40121
response to pain	8.21896	0
regulation of neuron differentiation	8.21042	0
negative regulation of programmed cell death	8.20204	0
muscle fiber development	8.1891	0
skeletal muscle organ development	9.69897	1.52143
anterior/posterior pattern formation	12.1192	4.02549
vasoconstriction	8.0716	0
negative regulation of calcium ion transport	8.0716	0
regulation of anatomical structure size	8.06601	0
muscle system process	8.03339	0
hindbrain development	9.67162	1.64207
developmental process involved in reproduction	7.9431	0
regulation of kidney development	7.93554	0
regulation of transporter activity	7.91009	0
negative regulation of metabolic process	9.68613	1.79317
hippocampus development	10.0315	2.17263
response to organic substance	7.82681	0
response to chemical stimulus	9.37882	1.58336
response to endogenous stimulus	7.78252	0
regulation of anatomical structure morphogenesis	7.6925	0
regulation of synaptic transmission, GABAergic	7.68613	0
negative regulation of multicellular organismal process	7.68194	0
gland development	9.97062	2.29328
secretion	7.67162	0
response to organic cyclic substance	7.65365	0
regulation of systemic arterial blood pressure	7.64782	0
positive regulation of cellular metabolic process	12.4157	4.77469
serotonin receptor signaling pathway	7.63078	0
negative regulation of potassium ion transport	7.63078	0
ion transmembrane transport	7.62342	0
negative regulation of cellular metabolic process	9.61798	2
signal release	9.73993	2.12726
generation of a signal involved in cell-cell signaling	9.73993	2.12726
regulation of nucleotide metabolic process	8.97881	1.37161
negative regulation of transcription	9.31069	1.72816
sensory organ development	13.3487	5.7986
striated muscle tissue development	10.2933	2.76447
regulation of neurotransmitter levels	9.96658	2.47237
astrocyte differentiation	7.4908	0
phasic smooth muscle contraction	7.4908	0
cellular component organization	7.4698	0
startle response	7.451	0
telencephalon cell migration	7.451	0
insulin secretion	7.43771	0
skeletal muscle tissue development	8.97469	1.55284
regulation of muscle contraction	7.41908	0
negative regulation of glutamate secretion	7.39469	0
positive regulation of neurotransmitter transport	7.39469	0
response to inorganic substance	7.3851	0
regulation of cell proliferation	7.37161	0
negative regulation of cellular macromolecule biosynthetic process	9.47625	2.1209
response to mineralocorticoid stimulus	7.35164	0
forebrain cell migration	7.34104	0
calcium ion transport into cytosol	7.34104	0
neuron fate specification	7.33913	0
regulation of postsynaptic membrane potential	7.2668	0
regulation of calcium ion transport into cytosol	7.2668	0
positive regulation of hydrolase activity	7.25414	0
cellular macromolecule biosynthetic process	7.23508	0
learning	7.23284	0
regulation of neurogenesis	8.55129	1.31966
inhibition of adenylate cyclase activity by G-protein signaling pathway	7.21753	0
vasodilation	7.18509	0
positive regulation of neuroblast proliferation	7.17783	0
muscle tissue development	9.85387	2.68403
positive regulation of cell communication	7.15739	0
muscle organ development	8.767	1.62342
cytosolic calcium ion transport	7.13136	0
response to amphetamine	7.13136	0
ameboidal cell migration	9.10403	2.02687
ureteric bud development	7.07366	0
elevation of cytosolic calcium ion concentration involved in G-protein signaling coupled to IP3 second messenger	7.05849	0
macromolecule biosynthetic process	7.04769	0
digestive tract morphogenesis	7.02641	0
nerve-nerve synaptic transmission	7.02136	0
membrane depolarization	7.02136	0
growth	7.01954	0
response to organic nitrogen	7.00745	0
spinal cord dorsal/ventral patterning	6.97881	0
morphogenesis of embryonic epithelium	6.97881	0
synapse assembly	6.95078	0
developmental growth	6.94692	0
ventral spinal cord interneuron specification	6.9393	0
endoderm formation	6.9393	0
cellular process	9.37366	2.43652
adult walking behavior	6.93554	0
positive regulation of organic acid transport	6.92812	0
response to metal ion	8.39041	1.47366
amine transport	6.88273	0
branching involved in ureteric bud morphogenesis	6.87615	0
regulation of cell differentiation	8.767	1.92445
temperature homeostasis	6.84164	0
kidney development	6.81816	0
membrane hyperpolarization	6.8041	0
ionotropic glutamate receptor signaling pathway	6.79588	0
negative regulation of secretion	6.77989	0
embryonic organ development	11.9547	5.17522
response to abiotic stimulus	6.72816	0
establishment of localization	6.71444	0
renal system development	6.69037	0
negative regulation of heart contraction	6.68403	0
long-term memory	6.68403	0
transport	6.68403	0
positive regulation of macromolecule metabolic process	10.2343	3.55909
regulation of muscle system process	6.67366	0
cellular component organization or biogenesis	6.67162	0
regulation of systemic arterial blood pressure by baroreceptor feedback	6.64397	0
ERK1 and ERK2 cascade	6.64397	0
regulation of systemic arterial blood pressure by carotid sinus baroreceptor feedback	6.64397	0
muscle structure development	8.59176	1.95078
embryonic digestive tract morphogenesis	6.62709	0
positive regulation of synaptic transmission, glutamatergic	6.62709	0
positive regulation of metabolic process	11.8861	5.2636
striated muscle cell differentiation	9.77989	3.17783
tube development	10.1397	3.54061
transmembrane receptor protein tyrosine kinase signaling pathway	6.59346	0
muscle cell development	8.16368	1.57349
regulation of long-term neuronal synaptic plasticity	6.57512	0
negative regulation of gene expression	8.13668	1.56225
sex differentiation	6.57349	0
regulation of cell communication	7.86012	1.30627
glial cell development	6.52433	0
embryonic epithelial tube formation	6.50446	0
regulation of cell development	8.26922	1.7986
synaptic transmission, glutamatergic	6.46092	0
epithelial tube formation	6.45717	0
neurotransmitter transport	7.85699	1.40561
morphogenesis of a branching structure	9.58336	3.13549
response to alkaloid	6.44249	0
spinal cord patterning	7.82102	1.38091
visual learning	6.41117	0
nephron development	6.41117	0
cellular biosynthetic process	6.41005	0
positive regulation of neurotransmitter secretion	6.38722	0
calcium ion transmembrane transport	6.383	0
regulation of molecular function	6.35262	0
response to stimulus	6.33819	0
positive regulation of molecular function	6.33348	0
negative regulation of catabolic process	6.32975	0
negative regulation of transcription, DNA-dependent	8.42829	2.13312
spinal cord motor neuron differentiation	7.6517	1.36051
embryonic heart tube development	6.26922	0
embryonic heart tube morphogenesis	6.25493	0
heart looping	6.25493	0
genitalia development	6.25493	0
regulation of dopamine secretion	6.25493	0
urogenital system development	6.24489	0
regulation of organ morphogenesis	6.22257	0
peptide hormone secretion	6.20761	0
tube formation	6.1891	0
reproductive structure development	6.17849	0
prepulse inhibition	6.17783	0
striated muscle cell development	7.83863	1.66555
response to corticosteroid stimulus	6.17263	0
dopamine transport	6.15864	0
regulation of feeding behavior	6.15864	0
regulation of the force of heart contraction	6.15739	0
negative regulation of macromolecule biosynthetic process	8.80967	2.65758
negative regulation of RNA metabolic process	8.25337	2.10237
metanephros development	6.14813	0
biosynthetic process	6.14752	0
cell surface receptor linked signaling pathway	6.14752	0
enzyme linked receptor protein signaling pathway	6.14086	0
regulation of neuronal synaptic plasticity	6.08938	0
peptide secretion	6.08938	0
dopamine metabolic process	6.06298	0
mesoderm development	7.69037	1.64207
calcium-mediated signaling	5.96658	0
visual behavior	5.96658	0
activation of adenylate cyclase activity by dopamine receptor signaling pathway	5.95468	0
behavioral response to cocaine	5.95468	0
receptor clustering	5.92082	0
embryo development ending in birth or egg hatching	10.3778	4.45842
activation of protein kinase C activity by G-protein coupled receptor protein signaling pathway	5.8962	0
neuromuscular junction development	5.88273	0
forebrain neuron differentiation	8.84466	2.96658
aging	5.87615	0
hypothalamus development	7.39469	1.53313
neuron migration	5.84164	0
negative regulation of sequestering of calcium ion	5.80134	0
behavioral response to pain	5.80134	0
release of sequestered calcium ion into cytosol	5.80134	0
response to corticosterone stimulus	5.7986	0
positive regulation of catalytic activity	5.78516	0
negative regulation of cellular component movement	5.77989	0
regulation of acetylcholine secretion	5.767	0
cellular nitrogen compound metabolic process	5.73755	0
regulation of peptide hormone secretion	7.32057	1.5867
regulation of excitatory postsynaptic membrane potential	5.7167	0
gene expression	5.70774	0
chordate embryonic development	9.33348	3.63078
sex determination	5.68825	0
organ formation	5.68825	0
positive regulation of the force of heart contraction by epinephrine-norepinephrine	5.68403	0
cerebellar Purkinje cell-granule cell precursor cell signaling involved in regulation of granule cell precursor cell proliferation	5.68403	0
developmental growth involved in morphogenesis	7.64782	1.96658
digestive tract development	8.40671	2.73049
detection of abiotic stimulus	5.66555	0
circadian rhythm	5.66555	0
regulation of catecholamine secretion	5.64016	0
negative regulation of macromolecule metabolic process	7.57025	1.97469
regulation of peptide transport	7.14691	1.55909
regulation of peptide secretion	7.14691	1.55909
regulation of sequestering of calcium ion	5.5784	0
negative regulation of transcription from RNA polymerase II promoter	7.43652	1.86646
nucleic acid metabolic process	5.55909	0
regulation of cell death	5.52724	0
receptor metabolic process	5.50724	0
eating behavior	5.4828	0
cellular response to metal ion	5.4828	0
negative regulation of locomotion	7.02091	1.54061
response to amine stimulus	5.44855	0
negative regulation of cAMP biosynthetic process	5.44009	0
secretion by cell	6.87943	1.451
neural tube formation	5.41117	0
positive regulation of mismatch repair	5.40671	0
vasodilation of artery involved in baroreceptor response to increased systemic arterial blood pressure	5.40671	0
epithelial cell proliferation	5.4034	0
response to estradiol stimulus	5.40121	0
muscle cell differentiation	8.23807	2.83863
protein kinase C signaling cascade	5.38828	0
activation of phospholipase D activity	5.38828	0
negative regulation of calcium ion transport into cytosol	5.38828	0
positive regulation of the force of heart contraction by chemical signal	5.38828	0
embryonic digestive tract development	5.37675	0
transmembrane transport	5.37161	0
response to estrogen stimulus	5.37059	0
peripheral nervous system development	5.34679	0
response to temperature stimulus	5.34582	0
heart morphogenesis	8.6216	3.31336
nitrogen compound metabolic process	5.29499	0
negative regulation of organic acid transport	5.29414	0
negative regulation of nucleotide biosynthetic process	5.29414	0
regulation of cardiac muscle contraction	5.29414	0
negative regulation of cyclic nucleotide biosynthetic process	5.29414	0
negative regulation of cAMP metabolic process	5.29414	0
regulation of morphogenesis of a branching structure	5.29243	0
activation of protein kinase activity	5.29158	0
response to carbohydrate stimulus	5.29158	0
carbohydrate homeostasis	7.17134	1.88273
glucose homeostasis	7.17134	1.88273
intermediate filament cytoskeleton organization	5.28233	0
negative regulation of homeostatic process	5.28233	0
regulation of MAPKKK cascade	5.22403	0
regulation of action potential in neuron	5.2233	0
cerebral cortex neuron differentiation	6.62709	1.42597
regulation of oligodendrocyte differentiation	6.62709	1.42597
negative regulation of signaling pathway	6.50169	1.30364
male genitalia development	5.19111	0
neurotransmitter metabolic process	5.19111	0
cerebellum morphogenesis	5.19111	0
negative regulation of cell motility	5.18575	0
negative regulation of cell migration	5.18575	0
regulation of response to external stimulus	5.16115	0
chemosensory behavior	5.15864	0
negative regulation of cyclic nucleotide metabolic process	5.15864	0
cell growth	5.14874	0
peptide transport	5.14206	0
positive regulation of heart rate by epinephrine-norepinephrine	5.13847	0
branching morphogenesis of a tube	7.47366	2.34199
blastocyst formation	5.10347	0
cerebellar cortex development	5.10347	0
kidney epithelium development	5.10347	0
positive regulation of heart contraction	5.10347	0
regulation of apoptosis	5.09205	0
forebrain generation of neurons	7.80967	2.73518
regulation of systemic arterial blood pressure mediated by a chemical signal	5.0716	0
neuromuscular process controlling balance	5.0716	0
tongue development	6.46725	1.4034
sensory perception of mechanical stimulus	5.04866	0
nucleobase, nucleoside, nucleotide and nucleic acid metabolic process	5.03245	0
consequence of signal transmission	5.03152	0
myotube differentiation	5.01863	0
signal complex assembly	5.01863	0
positive regulation of ion transport	5.01637	0
development of primary sexual characteristics	5.00174	0
negative regulation of neuron apoptosis	4.97469	0
regulation of programmed cell death	4.97062	0
regulation of growth	4.96658	0
mesonephric tubule development	6.64397	1.67778
mesonephric epithelium development	6.64397	1.67778
cerebral cortex GABAergic interneuron differentiation	6.64397	1.67778
morphogenesis of a branching epithelium	7.25649	2.29671
monoamine transport	4.93554	0
hormone secretion	4.93554	0
regulation of granule cell precursor proliferation	4.92082	0
regulation of the force of heart contraction by chemical signal	4.92082	0
positive regulation of granule cell precursor proliferation	4.92082	0
positive regulation of skeletal muscle tissue development	4.92082	0
retinal ganglion cell axon guidance	4.91364	0
negative regulation of nucleotide metabolic process	4.91364	0
endoderm development	8.3363	3.47237
hindbrain morphogenesis	4.86012	0
intracellular signal transduction	4.85078	0
cellular response to growth factor stimulus	4.83863	0
cellular response to inorganic substance	4.82974	0
catechol metabolic process	4.82974	0
diol metabolic process	4.82974	0
catecholamine metabolic process	4.82974	0
positive regulation of protein kinase activity	4.81816	0
vasculature development	6.78781	1.97062
regulation of oligodendrocyte progenitor proliferation	4.80967	0
activation of phospholipase D activity by G-protein coupled receptor protein signaling pathway	4.80967	0
negative regulation of serotonin secretion	4.80967	0
regulation of serotonin secretion	4.80967	0
inhibition of adenylate cyclase activity by serotonin receptor signaling pathway	4.80967	0
negative regulation of smooth muscle contraction	4.7986	0
negative regulation of amine transport	4.7986	0
G-protein coupled receptor protein signaling pathway	4.78516	0
response to glucose stimulus	4.78252	0
neurotransmitter secretion	6.55129	1.76955
phenol metabolic process	4.77211	0
positive regulation of ossification	4.77211	0
regulation of behavior	6.33913	1.57349
positive regulation of blood pressure by epinephrine-norepinephrine	4.73049	0
positive regulation of oligodendrocyte differentiation	4.73049	0
metencephalon development	6.7167	1.9914
intermediate filament-based process	4.70997	0
positive regulation of heart rate	4.6925	0
response to dietary excess	4.6925	0
positive regulation of cytokine production	4.67985	0
regulation of cell size	4.67366	0
positive regulation of peptide hormone secretion	4.66354	0
cell proliferation	4.66354	0
striated muscle contraction	4.65956	0
regulation of multicellular organism growth	4.63078	0
regulation of synaptic plasticity	4.60906	0
forebrain regionalization	7.6517	3.04672
hormone transport	4.59517	0
positive regulation of kinase activity	4.59517	0
positive regulation of ion transmembrane transporter activity	4.59176	0
catecholamine transport	4.59176	0
cGMP-mediated signaling	4.59176	0
response to hexose stimulus	4.58503	0
regulation of intracellular protein kinase cascade	4.5817	0
rhythmic behavior	4.57025	0
response to monosaccharide stimulus	4.55909	0
spinal cord association neuron differentiation	6.15864	1.60033
negative regulation of developmental process	6.32514	1.77469
pigmentation	4.53313	0
regulation of smooth muscle contraction	4.53313	0
cellular component assembly at cellular level	4.52724	0
regulation of gliogenesis	4.50724	0
positive regulation of peptide secretion	4.50724	0
developmental pigmentation	4.50307	0
heart development	7.22768	2.74232
regulation of hormone secretion	5.80967	1.34969
cyclic nucleotide metabolic process	4.45223	0
cardiac muscle contraction	4.43771	0
negative regulation of protein catabolic process	4.43771	0
intestine smooth muscle contraction	4.4168	0
gastro-intestinal system smooth muscle contraction	4.4168	0
bombesin receptor signaling pathway	4.4168	0
regulation of mismatch repair	4.4168	0
negative regulation of dopamine metabolic process	4.4168	0
oligodendrocyte cell fate specification	4.4168	0
negative regulation of catecholamine metabolic process	4.4168	0
positive regulation of somatostatin secretion	4.4168	0
glial cell fate specification	4.4168	0
activation of phospholipase C activity by serotonin receptor signaling pathway	4.4168	0
norepinephrine-epinephrine vasoconstriction involved in regulation of systemic arterial blood pressure	4.4168	0
positive regulation of transferase activity	4.41229	0
positive regulation of synaptic transmission, GABAergic	4.40671	0
regulation of systemic arterial blood pressure by norepinephrine-epinephrine	4.40671	0
vascular smooth muscle contraction	4.40671	0
positive regulation of muscle organ development	4.40671	0
peristalsis	4.40671	0
negative regulation of heart rate	4.40671	0
positive regulation of striated muscle tissue development	4.40671	0
positive regulation of transporter activity	4.40561	0
cellular process involved in reproduction	4.36351	0
phosphoinositide metabolic process	4.35655	0
regulation of cellular component size	4.31336	0
neural tube closure	4.31247	0
positive regulation of calcium ion transport	4.31247	0
reproductive process	4.30452	0
sensory perception of light stimulus	4.30016	0
visual perception	4.30016	0
regulation of exocytosis	4.29585	0
regulation of insulin secretion	5.9393	1.65758
tube closure	4.2668	0
epithelial cell development	4.2668	0
negative regulation of calcium ion transport via voltage-gated calcium channel activity	4.2652	0
protein heterotetramerization	4.2652	0
reproduction	4.24565	0
cardiac muscle cell development	4.23508	0
cardiac cell development	4.23508	0
gonad development	4.22768	0
negative regulation of neuron differentiation	4.22113	0
behavioral interaction between organisms	4.22113	0
developmental maturation	4.17914	0
response to mechanical stimulus	4.15552	0
response to calcium ion	5.77989	1.62893
oligodendrocyte differentiation	4.14026	0
enteric nervous system development	4.13608	0
G-protein signaling, coupled to cGMP nucleotide second messenger	4.13608	0
grooming behavior	4.13608	0
primary neural tube formation	4.13312	0
cerebral cortex GABAergic interneuron migration	4.1209	0
operant conditioning	4.1209	0
regulation of interleukin-1 alpha production	4.1209	0
regulation of somatostatin secretion	4.1209	0
interneuron migration from the subpallium to the cortex	4.1209	0
negative regulation of cellular amine metabolic process	4.1209	0
positive regulation of interleukin-1 alpha production	4.1209	0
cellular response to temperature stimulus	4.1209	0
positive regulation of acetylcholine secretion	4.1209	0
cerebral cortex GABAergic interneuron development	4.1209	0
positive regulation of action potential	4.1209	0
cerebellum development	6.20761	2.10292
stem cell differentiation	4.09044	0
heart contraction	4.08513	0
embryonic digit morphogenesis	4.08513	0
heart process	4.08513	0
negative regulation of muscle contraction	4.07883	0
phosphatidylinositol metabolic process	4.07883	0
spleen development	4.07883	0
sensory perception of sound	4.04721	0
central nervous system neuron development	4.03152	0
regulation of glial cell differentiation	4.03152	0
regulation of hydrolase activity	4.02136	0
germ cell development	4.01682	0
reduction of cytosolic calcium ion concentration	4.01682	0
embryonic placenta development	4.01011	0
excretion	4.01011	0
dopamine receptor signaling pathway	4.00524	0
regulation of organ formation	4.00524	0
negative regulation of ossification	4.00524	0
epithelial cell differentiation	6.6216	2.63451
digestive system development	7.7986	3.81248
multicellular organismal homeostasis	3.97062	0
regulation of neuron apoptosis	3.95078	0
regulation of circadian sleep/wake cycle, sleep	3.93554	0
regulation of circadian sleep/wake cycle	3.93554	0
response to nicotine	3.92812	0
regulation of response to stimulus	3.92812	0
natriuresis	3.90658	0
branching involved in prostate gland morphogenesis	3.90658	0
positive regulation of release of sequestered calcium ion into cytosol	3.90658	0
intermediate filament organization	3.90658	0
positive regulation of cell development	5.27901	1.39041
oligodendrocyte cell fate commitment	3.88273	0
skeletal muscle adaptation	3.88273	0
negative regulation of gamma-aminobutyric acid secretion	3.88273	0
telencephalon regionalization	3.88273	0
potassium ion transport	6.098	2.21896
positive regulation of MAPKKK cascade	3.8729	0
autonomic nervous system development	3.86646	0
circadian sleep/wake cycle process	3.86646	0
regulation of response to stress	3.86012	0
regulation of protein kinase activity	3.86012	0
positive regulation of protein kinase C signaling cascade	5.68403	1.83268
regulation of protein kinase C signaling cascade	5.68403	1.83268
positive regulation of neuron differentiation	3.84771	0
regulation of signaling pathway	3.84466	0
negative regulation of cell differentiation	5.86967	2.02549
regulation of branching involved in ureteric bud morphogenesis	5.29414	1.451
digestion	3.82391	0
response to hypoxia	3.81248	0
regulation of inhibitory postsynaptic membrane potential	3.80134	0
positive regulation of calcium ion transport into cytosol	3.80134	0
gastrulation	5.34486	1.54668
cell maturation	3.79588	0
cellular component assembly	3.79048	0
response to toxin	5.13312	1.36452
response to peptide hormone stimulus	3.74958	0
positive regulation of neurogenesis	5.27819	1.53313
detection of external stimulus	3.74232	0
regulation of inflammatory response	3.73755	0
circadian sleep/wake cycle	3.73755	0
regulation of skeletal muscle tissue development	3.73518	0
cell fate determination	6.03574	2.31515
formation of primary germ layer	5.70553	1.9914
regulation of blood volume by renin-angiotensin	3.70553	0
negative regulation of ion transmembrane transporter activity	3.70553	0
cerebellar Purkinje cell layer development	3.70553	0
leukocyte chemotaxis	3.70115	0
regulation of hormone levels	5.45717	1.77211
short-term memory	3.68403	0
tongue morphogenesis	3.68403	0
detection of temperature stimulus involved in sensory perception of pain	3.68403	0
regulation of dopamine uptake	3.68403	0
regulation of neurotransmitter uptake	3.68403	0
negative regulation of circadian sleep/wake cycle, sleep	3.68403	0
activation of phospholipase C activity by dopamine receptor signaling pathway	3.68403	0
detection of temperature stimulus involved in sensory perception	3.68403	0
negative regulation of circadian rhythm	3.68403	0
regulation of catecholamine uptake involved in synaptic transmission	3.68403	0
embryonic organ morphogenesis	8.92445	5.284
regulation of kinase activity	3.63451	0
mesonephros development	5.03152	1.4034
positive regulation of signaling pathway	3.62342	0
regulation of systemic arterial blood pressure by hormone	3.61618	0
circadian behavior	3.61618	0
positive regulation of nitric-oxide synthase activity	3.61261	0
metabotropic glutamate receptor signaling pathway	3.61261	0
regulation of mesenchymal cell proliferation involved in prostate gland development	3.6038	0
positive regulation of hh target transcription factor activity	3.6038	0
negative regulation of metanephric glomerular mesangial cell proliferation	3.6038	0
negative regulation of heart rate involved in baroreceptor response to increased systemic arterial blood pressure	3.6038	0
signal transduction downstream of smoothened	3.6038	0
Bergmann glial cell differentiation	3.6038	0
visceral serous pericardium development	3.6038	0
phosphatidylinositol catabolic process	3.6038	0
cytotoxic T cell differentiation	3.6038	0
multicellular structure septum development	3.6038	0
intracellular signal transduction involved in cell surface receptor linked signaling	3.6038	0
positive regulation of skeletal muscle cell proliferation	3.6038	0
visceral motor neuron differentiation	3.6038	0
endodermal cell fate specification	3.6038	0
regulation of skeletal muscle cell proliferation	3.6038	0
digestive tract mesoderm development	3.6038	0
mesenchymal smoothened signaling pathway involved in prostate gland development	3.6038	0
regulation of mesenchymal cell proliferation involved in ureter development	3.6038	0
intracellular signaling pathway	3.59517	0
positive regulation of signal transduction	3.57025	0
regulation of synapse organization	3.55909	0
regulation of striated muscle contraction	3.55909	0
nephron morphogenesis	4.91364	1.38091
regulation of short-term neuronal synaptic plasticity	3.51286	0
diet induced thermogenesis	3.51286	0
negative regulation of amino acid transport	3.51286	0
positive regulation of macrophage differentiation	3.51286	0
neurofilament cytoskeleton organization	3.51286	0
positive regulation of signaling process	3.49621	0
cerebral cortex development	3.49485	0
development of primary male sexual characteristics	4.95861	1.47237
leukocyte migration	3.46597	0
positive regulation of hormone secretion	3.46218	0
sensory perception	3.45967	0
smoothened signaling pathway	3.44977	0
regulation of transferase activity	3.44009	0
response to growth factor stimulus	3.4389	0
cell chemotaxis	3.43063	0
protein complex assembly	3.42829	0
protein complex biogenesis	3.42829	0
vasculogenesis	5.31876	1.90309
regeneration	3.37263	0
sleep	3.36754	0
positive regulation of calcium ion transport via voltage-gated calcium channel activity	3.36351	0
substrate-independent telencephalic tangential interneuron migration	3.36351	0
substrate-independent telencephalic tangential migration	3.36351	0
two-component signal transduction system (phosphorelay)	3.36351	0
detection of temperature stimulus	3.36351	0
negative regulation of bone resorption	3.36351	0
striated muscle adaptation	3.36351	0
circadian regulation of gene expression	3.36351	0
induction of programmed cell death in response to chemical stimulus	3.36351	0
positive regulation of blood pressure	3.36051	0
cerebellar cortex morphogenesis	4.6925	1.34104
cGMP metabolic process	3.34582	0
positive regulation of muscle contraction	3.34582	0
positive regulation of chemotaxis	3.32239	0
signaling pathway	3.31605	0
regulation of striated muscle tissue development	3.30715	0
positive regulation of cAMP metabolic process	3.29671	0
positive regulation of cAMP biosynthetic process	3.29671	0
chondrocyte differentiation	3.29671	0
trophectodermal cell differentiation	3.29414	0
negative adaptation of signaling pathway	3.29414	0
adaptation of signaling pathway	3.29414	0
desensitization of G-protein coupled receptor protein signaling pathway	3.29414	0
cerebral cortex cell migration	3.29414	0
positive regulation of catecholamine secretion	3.29414	0
lymph node development	3.29414	0
response to magnesium ion	3.29414	0
response to wounding	3.27084	0
nucleoside monophosphate metabolic process	3.25964	0
protein complex subunit organization	3.25727	0
cellular localization	3.25414	0
male sex differentiation	4.66756	1.4168
regulation of muscle organ development	3.24872	0
inositol phosphate metabolic process	3.22988	0
cerebellar Purkinje cell differentiation	3.22988	0
monocyte chemotaxis	3.22988	0
regulation of transcription from RNA polymerase II promoter by nuclear hormone receptor	3.22988	0
cerebellar Purkinje cell layer formation	3.22988	0
response to fungicide	3.22988	0
negative regulation of bone remodeling	3.22988	0
cerebellar Purkinje cell layer morphogenesis	3.22988	0
sperm capacitation	3.22988	0
positive regulation of penile erection	3.22988	0
long-term synaptic potentiation	3.22988	0
sensory perception of temperature stimulus	3.22988	0
dorsal spinal cord development	6.31785	3.08991
regulation of bone resorption	3.2233	0
myoblast differentiation	3.2233	0
nephron epithelium development	3.2233	0
positive regulation of monooxygenase activity	3.2233	0
ectoderm development	3.2233	0
neuron apoptosis	3.2233	0
cellular response to protein stimulus	3.21968	0
negative regulation of hormone secretion	3.21325	0
somite development	3.21325	0
intracellular protein kinase cascade	3.20551	0
signal transmission via phosphorylation event	3.20551	0
pancreas development	8.11691	4.91364
neuroprotection	3.20135	0
kidney morphogenesis	4.49621	1.30364
regulation of systemic arterial blood pressure by renin-angiotensin	3.15614	0
negative regulation of transporter activity	3.15614	0
organic alcohol transport	3.15614	0
negative regulation of catalytic activity	3.13549	0
regulation of metanephric glomerular mesangial cell proliferation	3.13077	0
embryo sac development	3.13077	0
embryo sac morphogenesis	3.13077	0
S-shaped body morphogenesis	3.13077	0
activation of adenylate cyclase activity by serotonin receptor signaling pathway	3.13077	0
bud outgrowth involved in lung branching	3.13077	0
positive regulation of dopamine metabolic process	3.13077	0
sclerotome development	3.13077	0
sensitization	3.13077	0
pancreatic PP cell differentiation	3.13077	0
glomerular visceral epithelial cell development	3.13077	0
nonassociative learning	3.13077	0
gametophyte development	3.13077	0
atrial cardiac muscle cell differentiation	3.13077	0
pancreatic A cell fate commitment	3.13077	0
metanephric comma-shaped body morphogenesis	3.13077	0
photoreceptor cell fate commitment	3.13077	0
positive regulation of catecholamine metabolic process	3.13077	0
regulation of branch elongation involved in ureteric bud branching	3.13077	0
cardiac right ventricle morphogenesis	3.13077	0
inner cell mass cell differentiation	3.13077	0
positive regulation of oligodendrocyte progenitor proliferation	3.13077	0
posterior mesonephric tubule development	3.13077	0
pancreatic PP cell fate commitment	3.13077	0
primary prostatic bud elongation	3.13077	0
neurohypophysis development	3.13077	0
negative regulation of acetylcholine secretion	3.13077	0
cellular response to magnesium starvation	3.13077	0
positive regulation of photoreceptor cell differentiation	3.13077	0
spinal cord oligodendrocyte cell fate specification	3.13077	0
spinal cord oligodendrocyte cell differentiation	3.13077	0
glomerular epithelial cell development	3.13077	0
skeletal muscle fiber adaptation	3.13077	0
comma-shaped body morphogenesis	3.13077	0
megagametogenesis	3.13077	0
regulation of metanephric glomerulus development	3.13077	0
eye photoreceptor cell fate commitment	3.13077	0
atrial cardiac muscle cell development	3.13077	0
retinoic acid catabolic process	3.13077	0
right lung development	3.13077	0
positive regulation of epithelial cell proliferation involved in prostate gland development	3.13077	0
negative regulation of icosanoid secretion	3.13077	0
metanephric S-shaped body morphogenesis	3.13077	0
protein oligomerization	3.11862	0
embryonic foregut morphogenesis	3.11014	0
histamine secretion	3.11014	0
gamma-aminobutyric acid transport	3.11014	0
positive regulation of interleukin-8 production	3.11014	0
positive regulation of glutamate secretion	3.11014	0
mating behavior	3.09205	0
dorsal/ventral neural tube patterning	3.09205	0
neuron death	3.09205	0
regulation of release of sequestered calcium ion into cytosol	3.09205	0
regulation of vesicle-mediated transport	3.03574	0
regulation of sodium ion transport	3.03058	0
regulation of bone remodeling	3.03058	0
axis elongation	3.03058	0
protein tetramerization	3.01233	0
positive regulation of homeostatic process	3.01233	0
positive regulation of potassium ion transport	3.0013	0
positive regulation of sodium ion transport	3.0013	0
positive regulation of dopamine secretion	3.0013	0
astrocyte development	3.0013	0
negative regulation of tissue remodeling	3.0013	0
mating	2.98297	0
response to testosterone stimulus	2.98297	0
response to lithium ion	2.98297	0
cGMP biosynthetic process	2.97062	0
axon extension	2.97062	0
placenta development	2.96658	0
hindgut morphogenesis	4.56067	1.60033
tissue remodeling	2.95078	0
blastocyst development	2.95078	0
positive regulation of nitric oxide biosynthetic process	2.9431	0
cellular component biogenesis	2.9431	0
negative regulation of cell proliferation	2.93181	0
positive regulation of behavior	2.92082	0
thyroid gland development	2.91364	0
regulation of synaptogenesis	2.91364	0
neuromuscular synaptic transmission	2.91364	0
regulation of circadian rhythm	2.90658	0
G-protein coupled receptor internalization	2.90309	0
regulation of penile erection	2.90309	0
histamine transport	2.90309	0
glial cell fate commitment	2.90309	0
endothelial cell proliferation	2.90309	0
foregut morphogenesis	2.90309	0
suckling behavior	2.90309	0
sympathetic nervous system development	2.90309	0
glycerophospholipid metabolic process	2.88941	0
response to glucocorticoid stimulus	2.88273	0
regulation of G-protein coupled receptor protein signaling pathway	2.87615	0
endocrine process	2.86646	0
regulation of nitric-oxide synthase activity	2.86012	0
regulation of protein catabolic process	2.85387	0
glycerolipid metabolic process	2.85387	0
cell adhesion	2.84771	0
inositol phosphate-mediated signaling	4.40671	1.56543
pericardium development	4.40671	1.56543
cell differentiation involved in kidney development	4.40671	1.56543
biological adhesion	2.83863	0
ureter smooth muscle development	2.83268	0
mesenchymal cell proliferation involved in lung development	2.83268	0
musculoskeletal movement, spinal reflex action	2.83268	0
epithelial-mesenchymal signaling involved in prostate gland development	2.83268	0
negative regulation of gene-specific transcription elongation from RNA polymerase II promoter	2.83268	0
ureter smooth muscle cell differentiation	2.83268	0
positive regulation of sodium:hydrogen antiporter activity	2.83268	0
positive regulation of cardiac muscle contraction	2.83268	0
regulation of gene-specific transcription elongation from RNA polymerase II promoter	2.83268	0
iridophore differentiation	2.83268	0
endodermal cell fate commitment	2.83268	0
atrial septum morphogenesis	2.83268	0
regulation of transcription from RNA polymerase II promoter involved in ventral spinal cord interneuron specification	2.83268	0
cardiac cell fate commitment	2.83268	0
ureteric bud elongation	2.83268	0
regulation of phosphoinositide dephosphorylation	2.83268	0
regulation of endodermal cell fate specification	2.83268	0
hypothalamus cell differentiation	2.83268	0
regulation of immune complex clearance by monocytes and macrophages	2.83268	0
negative regulation of glomerular mesangial cell proliferation	2.83268	0
intein-mediated protein splicing	2.83268	0
hepatoblast differentiation	2.83268	0
vasodilation by angiotensin involved in regulation of systemic arterial blood pressure	2.83268	0
protein splicing	2.83268	0
positive regulation of immune complex clearance by monocytes and macrophages	2.83268	0
establishment of synaptic specificity at neuromuscular junction	2.83268	0
atrial septum development	2.83268	0
regulation of protein kinase A signaling cascade	2.80967	0
cellular response to amino acid stimulus	2.80967	0
behavioral response to nicotine	2.80967	0
synaptic transmission, dopaminergic	2.80967	0
cellular response to amine stimulus	2.80967	0
heat generation	2.80967	0
cytoskeleton-dependent intracellular transport	2.80134	0
hormone metabolic process	2.80134	0
regulation of catabolic process	2.79048	0
response to heat	2.77989	0
response to light stimulus	2.767	0
negative regulation of response to stimulus	2.767	0
MAPKKK cascade	2.767	0
positive regulation of protein transport	2.75696	0
dendrite development	2.75696	0
developmental cell growth	2.75696	0
receptor internalization	2.75696	0
neuron recognition	2.75696	0
gastrulation with mouth forming second	2.75696	0
cellular biogenic amine metabolic process	2.75203	0
protein heterooligomerization	2.75203	0
ovulation cycle process	2.75203	0
cellular response to organic substance	4.0942	1.34872
regulation of cellular response to stress	2.73993	0
cellular protein complex assembly	2.73755	0
mesonephric duct formation	4.80967	2.07314
regulation of axon diameter	4.80967	2.07314
blood vessel development	4.76447	2.02965
positive regulation of intracellular protein kinase cascade	2.73283	0
positive regulation of nervous system development	4.2652	1.53313
positive regulation of cellular component biogenesis	4.2652	1.53313
positive regulation of synaptogenesis	4.2652	1.53313
positive regulation of G-protein coupled receptor protein signaling pathway	2.72584	0
cellular response to dexamethasone stimulus	2.72584	0
negative regulation of canonical Wnt receptor signaling pathway	2.72125	0
gamma-aminobutyric acid signaling pathway	2.72125	0
regulation of signal transduction	2.72125	0
regulation of receptor-mediated endocytosis	2.70774	0
positive regulation of glial cell differentiation	2.70774	0
positive regulation of smooth muscle contraction	2.70774	0
regulation of locomotion	4.67366	2.007
regulation of protein secretion	2.66555	0
prostate gland epithelium morphogenesis	2.65956	0
positive regulation of cytokine secretion	2.65956	0
reproductive behavior	2.65956	0
regulation of signaling process	2.65956	0
positive regulation of cyclic nucleotide biosynthetic process	2.65365	0
positive regulation of nucleotide biosynthetic process	2.65365	0
cAMP catabolic process	2.64589	0
conditioned taste aversion	2.64589	0
oxygen transport	2.64589	0
cellular response to acid	2.64589	0
drinking behavior	2.64589	0
diuresis	2.64589	0
notochord development	4.13608	1.50446
cardiac myofibril assembly	4.13608	1.50446
macromolecular complex assembly	2.62342	0
positive regulation of skeletal muscle tissue growth	2.61618	0
chemokine-mediated signaling pathway	2.61618	0
cellular response to manganese ion	2.61618	0
smoothened signaling pathway involved in regulation of granule cell precursor cell proliferation	2.61618	0
cardiac chamber formation	2.61618	0
formation of anatomical boundary	2.61618	0
negative regulation of neurotransmitter secretion	2.61618	0
histone H3-T6 phosphorylation	2.61618	0
penile erection	2.61618	0
prostatic bud formation	2.61618	0
complement receptor mediated signaling pathway	2.61618	0
negative regulation of natriuresis	2.61618	0
positive regulation of cellular amine metabolic process	2.61618	0
inhibition of adenylate cyclase activity by muscarinic acetylcholine receptor signaling pathway	2.61618	0
glucose import	2.61618	0
intermediate filament bundle assembly	2.61618	0
forebrain dorsal/ventral pattern formation	2.61618	0
cardiac ventricle formation	2.61618	0
dopamine catabolic process	2.61618	0
regulation of glomerular mesangial cell proliferation	2.61618	0
retinal bipolar neuron differentiation	2.61618	0
regulation of systemic arterial blood pressure by vasopressin	2.61618	0
ureter development	2.61618	0
mammary gland specification	2.61618	0
positive regulation of MAP kinase activity	2.61439	0
regulation of interleukin-1 production	2.61439	0
negative regulation of G-protein coupled receptor protein signaling pathway	2.61439	0
prostate gland morphogenesis	2.61439	0
regulation of catalytic activity	2.6073	0
T cell differentiation	2.6038	0
regulation of phosphorylation	2.60033	0
regulation of oxidoreductase activity	2.59007	0
positive regulation of protein secretion	2.59007	0
tissue regeneration	2.59007	0
membrane invagination	2.5817	0
endocytosis	2.5817	0
cellular macromolecule metabolic process	2.57675	0
neural retina development	2.57187	0
cellular response to organic nitrogen	2.57187	0
eye development	6.34294	3.77211
regulation of tissue remodeling	2.57025	0
potassium ion transmembrane transport	3.99568	1.42713
cellular potassium ion transport	3.99568	1.42713
ovulation cycle	2.56543	0
adenohypophysis development	4.01682	1.47625
metanephric nephron development	4.01682	1.47625
phospholipid metabolic process	2.5376	0
cellular response to chemical stimulus	4.52871	1.9914
cranial nerve development	2.52724	0
response to electrical stimulus	2.52724	0
regulation of embryonic development	2.52724	0
regulation of nitric oxide biosynthetic process	2.52724	0
macromolecular complex subunit organization	2.51145	0
regulation of defense response	2.50724	0
response to dexamethasone stimulus	2.50169	0
regulation of synaptic transmission, dopaminergic	2.50169	0
cyclic nucleotide catabolic process	2.50169	0
glomerulus development	2.50169	0
positive regulation of interleukin-1 production	2.50169	0
renal system process	2.49621	0
cAMP metabolic process	2.48545	0
bone remodeling	2.48545	0
signal transduction	2.4828	0
death	2.46471	0
cerebellar cortex formation	3.90658	1.451
inner ear development	7.45967	5.00656
response to protein stimulus	2.45223	0
positive regulation of gliogenesis	2.44491	0
eye photoreceptor cell differentiation	2.44491	0
positive regulation of oxidoreductase activity	2.44491	0
glomerular epithelium development	2.44491	0
salivary gland cavitation	2.44491	0
regulation of NAD(P)H oxidase activity	2.44491	0
vasodilation by norepinephrine-epinephrine involved in regulation of systemic arterial blood pressure	2.44491	0
regulation of photoreceptor cell differentiation	2.44491	0
negative regulation of diuresis	2.44491	0
lateral line nerve development	2.44491	0
regulation of sequestering of zinc ion	2.44491	0
positive regulation of glycogen catabolic process	2.44491	0
regulation of skeletal muscle tissue growth	2.44491	0
positive regulation of neutrophil chemotaxis	2.44491	0
sensory system development	2.44491	0
renal filtration cell differentiation	2.44491	0
histone-threonine phosphorylation	2.44491	0
positive regulation of smooth muscle cell differentiation	2.44491	0
renal control of peripheral vascular resistance involved in regulation of systemic arterial blood pressure	2.44491	0
striated muscle hypertrophy	2.44491	0
regulation of sodium:hydrogen antiporter activity	2.44491	0
lateral line nerve glial cell development	2.44491	0
glomerular epithelial cell differentiation	2.44491	0
lateral line system development	2.44491	0
rhythmic synaptic transmission	2.44491	0
lateral line nerve glial cell differentiation	2.44491	0
regulation of glomerulus development	2.44491	0
cardiac muscle hypertrophy	2.44491	0
glomerular visceral epithelial cell differentiation	2.44491	0
specification of organ identity	2.44491	0
smooth muscle contraction involved in micturition	2.44491	0
regulation of blood vessel size by renin-angiotensin	2.44491	0
negative regulation of neurotransmitter transport	2.44491	0
positive regulation of odontogenesis of dentine-containing tooth	2.44491	0
regulation of synaptic vesicle fusion to presynaptic membrane	2.44491	0
tube lumen cavitation	2.44491	0
spermatid differentiation	2.4437	0
regulation of cell projection size	4.4168	1.97469
somatic motor neuron differentiation	4.4168	1.97469
nephric duct formation	4.4168	1.97469
mesonephric tubule formation	4.4168	1.97469
retina development in camera-type eye	2.43771	0
regulation of macrophage differentiation	2.43652	0
adult heart development	2.43652	0
response to morphine	2.40671	0
response to isoquinoline alkaloid	2.40671	0
regulation of phosphorus metabolic process	2.39469	0
regulation of phosphate metabolic process	2.39469	0
male gonad development	3.98716	1.59346
wound healing	2.383	0
cellular membrane organization	2.37572	0
regulation of protein import into nucleus	2.37572	0
nephron tubule development	3.80134	1.42597
muscle adaptation	2.37469	0
cellular response to dsRNA	2.37469	0
response to cortisol stimulus	2.37469	0
regulation of monooxygenase activity	2.36856	0
membrane organization	2.36051	0
epidermal cell differentiation	2.3536	0
regulation of cell projection organization	2.34679	0
apoptosis	2.34104	0
cellular component organization at cellular level	2.34008	0
cellular response to glucocorticoid stimulus	2.33068	0
neutrophil chemotaxis	2.33068	0
cellular response to corticosteroid stimulus	2.33068	0
organophosphate metabolic process	2.32975	0
response to oxygen levels	3.88606	1.55909
melanocyte differentiation	2.31605	0
cellular response to monosaccharide stimulus	2.31605	0
cellular response to hexose stimulus	2.31605	0
cellular response to glucose stimulus	2.31605	0
negative regulation of signal transduction	2.31515	0
regulation of neuron projection development	2.31515	0
positive regulation of gene-specific transcription	5.0655	2.75945
ventral midline development	2.30364	0
tonic smooth muscle contraction	2.30364	0
response to aluminum ion	2.30364	0
regulation of RNA elongation from RNA polymerase II promoter	2.30364	0
desensitization of G-protein coupled receptor protein signaling pathway by arrestin	2.30364	0
regulation of diuresis	2.30364	0
catecholamine catabolic process	2.30364	0
catechol catabolic process	2.30364	0
diol catabolic process	2.30364	0
negative regulation of nerve growth factor receptor signaling pathway	2.30364	0
artery smooth muscle contraction	2.30364	0
gamma-aminobutyric acid secretion	2.30364	0
long term synaptic depression	2.30364	0
cardiac left ventricle morphogenesis	2.30364	0
induction of apoptosis by hormones	2.30364	0
dentate gyrus development	2.30364	0
positive regulation of macrophage chemotaxis	2.30364	0
inhibition of adenylate cyclase activity by metabotropic glutamate receptor signaling pathway	2.30364	0
glomerular basement membrane development	2.30364	0
lung lobe morphogenesis	2.30364	0
induction of programmed cell death by hormones	2.30364	0
lung lobe development	2.30364	0
negative regulation of smooth muscle cell differentiation	2.30364	0
activation of phospholipase C activity by muscarinic acetylcholine receptor signaling pathway	2.30364	0
prostate epithelial cord elongation	2.30364	0
male genitalia morphogenesis	2.30364	0
cell differentiation in hindbrain	3.70553	1.4034
regulation of cell fate specification	3.70553	1.4034
renal tubule development	3.70553	1.4034
regulation of protein transport	2.30103	0
negative regulation of insulin secretion	2.29499	0
negative regulation of cellular catabolic process	2.29499	0
negative regulation of signaling process	2.284	0
gland morphogenesis	3.82391	1.55284
pigment cell differentiation	2.26043	0
stem cell development	2.25964	0
establishment of cell polarity	2.25964	0
negative regulation of peptide hormone secretion	2.25964	0
photoreceptor cell differentiation	2.25964	0
response to starvation	2.24718	0
prostate gland development	2.24718	0
regulation of MAP kinase activity	2.24642	0
programmed cell death	2.24642	0
branch elongation of an epithelium	3.61261	1.38091
response to acid	2.22695	0
positive regulation of cellular carbohydrate metabolic process	2.22548	0
positive regulation of carbohydrate metabolic process	2.22548	0
regulation of cytokine secretion	2.22548	0
negative regulation of peptide secretion	2.22548	0
mesonephric duct morphogenesis	4.1209	1.8962
mesonephric tubule morphogenesis	4.1209	1.8962
cell death	2.22257	0
skeletal system development	4.25181	2.03339
positive regulation of systemic arterial blood pressure	2.20761	0
negative regulation of osteoclast differentiation	2.20761	0
cellular response to carbohydrate stimulus	2.20761	0
gas transport	2.20761	0
renal water homeostasis	2.20761	0
positive regulation of protein serine/threonine kinase activity	2.20621	0
regulation of cellular component organization	2.20135	0
regulation of protein binding	2.19723	0
establishment of localization in cell	3.5544	1.35853
negative regulation of growth	2.19314	0
carboxylic acid transport	2.19314	0
pharyngeal system development	2.1831	0
regulation of vascular smooth muscle contraction	2.1831	0
regulation of mononuclear cell migration	2.1831	0
glycerophospholipid catabolic process	2.1831	0
epithelial cell proliferation involved in salivary gland morphogenesis	2.1831	0
positive regulation of striated muscle contraction	2.1831	0
positive regulation of phosphoprotein phosphatase activity	2.1831	0
regulation of macrophage chemotaxis	2.1831	0
brain renin-angiotensin system	2.1831	0
regulation of nerve growth factor receptor signaling pathway	2.1831	0
negative regulation of retinoic acid receptor signaling pathway	2.1831	0
urinary bladder smooth muscle contraction	2.1831	0
fat-soluble vitamin catabolic process	2.1831	0
prostate gland morphogenetic growth	2.1831	0
organic acid transport	2.18046	0
neural tube development	5.96257	3.78516
positive regulation of gene-specific transcription from RNA polymerase II promoter	4.30103	2.12726
development of primary female sexual characteristics	2.17328	0
monovalent inorganic cation homeostasis	2.17263	0
cyclic nucleotide biosynthetic process	2.15989	0
cellular monovalent inorganic cation homeostasis	2.15989	0
response to stress	2.15739	0
multicellular organismal water homeostasis	2.15677	0
bone resorption	2.15677	0
cell proliferation in forebrain	2.15677	0
negative regulation of protein binding	2.15677	0
nucleoside monophosphate catabolic process	2.15677	0
regulation of phosphoprotein phosphatase activity	2.15677	0
multicellular organismal reproductive process	2.1549	0
multicellular organism reproduction	2.1549	0
negative regulation of protein metabolic process	2.15243	0
immune response-activating cell surface receptor signaling pathway	2.14874	0
response to amino acid stimulus	2.14874	0
myelination	2.14874	0
cellular metabolic process	2.13077	0
nerve development	2.12843	0
regulation of epithelial cell differentiation	2.12843	0
response to radiation	2.12552	0
response to axon injury	2.12494	0
regulation of establishment of protein localization	2.11634	0
regulation of epithelial cell proliferation	2.11634	0
positive regulation of stress fiber assembly	2.10846	0
syncytium formation	2.10846	0
neuroblast proliferation	2.10846	0
epithelial tube branching involved in lung morphogenesis	2.10846	0
detection of mechanical stimulus involved in sensory perception	2.10846	0
regulation of interleukin-8 production	2.10846	0
positive regulation of phosphoinositide 3-kinase cascade	2.10846	0
response to gravity	2.10846	0
regulation of cell fate commitment	3.44491	1.34104
retina morphogenesis in camera-type eye	3.44491	1.34104
regulation of receptor activity	2.09745	0
regulation of binding	3.4318	1.34008
proximal/distal pattern formation	4.63827	2.5544
positive regulation of angiogenesis	2.07883	0
regulation of neutrophil chemotaxis	2.07883	0
regulation of uterine smooth muscle contraction	2.07883	0
cerebral cortex radially oriented cell migration	2.07883	0
pons development	2.07883	0
axon extension involved in development	2.07883	0
positive regulation of uterine smooth muscle contraction	2.07883	0
positive regulation of odontogenesis	2.07883	0
thrombin receptor signaling pathway	2.07883	0
Peyer's patch development	2.07883	0
regulation of granulocyte chemotaxis	2.07883	0
urinary tract smooth muscle contraction	2.07883	0
negative regulation of alpha-beta T cell differentiation	2.07883	0
myofibril assembly	2.06753	0
response to cold	2.06753	0
regulation of dephosphorylation	2.06753	0
L-amino acid transport	2.06753	0
regulation of meiotic cell cycle	2.06248	0
hyperosmotic response	2.06248	0
negative regulation of Ras protein signal transduction	2.06248	0
negative regulation of muscle cell differentiation	2.06248	0
inositol metabolic process	2.06248	0
axon ensheathment	2.05651	0
ensheathment of neurons	2.05651	0
forebrain neuron fate commitment	3.88273	1.83268
mesonephric duct development	3.88273	1.83268
nephric duct morphogenesis	3.88273	1.83268
female pregnancy	2.04964	0
epithelial cell morphogenesis	3.36754	1.32239
labyrinthine layer development	2.0381	0
camera-type eye development	6.3019	4.2652
regulation of canonical Wnt receptor signaling pathway	2.03433	0
female sex differentiation	2.03058	0
defense response	2.02872	0
negative regulation of small GTPase mediated signal transduction	2.01818	0
positive regulation of DNA repair	2.01818	0
hair follicle morphogenesis	2.01818	0
SMAD protein signal transduction	2.01818	0
positive regulation vascular endothelial growth factor production	2.01818	0
negative regulation of cellular protein metabolic process	2.01728	0
regulation of angiogenesis	2.01502	0
immune response-regulating cell surface receptor signaling pathway	2.01278	0
cellular response to peptide hormone stimulus	2	0
in utero embryonic development	3.30803	1.31158
hemopoietic or lymphoid organ development	1.9914	0
appendage development	4.32514	2.33442
limb development	4.32514	2.33442
prostate epithelial cord arborization involved in prostate glandular acinus morphogenesis	1.98716	0
mucosal-associated lymphoid tissue development	1.98716	0
mesenchymal cell proliferation	1.98716	0
prostate glandular acinus morphogenesis	1.98716	0
axon extension involved in axon guidance	1.98716	0
detection of mechanical stimulus involved in sensory perception of pain	1.98716	0
mammary gland formation	1.98716	0
regulation of ossification	1.98716	0
positive regulation of response to external stimulus	1.98716	0
cell-cell adhesion	1.98297	0
androgen metabolic process	1.97469	0
positive regulation of actin filament bundle assembly	1.97469	0
positive regulation of protein import into nucleus	1.97469	0
regulation of calcium ion-dependent exocytosis	1.97469	0
positive regulation of leukocyte chemotaxis	1.97469	0
ear development	6.67366	4.70553
amino acid transport	1.96658	0
lung morphogenesis	4.43771	2.48812
endocrine pancreas development	6.35655	4.41794
positive regulation of transmembrane transport	1.93554	0
positive regulation of bone mineralization	1.93554	0
regulation of phosphoinositide 3-kinase cascade	1.93554	0
oligodendrocyte development	1.93554	0
regulation of intracellular protein transport	1.93181	0
keratinocyte differentiation	1.92812	0
regulation of cell division	1.92812	0
embryo implantation	1.92812	0
positive regulation of locomotion	1.92445	0
epidermis development	1.92082	0
neurotransmitter biosynthetic process	3.68403	1.77469
regulation of metanephros development	3.68403	1.77469
skeletal muscle thin filament assembly	3.68403	1.77469
nephric duct development	3.68403	1.77469
regulation of prostatic bud formation	3.68403	1.77469
potassium ion homeostasis	1.90309	0
interferon-gamma production	1.90309	0
serotonin metabolic process	1.90309	0
negative regulation of glucose import	1.90309	0
maintenance of protein localization in endoplasmic reticulum	1.90309	0
positive regulation of growth hormone secretion	1.90309	0
protein retention in ER lumen	1.90309	0
negative regulation of autophagy	1.90309	0
response to insulin stimulus	1.90309	0
actomyosin structure organization	1.89963	0
detection of mechanical stimulus	1.8962	0
regulation of vascular endothelial growth factor production	1.8962	0
positive regulation of exocytosis	1.8962	0
nitric oxide mediated signal transduction	1.8962	0
midgut development	1.8962	0
receptor-mediated endocytosis	1.88941	0
spermatid development	1.88941	0
regulation of developmental growth	4.93554	3.05257
positive regulation of intracellular protein transport	1.87615	0
positive regulation of inflammatory response	1.86967	0
positive regulation of biomineral tissue development	1.85699	0
cardiac ventricle morphogenesis	1.85078	0
negative regulation of translation	1.85078	0
cellular response to organic cyclic substance	1.85078	0
monovalent inorganic cation transport	3.74473	1.8962
T cell activation	1.83565	0
positive regulation of cell death	1.83268	0
mechanosensory behavior	1.82974	0
cellular sodium ion homeostasis	1.82974	0
response to methylmercury	1.82974	0
neurotransmitter catabolic process	1.82974	0
myelination in peripheral nervous system	1.82974	0
regulation of proton transport	1.82974	0
regulation of epithelial cell proliferation involved in prostate gland development	1.82974	0
vitamin catabolic process	1.82974	0
regulation of natriuresis	1.82974	0
peripheral nervous system axon ensheathment	1.82974	0
negative regulation of glucose transport	1.82974	0
regulation of blood vessel endothelial cell migration	1.82102	0
water homeostasis	1.82102	0
regulation of nucleocytoplasmic transport	1.82102	0
satellite cell differentiation	1.80134	0
atrioventricular node cell fate commitment	1.80134	0
apoptosis involved in heart morphogenesis	1.80134	0
neuronal-glial interaction involved in cerebral cortex radial glia guided migration	1.80134	0
ventral spinal cord interneuron fate determination	1.80134	0
neurofilament bundle assembly	1.80134	0
diaphragm morphogenesis	1.80134	0
atrioventricular node cell differentiation	1.80134	0
renal capsule development	1.80134	0
detoxification of zinc ion	1.80134	0
pacemaker cell differentiation	1.80134	0
pacemaker cell fate commitment	1.80134	0
renal capsule morphogenesis	1.80134	0
locus ceruleus development	1.80134	0
sensory perception of sour taste	1.80134	0
atrioventricular node development	1.80134	0
cardiac muscle cell fate commitment	1.80134	0
pacemaker cell development	1.80134	0
proepicardium development	1.80134	0
cardiac Purkinje fiber cell differentiation	1.80134	0
mesodermal to mesenchymal transition involved in gastrulation	1.80134	0
pancreatic B cell fate commitment	1.80134	0
CD8-positive, alpha-beta T cell differentiation involved in immune response	1.80134	0
metanephric capsule development	1.80134	0
metanephric capsule formation	1.80134	0
renal capsule specification	1.80134	0
cardiac right ventricle formation	1.80134	0
plasma cell differentiation	1.80134	0
satellite cell commitment	1.80134	0
regulation of acute inflammatory response to non-antigenic stimulus	1.80134	0
cell-cell adhesion involved in neuronal-glial interactions involved in cerebral cortex radial glia guided migration	1.80134	0
forebrain-midbrain boundary formation	1.80134	0
positive regulation of sequestering of zinc ion	1.80134	0
morphogenesis of follicular epithelium	1.80134	0
septum transversum development	1.80134	0
metanephric capsule specification	1.80134	0
menarche	1.80134	0
renal capsule formation	1.80134	0
protein localization to juxtaparanode region of axon	1.80134	0
gonad morphogenesis	1.80134	0
His-Purkinje system cell differentiation	1.80134	0
ventricular trabecular myocardium morphogenesis	1.80134	0
establishment of protein localization to juxtaparanode region of axon	1.80134	0
commitment of neuronal cell to specific neuron type in forebrain	1.80134	0
somatic motor neuron fate commitment	1.80134	0
atrioventricular node cell development	1.80134	0
cardiac Purkinje fiber development	1.80134	0
synaptic vesicle amine transport	1.80134	0
post-embryonic digestive tract morphogenesis	1.80134	0
regulation of transcription from RNA polymerase II promoter involved in somatic motor neuron fate commitment	1.80134	0
metanephric capsule morphogenesis	1.80134	0
negative regulation of acute inflammatory response to non-antigenic stimulus	1.80134	0
somitogenesis	1.80134	0
cellular response to calcium ion	3.51286	1.72354
lateral sprouting from an epithelium	3.51286	1.72354
positive regulation of multicellular organism growth	1.78781	0
adrenal gland development	1.78781	0
positive regulation of positive chemotaxis	1.78781	0
regulation of leukocyte chemotaxis	1.78781	0
cellular response to stimulus	1.78516	0
positive regulation of intracellular transport	1.77728	0
regulation of protein localization	1.77469	0
regulation of transcription factor activity	3.5157	1.74232
macromolecule metabolic process	1.76447	0
Schwann cell development	1.76195	0
muscle hypertrophy	1.76195	0
activation of transmembrane receptor protein tyrosine kinase activity	1.76195	0
positive regulation of circadian sleep/wake cycle, sleep	1.76195	0
neutrophil activation	1.76195	0
negative regulation of Rho protein signal transduction	1.76195	0
regulation of excretion	1.76195	0
female gonad development	1.75945	0
regulation of protein serine/threonine kinase activity	1.75696	0
regulation of cell growth	1.75696	0
palate development	1.75449	0
regulation of phosphatase activity	1.75203	0
detection of visible light	1.75203	0
regulation of positive chemotaxis	1.75203	0
immune system development	1.74715	0
positive regulation of cell adhesion	1.74473	0
transcription from RNA polymerase II promoter	1.72354	0
regulation of transcription regulator activity	3.43771	1.71897
embryonic appendage morphogenesis	4.25885	2.54363
embryonic limb morphogenesis	4.25885	2.54363
regulation of stress-activated protein kinase signaling cascade	1.71444	0
cellular amino acid derivative metabolic process	1.71444	0
activation of MAPK activity	1.70115	0
regulation of systemic arterial blood pressure by circulatory renin-angiotensin	1.69897	0
positive regulation of striated muscle cell differentiation	1.69897	0
response to manganese ion	1.69897	0
regulation of glycogen catabolic process	1.69897	0
regulation of growth hormone secretion	1.69897	0
micturition	1.69897	0
regulation of female receptivity	1.69897	0
macrophage chemotaxis	1.69897	0
regulation of retinoic acid receptor signaling pathway	1.69897	0
T cell mediated immunity	1.69897	0
regulation of vesicle fusion	1.69897	0
regulation of gastrulation	1.69897	0
Leydig cell differentiation	1.69897	0
histone phosphorylation	1.69897	0
negative regulation of proteasomal ubiquitin-dependent protein catabolic process	1.69897	0
regulation of cytokine production	3.21042	1.52143
positive regulation of glucose metabolic process	1.68825	0
regulation of stress fiber assembly	1.68825	0
salivary gland morphogenesis	1.68825	0
positive regulation of mesenchymal cell proliferation	1.68825	0
outflow tract morphogenesis	4.6925	3.00612
trachea morphogenesis	3.36351	1.67778
epithelial-mesenchymal cell signaling	3.36351	1.67778
lung-associated mesenchyme development	3.36351	1.67778
nephron tubule formation	3.36351	1.67778
regulation of cell morphogenesis	3.04239	1.35952
regulation of cell morphogenesis involved in differentiation	3.04239	1.35952
detection of light stimulus	1.66555	0
regulation of endocytosis	1.65956	0
regulation of DNA repair	1.65758	0
endothelial cell migration	1.65758	0
response to zinc ion	1.65758	0
actin filament-based movement	1.65758	0
body fluid secretion	1.65365	0
negative regulation of multicellular organism growth	1.64016	0
positive regulation of circadian rhythm	1.64016	0
phosphoinositide 3-kinase cascade	1.64016	0
female mating behavior	1.64016	0
sodium ion homeostasis	1.64016	0
post-embryonic morphogenesis	1.64016	0
regulation of developmental pigmentation	1.64016	0
regulation of calcium-mediated signaling	1.62709	0
positive regulation of programmed cell death	1.61439	0
negative regulation of response to external stimulus	3.18642	1.57349
cytoskeleton organization	1.6038	0
cellular macromolecular complex assembly	1.60033	0
epithelial to mesenchymal transition	1.5986	0
regulation of mesenchymal cell proliferation	1.5986	0
blood vessel remodeling	1.5986	0
glucose transport	1.5986	0
nephron tubule morphogenesis	3.22988	1.63639
metanephric nephron morphogenesis	3.22988	1.63639
immune response-activating signal transduction	1.59007	0
icosanoid secretion	1.5867	0
regulation of receptor recycling	1.5867	0
negative regulation of T cell differentiation	1.5867	0
regulation of autophagy	1.5867	0
striatum development	1.5867	0
hyperosmotic salinity response	1.5867	0
cell differentiation involved in embryonic placenta development	1.5867	0
positive regulation of phosphatase activity	1.5867	0
arachidonic acid secretion	1.5867	0
negative regulation of alpha-beta T cell activation	1.5867	0
hemopoiesis	1.5867	0
positive regulation of myeloid cell differentiation	1.58336	0
salivary gland development	1.57025	0
calcium ion-dependent exocytosis	1.57025	0
positive regulation of myeloid leukocyte differentiation	1.57025	0
epidermis morphogenesis	1.57025	0
positive regulation of ERK1 and ERK2 cascade	1.57025	0
microtubule-based transport	1.57025	0
regulation of actin filament bundle assembly	1.57025	0
positive regulation of insulin secretion	1.57025	0
organ regeneration	1.55909	0
tissue homeostasis	1.55909	0
response to dsRNA	1.54363	0
regulation of osteoclast differentiation	1.54363	0
hexose transport	1.54363	0
positive regulation of nucleocytoplasmic transport	1.54363	0
positive regulation of glycogen metabolic process	1.5376	0
genitalia morphogenesis	1.5376	0
reflex	1.5376	0
regulation of icosanoid secretion	1.5376	0
Schwann cell differentiation	1.5376	0
regulation of cell adhesion	1.53611	0
protein localization in organelle	1.53611	0
regulation of lymphocyte proliferation	1.52724	0
regulation of intracellular transport	1.52724	0
lymphocyte proliferation	1.52578	0
response to extracellular stimulus	1.51713	0
monosaccharide transport	1.51713	0
regulation of mononuclear cell proliferation	1.5157	0
renal tubule morphogenesis	3.11014	1.60033
septum primum development	1.50307	0
notochord cell differentiation	1.50307	0
cerebellar molecular layer development	1.50307	0
macula densa development	1.50307	0
regulation of atrial cardiomyocyte membrane depolarization	1.50307	0
cerebellum maturation	1.50307	0
cardiac cell fate specification	1.50307	0
vestibular nucleus development	1.50307	0
embryonic heart tube left/right pattern formation	1.50307	0
cardiac endothelial cell differentiation	1.50307	0
septum secundum development	1.50307	0
DCT cell differentiation	1.50307	0
inhibition of adenylate cyclase activity by opioid receptor signaling pathway	1.50307	0
vasoconstriction of artery involved in baroreceptor response to lowering of systemic arterial blood pressure	1.50307	0
positive regulation of transcription via serum response element binding	1.50307	0
negative regulation of developmental pigmentation	1.50307	0
post-embryonic retina morphogenesis in camera-type eye	1.50307	0
juxtaglomerular apparatus development	1.50307	0
cardiac left ventricle formation	1.50307	0
endocardial cell differentiation	1.50307	0
acetylcholine biosynthetic process	1.50307	0
globus pallidus development	1.50307	0
metanephric DCT cell differentiation	1.50307	0
retinal pigment epithelium development	1.50307	0
notochord cell development	1.50307	0
phenylethylamine metabolic process	1.50307	0
camera-type eye photoreceptor cell fate commitment	1.50307	0
dendrite self-avoidance	1.50307	0
negative regulation of sodium:hydrogen antiporter activity	1.50307	0
negative regulation of eye pigmentation	1.50307	0
atrial septum primum morphogenesis	1.50307	0
metanephric macula densa development	1.50307	0
stem cell fate commitment	1.50307	0
regulation of two-component signal transduction system (phosphorelay)	1.50307	0
metanephric juxtaglomerular apparatus development	1.50307	0
negative regulation of the force of heart contraction involved in baroreceptor response to increased systemic arterial blood pressure	1.50307	0
positive regulation of axon extension involved in axon guidance	1.50307	0
positive regulation of cell division	1.49214	0
regulation of leukocyte proliferation	1.4908	0
regulation of RNA elongation	1.4908	0
negative regulation of blood vessel endothelial cell migration	1.4908	0
regulation of smooth muscle cell differentiation	1.4908	0
prostate gland growth	1.4908	0
cellular component assembly involved in morphogenesis	1.48545	0
regulation of smooth muscle cell proliferation	1.48545	0
mononuclear cell proliferation	1.47108	0
negative regulation of protein amino acid phosphorylation	1.47108	0
positive regulation of Wnt receptor signaling pathway	1.46725	0
sexual reproduction	1.45717	0
immune response-regulating signaling pathway	1.45717	0
nucleoside monophosphate biosynthetic process	1.45346	0
leukocyte proliferation	1.45346	0
regulation of muscle cell apoptosis	1.44733	0
subpallium development	1.44733	0
cellular response to lithium ion	1.44733	0
cartilage development involved in endochondral bone morphogenesis	1.44733	0
negative regulation of protein modification process	1.44491	0
regulation of cellular catabolic process	1.4437	0
platelet activation	1.44249	0
regulation of proteasomal ubiquitin-dependent protein catabolic process	1.44249	0
activation of protein kinase B activity	3.0013	1.56543
cellular aromatic compound metabolic process	1.43415	0
positive regulation of epithelial cell proliferation	2.91721	1.49621
regulation of multi-organism process	1.41908	0
lymphocyte differentiation	1.41454	0
appendage morphogenesis	3.80134	2.38934
limb morphogenesis	3.80134	2.38934
focal adhesion assembly	1.40561	0
icosanoid transport	1.40561	0
dendrite morphogenesis	1.40561	0
induction of positive chemotaxis	1.40561	0
positive regulation of epidermal growth factor receptor signaling pathway	1.40561	0
glycerolipid catabolic process	1.40561	0
transcription, DNA-dependent	1.4045	0
cellular amine metabolic process	1.4023	0
cytokine production	1.4023	0
protein import into nucleus	1.4023	0
defense response to Gram-positive bacterium	1.39577	0
regulation of bone mineralization	1.39577	0
ovarian follicle development	1.38616	0
blood vessel morphogenesis	3.71897	2.33536
regulation of axonogenesis	3.16304	1.77989
regulation of JNK cascade	1.37572	0
positive regulation of leukocyte migration	1.37366	0
T cell proliferation	1.37366	0
RNA biosynthetic process	1.37263	0
skeletal myofibril assembly	2.90309	1.53313
metanephros morphogenesis	2.90309	1.53313
regulation of odontogenesis of dentine-containing tooth	2.90309	1.53313
hair follicle development	1.36957	0
hair cycle process	1.36957	0
molting cycle process	1.36957	0
endosome to lysosome transport	1.36653	0
positive regulation of chondrocyte differentiation	1.36653	0
regulation of vascular permeability	1.36653	0
lipoprotein transport	1.36653	0
viral genome replication	1.36653	0
synaptic transmission, GABAergic	1.36653	0
nuclear import	1.36351	0
regulation of cellular carbohydrate metabolic process	1.3536	0
phosphoinositide biosynthetic process	1.35164	0
regulation of ERK1 and ERK2 cascade	1.35164	0
lymphocyte activation	1.34775	0
response to cytokine stimulus	1.34582	0
regulation of DNA binding	2.91721	1.57349
establishment or maintenance of cell polarity	1.33819	0
membrane raft polarization	1.33068	0
nephrogenic mesenchyme development	1.33068	0
bundle of His development	1.33068	0
positive regulation of dopamine receptor signaling pathway	1.33068	0
negative regulation of dopamine receptor signaling pathway	1.33068	0
clustering of voltage-gated potassium channels	1.33068	0
metanephric ascending thin limb development	1.33068	0
hindbrain structural organization	1.33068	0
rRNA catabolic process	1.33068	0
positive regulation of dopamine uptake	1.33068	0
cardiac cell fate determination	1.33068	0
radial glia guided migration of Purkinje cell	1.33068	0
sequestering of zinc ion	1.33068	0
regulation of eye pigmentation	1.33068	0
interleukin-12 production	1.33068	0
cerebellum structural organization	1.33068	0
epidermal cell fate specification	1.33068	0
dichotomous subdivision of terminal units involved in ureteric bud branching	1.33068	0
vitelline membrane formation	1.33068	0
positive regulation of catecholamine uptake involved in synaptic transmission	1.33068	0
response to nickel ion	1.33068	0
cellular response to magnesium ion	1.33068	0
rhythmic excitation	1.33068	0
interleukin-10 production	1.33068	0
embryonic heart tube anterior/posterior pattern formation	1.33068	0
peptidyl-cysteine S-nitrosylation	1.33068	0
renin-angiotensin regulation of aldosterone production	1.33068	0
thick ascending limb development	1.33068	0
axon transport of mitochondrion	1.33068	0
negative regulation of NAD(P)H oxidase activity	1.33068	0
myoblast cell fate determination	1.33068	0
posterior midgut development	1.33068	0
regulation of transcription from RNA polymerase II promoter involved in spinal cord motor neuron fate specification	1.33068	0
negative regulation of histone H3-K9 methylation	1.33068	0
membrane raft distribution	1.33068	0
regulation of Rap GTPase activity	1.33068	0
renin secretion into blood stream	1.33068	0
negative regulation of gastric acid secretion	1.33068	0
cardiac conduction system development	1.33068	0
positive regulation of NAD(P)H oxidase activity	1.33068	0
positive regulation of neurotransmitter uptake	1.33068	0
activation of phospholipase A2 activity by calcium-mediated signaling	1.33068	0
heart formation	1.33068	0
ascending thin limb development	1.33068	0
forebrain ventricular zone progenitor cell division	1.33068	0
His-Purkinje system development	1.33068	0
positive regulation of cell fate specification	1.33068	0
bronchiole development	1.33068	0
positive regulation of pinocytosis	1.33068	0
negative regulation of glycogen catabolic process	1.33068	0
response to auditory stimulus	1.33068	0
metanephric thick ascending limb development	1.33068	0
telomere formation via telomerase	1.33068	0
skin development	1.32975	0
erythrocyte development	1.32975	0
indole derivative metabolic process	1.32975	0
indolalkylamine metabolic process	1.32975	0
regulation of norepinephrine secretion	1.32975	0
indole and derivative metabolic process	1.32975	0
leukocyte differentiation	1.32883	0
positive regulation of cellular component organization	1.31605	0
actin filament organization	1.31247	0
sodium ion transport	1.31158	0
exocrine system development	1.30892	0
regulation of biomineral tissue development	1.30892	0
molting cycle	1.30715	0
hair cycle	1.30715	0
regulation of carbohydrate metabolic process	1.30715	0
positive regulation of branching involved in ureteric bud morphogenesis	2.80967	1.50446
estrous cycle phase	2.80967	1.50446
mesenchymal to epithelial transition	2.80967	1.50446
eye morphogenesis	4.01773	2.72125
regulation of Wnt receptor signaling pathway	2.73283	1.4437
cellular response to endogenous stimulus	3.11805	1.84771
positive regulation of nucleotide metabolic process	3.36051	2.11634
positive regulation of cyclic nucleotide metabolic process	3.36051	2.11634
negative regulation of gene-specific transcription	3.51286	2.28988
mesoderm formation	3.28567	2.08938
midbrain development	3.86646	2.67985
positive regulation of multicellular organismal metabolic process	3.86646	2.67985
patterning of blood vessels	3.80134	2.65365
cell fate commitment involved in formation of primary germ layers	2.57187	1.42597
trachea development	2.57187	1.42597
nephron epithelium morphogenesis	2.57187	1.42597
regulation of synapse structure and activity	4.94692	3.81531
mesoderm morphogenesis	3.17849	2.0511
tail morphogenesis	2.50169	1.4034
skeletal muscle tissue regeneration	2.50169	1.4034
negative regulation of gliogenesis	2.43652	1.38091
morphogenesis of an epithelial fold	2.43652	1.38091
negative regulation of gene-specific transcription from RNA polymerase II promoter	2.66756	1.6216
myoblast fusion	2.37469	1.36051
motor axon guidance	2.37469	1.36051
syncytium formation by plasma membrane fusion	2.31605	1.34104
regulation of cell migration	2.36754	1.41341
regulation of meiosis	2.26043	1.32239
organ induction	2.26043	1.32239
optic cup formation involved in camera-type eye development	3.13077	2.19791
cartilage development	3.42481	2.49757
regulation of cell motility	2.32698	1.40121
angiogenesis	2.73755	1.82681
regulation of odontogenesis	2.20761	1.30364
regulation of chemotaxis	2.77469	1.90309
regulation of multicellular organismal metabolic process	3.29671	2.44612
negative regulation of molecular function	2.19382	1.34486
regulation of cellular component movement	2.85387	2.04479
pancreatic B cell development	2.83268	2.07314
positive regulation of growth	3.08197	2.36552
negative regulation of Wnt receptor signaling pathway	2.51428	1.80688
neural precursor cell proliferation	2.9431	2.29757
primitive streak formation	2.61618	1.97469
intestinal epithelial cell differentiation	2.61618	1.97469
optic cup morphogenesis involved in camera-type eye development	2.61618	1.97469
left lung development	2.61618	1.97469
regulation of body fluid levels	2.30715	1.67778
cellular response to hormone stimulus	2.53462	1.93181
lung epithelium development	3.70553	3.1349
negative regulation of cell growth	1.91364	1.36452
cell differentiation involved in metanephros development	2.44491	1.8962
branching morphogenesis of a nerve	2.44491	1.8962
metanephric loop of Henle development	2.44491	1.8962
positive regulation of cardioblast differentiation	2.44491	1.8962
muscle organ morphogenesis	3.88606	3.33913
negative regulation of oligodendrocyte differentiation	2.30364	1.83268
kidney mesenchyme development	2.30364	1.83268
embryonic pattern specification	2.6216	2.15802
negative regulation of cell size	1.75203	1.30715
embryonic skeletal system development	2.05453	1.62893
negative regulation of lipid metabolic process	2.52724	2.11634
neuron fate determination	2.1831	1.77469
positive regulation of kidney development	2.1831	1.77469
loop of Henle development	2.07883	1.72354
metanephric nephron epithelium development	2.07883	1.72354
regulation of receptor internalization	2.07883	1.72354
metanephric nephron tubule development	2.07883	1.72354
metanephric epithelium development	2.07883	1.72354
positive regulation of receptor internalization	2.07883	1.72354
cardiac epithelial to mesenchymal transition	2.07883	1.72354
response to cAMP	1.93181	1.58004
cellular response to estradiol stimulus	1.98716	1.67778
detection of calcium ion	1.98716	1.67778
metanephric tubule development	1.98716	1.67778
cardiac ventricle development	2.2993	2.01457
paraxial mesoderm formation	1.90309	1.63639
morphogenesis of an epithelial bud	1.90309	1.63639
negative regulation of behavior	3.09205	2.82681
axis specification	2.22185	1.97881
embryonic forelimb morphogenesis	3.03058	2.79588
positive regulation of BMP signaling pathway	1.82974	1.60033
response to water	1.69897	1.53313
ventricular cardiac muscle cell development	1.69897	1.53313
development of secondary female sexual characteristics	1.69897	1.53313
cardiac cell differentiation	3.1349	2.98297
anterior/posterior axis specification, embryo	1.64016	1.50446
negative regulation of glial cell differentiation	1.64016	1.50446
paraxial mesoderm morphogenesis	1.64016	1.50446
tripartite regional subdivision	1.64016	1.50446
negative regulation of cell development	3.0804	2.95861
regulation of steroid metabolic process	1.9914	1.8729
negative chemotaxis	1.5867	1.47625
positive regulation of protein tyrosine kinase activity	1.5867	1.47625
development of secondary sexual characteristics	1.5376	1.451
blastoderm segmentation	1.5376	1.451
positive regulation of epithelial cell differentiation	1.5376	1.451
forelimb morphogenesis	2.70774	2.62709
regulation of fibroblast growth factor receptor signaling pathway	1.4908	1.42597
regulation of transcription initiation	1.44733	1.4034
regulation of cardiac muscle cell proliferation	1.44733	1.4034
keratinocyte proliferation	1.44733	1.4034
regulation of cell adhesion mediated by integrin	1.44733	1.4034
regulation of transcription initiation from RNA polymerase II promoter	1.44733	1.4034
asymmetric protein localization	1.44733	1.4034
cellular response to estrogen stimulus	1.44733	1.4034
trabecula formation	1.40561	1.38091
acrosome reaction	1.40561	1.38091
regulation of cardiac muscle tissue development	1.40561	1.38091
regulation of cardiac muscle tissue growth	1.40561	1.38091
regulation of G2/M transition of mitotic cell cycle	1.40561	1.38091
labyrinthine layer morphogenesis	1.40561	1.38091
paraxial mesoderm development	1.36653	1.36051
glutamine family amino acid catabolic process	1.36653	1.36051
regulation of hormone biosynthetic process	1.36653	1.36051
smooth muscle tissue development	1.36653	1.36051
atrial cardiac muscle tissue morphogenesis	0	5.97881
atrial cardiac muscle tissue development	0	5.97881
midbrain-hindbrain boundary development	0	5.83863
venous blood vessel morphogenesis	0	4.5817
Spemann organizer formation	0	4.35952
pancreatic B cell differentiation	2.44491	6.75449
positive regulation of mitotic cell cycle	0	4.21968
venous blood vessel development	0	4.18442
lens fiber cell development	0	4.03858
regulation of collateral sprouting	0	4.03858
positive regulation of S phase of mitotic cell cycle	0	3.91364
Spemann organizer formation at the anterior end of the primitive streak	1.50307	5.35754
lens development in camera-type eye	0	3.81531
rostrocaudal neural tube patterning	1.69897	5.49894
negative regulation of axon extension involved in axon guidance	0	3.70997
liver development	0	3.62709
hemopoietic stem cell proliferation	0	3.62342
negative regulation of chondrocyte differentiation	0	3.62342
hepaticobiliary system development	0	3.61618
positive regulation of collateral sprouting	1.33068	4.88273
positive regulation of collateral sprouting in absence of injury	1.33068	4.88273
regulation of collateral sprouting in absence of injury	1.33068	4.88273
mammary gland epithelium development	0	3.49214
positive regulation of cell cycle process	0	3.37572
negative regulation of axon extension	0	3.3439
lens morphogenesis in camera-type eye	0	3.28735
negative regulation of chemotaxis	0	3.23284
lens fiber cell differentiation	0	3.23284
negative regulation of developmental growth	0	3.08991
plasma membrane organization	0	2.96658
artery morphogenesis	0	2.92812
Wnt receptor signaling pathway, calcium modulating pathway	0	2.92812
head morphogenesis	0	2.89279
negative regulation of fat cell differentiation	0	2.86012
regulation of S phase of mitotic cell cycle	0	2.82681
respiratory tube development	1.66555	4.47886
lung development	1.70115	4.51428
regulation of mitotic cell cycle	0	2.74715
response to hyperoxia	0	2.73518
embryonic cranial skeleton morphogenesis	0	2.70774
endothelial cell differentiation	0	2.70774
positive regulation of cell cycle	0	2.69897
endothelium development	0	2.67985
body morphogenesis	0	2.67985
bone mineralization	0	2.67985
pancreatic E cell differentiation	0	2.67366
superior vena cava morphogenesis	0	2.67366
granule cell precursor proliferation	0	2.67366
cell proliferation in hindbrain	0	2.67366
pancreatic D cell differentiation	0	2.67366
aorta smooth muscle tissue morphogenesis	0	2.67366
dibenzo-p-dioxin catabolic process	0	2.67366
mammary gland bud elongation	0	2.67366
insecticide metabolic process	0	2.67366
inositol lipid-mediated signaling	0	2.67366
pulmonary vein morphogenesis	0	2.67366
cell proliferation in external granule layer	0	2.67366
nipple sheath formation	0	2.67366
positive regulation of endothelial cell migration	0	2.65365
regulation of protein tyrosine kinase activity	0	2.65365
positive regulation of interferon-gamma production	0	2.62709
regulation of S phase	0	2.62709
head development	0	2.60206
cardiac atrium morphogenesis	2.80967	5.4023
cardiac atrium development	2.80967	5.4023
hepatocyte differentiation	2.72584	5.31247
cardiac chamber development	1.88941	4.44612
cardiac chamber morphogenesis	1.9914	4.54668
odontogenesis	1.55909	4.11407
embryonic camera-type eye development	2.15677	4.70553
non-canonical Wnt receptor signaling pathway	0	2.53165
cellular response to retinoic acid	0	2.53165
negative regulation of axonogenesis	0	2.51004
cellular response to vitamin A	0	2.51004
embryonic hindlimb morphogenesis	1.72125	4.21968
lung alveolus development	1.51713	3.98716
mammary gland duct morphogenesis	0	2.38722
regulation of superoxide metabolic process	0	2.37366
rhombomere 2 development	0	2.37366
[truncated: 474 more rows]

## Sheet: Biv-K4-Biv(K27)_pathway
Map	Biv-K4-K27	Biv-K4-Biv
Development_MAG-dependent inhibition of neurite outgrowth	6.8041	0
Development_Neurotrophin family signaling	5.15864	0
NGF activation of NF-kB	4.38195	0
Development_BMP signaling	4.1549	0
Apoptosis and survival_Role of CDK5 in neuronal death and survival	4.10292	0
Development_GDNF family signaling	3.58336	0
Development_ERK5 in cell proliferation and neuronal survival	3.3098	0
Apoptosis and survival_NGF signaling pathway	3.14935	0
Development_Role of CDK5 in neuronal development	2.8041	0
Development_FGF-family signaling	2.767	0
Development_Oxytocin receptor signaling	2.5986	0
Neurophysiological process_Netrin-1 in regulation of axon guidance	2.56703	0
Development_PIP3 signaling in cardiac myocytes	2.39794	0
Development_PEDF signaling	2.34679	0
Development_IGF-1 receptor signaling	2.29843	0
GTP metabolism	2.22841	0
Development_Gastrin in cell growth and proliferation	2.06198	0
Apoptosis and survival_NO signaling in survival	1.93554	0
Development_GDNF signaling	1.93554	0
Cell cycle_Regulation of G1/S transition (part 2)	1.86967	0
Development_Regulation of CDK5 in CNS	1.80688	0
Neurophysiological process_NMDA-dependent postsynaptic long-term potentiation in CA1 hippocampal neurons	1.76195	0
Development_Slit-Robo signaling	1.75203	0
Cytoskeleton remodeling_Thyroliberin in cytoskeleton remodeling	1.67162	0
Cell adhesion_Alpha-4 integrins in cell migration and adhesion	1.64782	0
Apoptosis and survival_Anti-apoptotic action of membrane-bound ESR1	1.62342	0
Development_SSTR2 in regulation of cell proliferation	1.60206	0
G-protein signaling_H-RAS regulation pathway	1.5784	0
Cell cycle_Regulation of G1/S transition (part 1)	1.55752	0
Translation_Non-genomic (rapid) action of Androgen Receptor	1.5157	0
Development_VEGF-family signaling	1.49621	0
Apoptosis and survival_Anti-apoptotic TNFs/NF-kB/Bcl-2 pathway	1.49621	0
Apoptosis and survival_Apoptotic TNF-family pathways	1.47756	0
Immune response_PIP3 signaling in B lymphocytes	1.47756	0
Apoptosis and survival_BAD phosphorylation	1.47756	0
Apoptosis and survival_Anti-apoptotic action of Gastrin	1.45842	0
Development_A2A receptor signaling	1.45842	0
Signal transduction_AKT signaling	1.45842	0
Development_Flt3 signaling	1.44009	0
Transcription_Androgen Receptor nuclear signaling	1.42251	0
Development_Thrombopoietin-regulated cell processes	1.42251	0
Neurophysiological process_ACM regulation of nerve impulse	1.4045	0
Development_Endothelin-1/EDNRA transactivation of EGFR	1.4045	0
Transport_Alpha-2 adrenergic receptor regulation of ion channels	1.38722	0
Development_EDNRB signaling	1.33913	0
Some pathways of EMT in cancer cells	1.32331	0
Development_Melanocyte development and pigmentation	2.34679	1.78516
Transcription_CREB pathway	3.65758	3.15428
Development_TGF-beta-dependent induction of EMT via SMADs	1.62342	4.98297
Development_WNT signaling pathway. Part 2	0	2.91721
PGE2 pathways in cancer	0	2.86967
Cell adhesion_Endothelial cell contacts by non-junctional mechanisms	0	2.38828
Apoptosis and survival_nAChR in apoptosis inhibition and cell cycle progression	0	2.22621
Signal transduction_cAMP signaling	0	1.99568
Development_Role of Activin A in cell differentiation and proliferation	0	1.95468
Cytoskeleton remodeling_Role of PKA in cytoskeleton reorganisation	0	1.95468
Development_EDG1 signaling pathway	0	1.87615
Regulation of lipid metabolism_Regulation of lipid metabolism by niacin and isoprenaline	0	1.85699
Signal transduction_Calcium signaling	0	1.85699
Development_TGF-beta-dependent induction of EMT via RhoA, PI3K and ILK.	0	1.83863
Cytoskeleton remodeling_Integrin outside-in signaling	0	1.78516
Development_TGF-beta receptor signaling	0	1.76955
Signal transduction_PKA signaling	0	1.75203
Development_Beta-adrenergic receptors signaling via cAMP	0	1.73755
Chondroitin sulfate and dermatan sulfate metabolism	0	1.61979
Heparan sulfate/heparin metabolism	0	1.59346
Cell adhesion_Role of CDK5 in cell adhesion	0	1.44855
Development_MicroRNA-dependent inhibition of EMT	0	1.4034
Lysine metabolism	0	1.33348
Lysine metabolism/ Rodent version	0	1.32422
Development_Regulation of epithelial-to-mesenchymal transition (EMT)	3.03245	3.93554
Cytoskeleton remodeling_TGF, WNT and cytoskeletal remodeling	1.39577	2.01011
Development_TGF-beta-dependent induction of EMT via SMADs	1.62342	4.98297
Cytoskeleton remodeling_Role of PKA in cytoskeleton reorganisation	0	1.51999
Development_VEGF-family signaling	0	1.49894
Neurophysiological process_Netrin-1 in regulation of axon guidance	0	1.49894
Transport_ACM3 in salivary glands	0	1.49894
Development_A2A receptor signaling	0	1.46092
IMP biosynthesis	0	1.44249
Development_Thrombopoietin-regulated cell processes	0	1.42481
Development_Activation of ERK by Alpha-1 adrenergic receptors	0	1.42481
Neurophysiological process_ACM regulation of nerve impulse	0	1.40782
Development_GDNF family signaling	0	1.40782
Development_Endothelin-1/EDNRA transactivation of EGFR	0	1.40782
Development_Angiotensin activation of Akt	0	1.40782
Signal transduction_IP3 signaling	0	1.35754
Pentose phosphate pathway	0	1.34199
Development_A2B receptor: action via G-protein alpha s	0	1.34199
Pentose phosphate pathway/ Rodent version	0	1.32698
Transcription_CREB pathway	2.90309	3.74473
Cardiac Hypertrophy_Ca(2+)-dependent NF-AT signaling in Cardiac Hypertrophy	1.55596	2.14691

## Sheet: Biv-Biv(K27)-K4_pathway
Map	Biv-K27-K4	Biv-Biv-K4
Atherosclerosis_Role of ZNF202 in regulation of expression of genes involved in Atherosclerosis	0	2.0048
Transcription_Role of heterochromatin protein 1 (HP1) family in transcriptional silencing	0	1.98297
Development_Leptin signaling via JAK/STAT and MAPK cascades	0	1.92812
Transcription_Transcription regulation of aminoacid metabolism	0	1.92812
Cell cycle_Initiation of mitosis	0	1.92812
Development_TGF-beta-dependent induction of EMT via SMADs	0	1.78516
Development_ERBB-family signaling	0	1.73755
Immune response_IL-1 signaling pathway	0	1.68613
Development_Endothelin-1/EDNRA transactivation of EGFR	0	1.66555
Development_TGF-beta-dependent induction of EMT via MAPK	0	1.65758
Muscle contraction_Relaxin signaling pathway	0	1.64782
Development_EDNRB signaling	0	1.63078
Some pathways of EMT in cancer cells	0	1.6216
Development_Endothelin-1/EDNRA signaling	0	1.60555
Development_EGFR signaling pathway	0	1.53165
Muscle contraction_Regulation of eNOS activity in endothelial cells	0	1.52433
Development_Regulation of epithelial-to-mesenchymal transition (EMT)	0	1.52433
Cardiac Hypertrophy_NF-AT signaling in Cardiac Hypertrophy	0	1.51713
Muscle contraction_ GPCRs in the regulation of smooth muscle tone	0	1.41229
Cytoskeleton remodeling_Regulation of actin cytoskeleton by Rho GTPases	1.53018	0
Immune response_IL-15 signaling via JAK-STAT cascade	1.53018	0
Transport_Aldosterone-mediated regulation of ENaC sodium transport	1.4168	0
Development_Osteopontin signaling in osteoclasts	1.4168	0
Development_Transcription regulation of granulocyte development	1.38934	0
wtCFTR and deltaF508 traffic / Membrane expression (norm and CF)	1.36351	0
Cell adhesion_Tight junctions	1.33913	0
Development_MAG-dependent inhibition of neurite outgrowth	1.32698	0

## Sheet: Biv-Biv(K27)-Biv(K27)_pathway
Map	Biv-K27-K27	Biv-Biv-Biv
Cytoskeleton remodeling_Neurofilaments	4.25104	0
Cardiac Hypertrophy_Ca(2+)-dependent NF-AT signaling in Cardiac Hypertrophy	3.91009	0
Development_Gastrin in differentiation of the gastric mucosa	3.52143	0
Development_Oxytocin receptor signaling	3.43415	0
Neurophysiological process_Dopamine D2 receptor signaling in CNS	3.16368	0
Neurophysiological process_nNOS signaling in neuronal synapses	2.71897	0
Cell adhesion_Gap junctions	2.67572	0
Cardiac Hypertrophy_NF-AT signaling in Cardiac Hypertrophy	2.63451	0
Development_Role of CDK5 in neuronal development	2.51713	0
Neurophysiological process_Thyroliberin in cell hyperpolarization and excitability	2.48149	0
Cell adhesion_Tight junctions	2.44612	0
Neurophysiological process_HTR1A receptor signaling in neuronal cells	2.25571	0
Transcription_CREB pathway	2.19928	0
Neurophysiological process_ACM regulation of nerve impulse	2.14509	0
Neurophysiological process_GABAergic neurotransmission	2.04479	0
Transcription_Transcription factor Tubby signaling pathways	2.03763	0
Cytoskeleton remodeling_TGF, WNT and cytoskeletal remodeling	1.81816	0
Development_Thyroliberin signaling	1.80967	0
Regulation of lipid metabolism_Regulation of acetyl-CoA carboxylase 2 activity in muscle	1.78252	0
Development_Delta- and kappa-type opioid receptors signaling via beta-arrestin	1.78252	0
Cell adhesion_Endothelial cell contacts by non-junctional mechanisms	1.74715	0
Neurophysiological process_Dopamine D2 receptor transactivation of PDGFR in CNS	1.67985	0
Muscle contraction_nNOS Signaling in Skeletal Muscle	1.64975	0
Immune response_Antigen presentation by MHC class I	1.61979	0
Neurophysiological process_Kappa-type opioid receptor in transmission of nerve impulses	1.56384	0
Signal transduction_Activin A signaling regulation	1.48678	0
Development_SSTR2 in regulation of cell proliferation	1.4168	0
Cell adhesion_Cell-matrix glycoconjugates	1.37469	0
Development_PACAP signaling in neural cells	1.3536	0
Neurophysiological process_Delta-type opioid receptor in the nervous system	1.33442	0
Transport_ACM3 in salivary glands	1.31426	0
Neurophysiological process_Role of CDK5 in presynaptic signaling	0	1.48678
Acetaminophen metabolism	0	1.47108
Beta-alanine metabolism/ Rodent version	0	1.42946
Estradiol metabolism	0	1.39147
Beta-alanine metabolism	0	1.39147
Estradiol metabolism / Human version	0	1.37986
Estradiol metabolism / Rodent version	0	1.36754
Development_Hedgehog and PTH signaling pathways in bone and cartilage development	0	1.36754
Immune response_Human NKG2D signaling	0	1.35655
Transcription_Receptor-mediated HIF regulation	0	1.34486
Development_Role of Activin A in cell differentiation and proliferation	0	1.33442
Translation_Non-genomic (rapid) action of Androgen Receptor	0	1.33442
Regulation of lipid metabolism_PPAR regulation of lipid metabolism	0	1.31426
Immune response_Murine NKG2D signaling	0	1.31426
Benzo[a]pyrene metabolism	0	1.31426
Neurophysiological process_Role of CDK5 in presynaptic signaling	0	1.48678
Neurophysiological process_Kappa-type opioid receptor in transmission of nerve impulses	2.00218	2.42366
Neurophysiological process_ACM1 and ACM2 in neuronal membrane polarization	1.5784	1.80134

## Sheet: stats_summary
Pathway map
	Processes	UniqueTails	PercentOfUnique
Biv-K4-K27	51	46	0.901961
Biv-K4-Biv	26	21	0.807692
	Processes	UniqueTails	PercentOfUnique
Biv-K27-K4	8	8	1
Biv-Biv-K4	19	19	1
	Processes	UniqueTails	PercentOfUnique
Biv-K27-K27	31	31	1
Biv-Biv-Biv	15	15	1
GO process
	Processes	UniqueTails	PercentOfUnique
Biv-K4-K27	1866	1327	0.711147
Biv-K4-Biv	954	415	0.43501
	Processes	UniqueTails	PercentOfUnique
Biv-K27-K4	484	450	0.929752
Biv-Biv-K4	356	322	0.904494
	UniqueTails	PercentOfUnique
Biv-K27-K27	2079	1494	0.718615
Biv-Biv-Biv	979	394	0.402451

## Sheet: Enrichment Protein Function
	Enrichment by protein function
	2.Biv-K4-Biv
	Protein class	Actual	n	R	N	Expected	Ratio	p-value	z-score
	transcription factors	19	144	951	21579	6.346	2.994	1.922e-05	5.155
	proteases	8	144	552	21579	3.684	2.172	0.03203	2.286
	ligands	4	144	509	21579	3.397	1.178	0.4422	0.3324
	kinases	5	144	651	21579	4.344	1.151	0.4393	0.3205
	enzymes	20	144	2687	21579	17.93	1.115	0.336	0.524
	receptors	9	144	1487	21579	9.923	0.907	0.4631	-0.3047
	phosphatases	1	144	230	21579	1.535	0.6515	0.5447	-0.4355
	other	80	144	14564	21579	97.19	0.8231	0.001776	-3.068
	3.Biv-K4-K27
	Protein class	Actual	n	R	N	Expected	Ratio	p-value	z-score
	receptors	36	250	1487	21579	17.23	2.09	2.128e-05	4.715
	ligands	12	250	509	21579	5.897	2.035	0.01605	2.558
	transcription factors	22	250	951	21579	11.02	1.997	0.001674	3.404
	proteases	10	250	552	21579	6.395	1.564	0.1098	1.452
	kinases	10	250	651	21579	7.542	1.326	0.2248	0.9141
	enzymes	12	250	2687	21579	31.13	0.3855	3.316e-05	-3.686
	phosphatases	1	250	230	21579	2.665	0.3753	0.2517	-1.031
	other	150	250	14564	21579	168.7	0.889	0.007309	-2.544
	4.Biv-Biv-K4
	Protein class	Actual	n	R	N	Expected	Ratio	p-value	z-score
	transcription factors	7	37	951	21579	1.631	4.293	0.00102	4.304
	ligands	2	37	509	21579	0.8727	2.292	0.2169	1.222
	proteases	2	37	552	21579	0.9465	2.113	0.2443	1.098
	receptors	2	37	1487	21579	2.55	0.7844	0.5261	-0.357
	enzymes	3	37	2687	21579	4.607	0.6512	0.3069	-0.8009
	other	21	37	14564	21579	24.97	0.8409	0.1127	-1.395
	5.Biv-K27-K4
	Protein class	Actual	n	R	N	Expected	Ratio	p-value	z-score
	ligands	2	33	509	21579	0.7784	2.569	0.1824	1.402
	transcription factors	3	33	951	21579	1.454	2.063	0.1765	1.312
	kinases	2	33	651	21579	0.9956	2.009	0.2625	1.023
	receptors	4	33	1487	21579	2.274	1.759	0.1898	1.187
	enzymes	2	33	2687	21579	4.109	0.4867	0.2032	-1.113
	other	20	33	14564	21579	22.27	0.898	0.2512	-0.8451
	6.Biv-Biv-Biv
	Protein class	Actual	n	R	N	Expected	Ratio	p-value	z-score
	transcription factors	10	46	951	21579	2.027	4.933	2.529e-05	5.733
	ligands	4	46	509	21579	1.085	3.687	0.02287	2.835
	phosphatases	1	46	230	21579	0.4903	2.04	0.3895	0.7326
	enzymes	7	46	2687	21579	5.728	1.222	0.3468	0.5687
	receptors	1	46	1487	21579	3.17	0.3155	0.1647	-1.264
	other	23	46	14564	21579	31.05	0.7408	0.01023	-2.535
	7.Biv-K27-K27
	Protein class	Actual	n	R	N	Expected	Ratio	p-value	z-score
	transcription factors	85	327	951	21579	14.41	5.898	8.436e-42	19.16
	receptors	38	327	1487	21579	22.53	1.686	0.001116	3.402
	ligands	13	327	509	21579	7.713	1.685	0.04754	1.941
	kinases	11	327	651	21579	9.865	1.115	0.3996	0.3697
	enzymes	21	327	2687	21579	40.72	0.5157	0.0002349	-3.328
	proteases	2	327	552	21579	8.365	0.2391	0.009303	-2.246
	other	159	327	14564	21579	220.7	0.7204	9.427e-13	-7.34

## Sheet: Overconnected
IDs in active data set	original probe/gene IDs in the activated dataset(s)
Object name	network object name in MetaBase
Actual	number of network objects in the activated dataset(s) which interact with the chosen object
n	number of network objects in the activated dataset(s)
R	number of network objects in the complete database or background list which interact with the chosen object
N	total number of gene-based objects in the complete database or background list
Expected	mean value for hypergeometric distribution (n*R/N)
Ratio	connectivity ratio (Actual/Expected)
z-score	z-score ((Actual-Expected)/sqrt(variance))
p-value	probability to have the given value of Actual or higher (or lower for negative z-score)

## Sheet: 2.Biv-K4-Biv
IDs in active data set	Object name	Actual	n	R	N	Expected	Ratio	p-value	z-score
Transcription factors
	POU3F2 (BRN2)	7	144	92	21579	0.6139	11.4	2.778e-06	8.195
	PAX3	6	144	125	21579	0.8341	7.193	0.0001945	5.692
	SP3	11	144	448	21579	2.99	3.679	0.0002151	4.697
	SP1	32	144	2490	21579	16.62	1.926	0.0001887	4.026
Ligands
	Ephrin-A5	4	144	24	21579	0.1602	24.98	1.822e-05	9.632
	Decorin	4	144	53	21579	0.3537	11.31	0.0004321	6.159
	SDF-1	4	144	60	21579	0.4004	9.99	0.000694	5.716
	Fibronectin	7	144	188	21579	1.255	5.58	0.0002742	5.169
Phosphatases
	CILP2	1	144	1	21579	0.006673	149.9	0.006673	12.2
	PPM1E	2	144	6	21579	0.04004	49.95	0.0006518	9.829
	PPM1F	2	144	12	21579	0.08008	24.98	0.002793	6.809

[truncated: 6 more sheets: 3.Biv-K4-K27, 4.Biv-Biv-K4, 5.Biv-K27-K4, 6.Biv-Biv-Biv, 7.Biv-K27-K27, Лист1]
